# Supplementary material for: Measurement of time-varying kinematics of a dolphin in burst accelerating swimming
Source: PLoS One. 2019 Jan 30;14(1):e0210860. doi: 10.1371/journal.pone.0210860 (PMC6353170; doi:10.1371/journal.pone.0210860)
Supplement: S2 Dataset — (XLSX) [file pone.0210860.s008.xlsx]

## Sheet: 3-D_trajectories
Frame number in original AVI movie	Time, t (s)	Beak (X) (m)	Beak (Y) (m)	Beak (Z) (m)	Right lateral (X) (m)	Right lateral (Y) (m)	Right lateral (Z) (m)	Left lateral (X) (m)	Left lateral (Y) (m)	Left lateral (Z) (m)	Dorsal (X) (m)	Dorsal (Y) (m)	Dorsal (Z) (m)	Fluke base (X) (m)	Fluke base (Y) (m)	Fluke base (Z) (m)	Fluke, median notch (X) (m)	Fluke, median notch (Y) (m)	Fluke, median notch (Z) (m)	Fluke, left wingtip (X) (m)	Fluke, left wingtip (Y) (m)	Fluke, left wingtip (Z) (m)	Fluke, right wingtip (X) (m)	Fluke, right wingtip (Y) (m)	Fluke, right wingtip (Z) (m)
1	-1.624	NaN	NaN	NaN	NaN	NaN	NaN	NaN	NaN	NaN	NaN	NaN	NaN	NaN	NaN	NaN	NaN	NaN	NaN	NaN	NaN	NaN	NaN	NaN	NaN
2	-1.622	NaN	NaN	NaN	NaN	NaN	NaN	NaN	NaN	NaN	NaN	NaN	NaN	NaN	NaN	NaN	NaN	NaN	NaN	NaN	NaN	NaN	NaN	NaN	NaN
3	-1.62	NaN	NaN	NaN	NaN	NaN	NaN	NaN	NaN	NaN	NaN	NaN	NaN	NaN	NaN	NaN	NaN	NaN	NaN	NaN	NaN	NaN	NaN	NaN	NaN
4	-1.618	NaN	NaN	NaN	NaN	NaN	NaN	NaN	NaN	NaN	NaN	NaN	NaN	NaN	NaN	NaN	NaN	NaN	NaN	NaN	NaN	NaN	NaN	NaN	NaN
5	-1.616	NaN	NaN	NaN	NaN	NaN	NaN	NaN	NaN	NaN	NaN	NaN	NaN	NaN	NaN	NaN	NaN	NaN	NaN	NaN	NaN	NaN	NaN	NaN	NaN
6	-1.614	NaN	NaN	NaN	NaN	NaN	NaN	NaN	NaN	NaN	NaN	NaN	NaN	NaN	NaN	NaN	NaN	NaN	NaN	NaN	NaN	NaN	NaN	NaN	NaN
7	-1.612	NaN	NaN	NaN	NaN	NaN	NaN	NaN	NaN	NaN	NaN	NaN	NaN	NaN	NaN	NaN	NaN	NaN	NaN	NaN	NaN	NaN	NaN	NaN	NaN
8	-1.61	NaN	NaN	NaN	NaN	NaN	NaN	NaN	NaN	NaN	NaN	NaN	NaN	NaN	NaN	NaN	NaN	NaN	NaN	NaN	NaN	NaN	NaN	NaN	NaN
9	-1.608	NaN	NaN	NaN	NaN	NaN	NaN	NaN	NaN	NaN	NaN	NaN	NaN	NaN	NaN	NaN	NaN	NaN	NaN	NaN	NaN	NaN	NaN	NaN	NaN
10	-1.606	NaN	NaN	NaN	NaN	NaN	NaN	NaN	NaN	NaN	NaN	NaN	NaN	NaN	NaN	NaN	NaN	NaN	NaN	NaN	NaN	NaN	NaN	NaN	NaN
11	-1.604	NaN	NaN	NaN	NaN	NaN	NaN	NaN	NaN	NaN	NaN	NaN	NaN	NaN	NaN	NaN	NaN	NaN	NaN	NaN	NaN	NaN	NaN	NaN	NaN
12	-1.602	NaN	NaN	NaN	NaN	NaN	NaN	NaN	NaN	NaN	NaN	NaN	NaN	NaN	NaN	NaN	NaN	NaN	NaN	NaN	NaN	NaN	NaN	NaN	NaN
13	-1.6	NaN	NaN	NaN	NaN	NaN	NaN	NaN	NaN	NaN	NaN	NaN	NaN	NaN	NaN	NaN	NaN	NaN	NaN	NaN	NaN	NaN	NaN	NaN	NaN
14	-1.598	NaN	NaN	NaN	NaN	NaN	NaN	NaN	NaN	NaN	NaN	NaN	NaN	NaN	NaN	NaN	NaN	NaN	NaN	NaN	NaN	NaN	NaN	NaN	NaN
15	-1.596	NaN	NaN	NaN	NaN	NaN	NaN	NaN	NaN	NaN	NaN	NaN	NaN	NaN	NaN	NaN	NaN	NaN	NaN	NaN	NaN	NaN	NaN	NaN	NaN
16	-1.594	NaN	NaN	NaN	NaN	NaN	NaN	NaN	NaN	NaN	NaN	NaN	NaN	NaN	NaN	NaN	NaN	NaN	NaN	NaN	NaN	NaN	NaN	NaN	NaN
17	-1.592	NaN	NaN	NaN	NaN	NaN	NaN	NaN	NaN	NaN	NaN	NaN	NaN	NaN	NaN	NaN	NaN	NaN	NaN	NaN	NaN	NaN	NaN	NaN	NaN
18	-1.59	NaN	NaN	NaN	NaN	NaN	NaN	NaN	NaN	NaN	NaN	NaN	NaN	NaN	NaN	NaN	NaN	NaN	NaN	NaN	NaN	NaN	NaN	NaN	NaN
19	-1.588	NaN	NaN	NaN	NaN	NaN	NaN	NaN	NaN	NaN	NaN	NaN	NaN	NaN	NaN	NaN	NaN	NaN	NaN	NaN	NaN	NaN	NaN	NaN	NaN
20	-1.586	NaN	NaN	NaN	NaN	NaN	NaN	NaN	NaN	NaN	NaN	NaN	NaN	NaN	NaN	NaN	NaN	NaN	NaN	NaN	NaN	NaN	NaN	NaN	NaN
21	-1.584	NaN	NaN	NaN	NaN	NaN	NaN	NaN	NaN	NaN	NaN	NaN	NaN	NaN	NaN	NaN	NaN	NaN	NaN	NaN	NaN	NaN	NaN	NaN	NaN
22	-1.582	NaN	NaN	NaN	NaN	NaN	NaN	NaN	NaN	NaN	NaN	NaN	NaN	NaN	NaN	NaN	NaN	NaN	NaN	NaN	NaN	NaN	NaN	NaN	NaN
23	-1.58	NaN	NaN	NaN	NaN	NaN	NaN	NaN	NaN	NaN	NaN	NaN	NaN	NaN	NaN	NaN	NaN	NaN	NaN	NaN	NaN	NaN	NaN	NaN	NaN
24	-1.578	NaN	NaN	NaN	NaN	NaN	NaN	NaN	NaN	NaN	NaN	NaN	NaN	NaN	NaN	NaN	NaN	NaN	NaN	NaN	NaN	NaN	NaN	NaN	NaN
25	-1.576	NaN	NaN	NaN	NaN	NaN	NaN	NaN	NaN	NaN	NaN	NaN	NaN	NaN	NaN	NaN	NaN	NaN	NaN	NaN	NaN	NaN	NaN	NaN	NaN
26	-1.574	NaN	NaN	NaN	NaN	NaN	NaN	NaN	NaN	NaN	NaN	NaN	NaN	NaN	NaN	NaN	NaN	NaN	NaN	NaN	NaN	NaN	NaN	NaN	NaN
27	-1.572	NaN	NaN	NaN	NaN	NaN	NaN	NaN	NaN	NaN	NaN	NaN	NaN	NaN	NaN	NaN	NaN	NaN	NaN	NaN	NaN	NaN	NaN	NaN	NaN
28	-1.57	NaN	NaN	NaN	NaN	NaN	NaN	NaN	NaN	NaN	NaN	NaN	NaN	NaN	NaN	NaN	NaN	NaN	NaN	NaN	NaN	NaN	NaN	NaN	NaN
29	-1.568	NaN	NaN	NaN	NaN	NaN	NaN	NaN	NaN	NaN	NaN	NaN	NaN	NaN	NaN	NaN	NaN	NaN	NaN	NaN	NaN	NaN	NaN	NaN	NaN
30	-1.566	NaN	NaN	NaN	NaN	NaN	NaN	NaN	NaN	NaN	NaN	NaN	NaN	NaN	NaN	NaN	NaN	NaN	NaN	NaN	NaN	NaN	NaN	NaN	NaN
31	-1.564	NaN	NaN	NaN	NaN	NaN	NaN	NaN	NaN	NaN	NaN	NaN	NaN	NaN	NaN	NaN	NaN	NaN	NaN	NaN	NaN	NaN	NaN	NaN	NaN
32	-1.562	NaN	NaN	NaN	NaN	NaN	NaN	NaN	NaN	NaN	NaN	NaN	NaN	NaN	NaN	NaN	NaN	NaN	NaN	NaN	NaN	NaN	NaN	NaN	NaN
33	-1.56	NaN	NaN	NaN	NaN	NaN	NaN	NaN	NaN	NaN	NaN	NaN	NaN	NaN	NaN	NaN	NaN	NaN	NaN	NaN	NaN	NaN	NaN	NaN	NaN
34	-1.558	NaN	NaN	NaN	NaN	NaN	NaN	NaN	NaN	NaN	NaN	NaN	NaN	NaN	NaN	NaN	NaN	NaN	NaN	NaN	NaN	NaN	NaN	NaN	NaN
35	-1.556	NaN	NaN	NaN	NaN	NaN	NaN	NaN	NaN	NaN	NaN	NaN	NaN	NaN	NaN	NaN	NaN	NaN	NaN	NaN	NaN	NaN	NaN	NaN	NaN
36	-1.554	NaN	NaN	NaN	NaN	NaN	NaN	NaN	NaN	NaN	NaN	NaN	NaN	NaN	NaN	NaN	NaN	NaN	NaN	NaN	NaN	NaN	NaN	NaN	NaN
37	-1.552	NaN	NaN	NaN	NaN	NaN	NaN	NaN	NaN	NaN	NaN	NaN	NaN	NaN	NaN	NaN	NaN	NaN	NaN	NaN	NaN	NaN	NaN	NaN	NaN
38	-1.55	NaN	NaN	NaN	NaN	NaN	NaN	NaN	NaN	NaN	NaN	NaN	NaN	NaN	NaN	NaN	NaN	NaN	NaN	NaN	NaN	NaN	NaN	NaN	NaN
39	-1.548	NaN	NaN	NaN	NaN	NaN	NaN	NaN	NaN	NaN	NaN	NaN	NaN	NaN	NaN	NaN	NaN	NaN	NaN	NaN	NaN	NaN	NaN	NaN	NaN
40	-1.546	NaN	NaN	NaN	NaN	NaN	NaN	NaN	NaN	NaN	NaN	NaN	NaN	NaN	NaN	NaN	NaN	NaN	NaN	NaN	NaN	NaN	NaN	NaN	NaN
41	-1.544	NaN	NaN	NaN	NaN	NaN	NaN	NaN	NaN	NaN	NaN	NaN	NaN	NaN	NaN	NaN	NaN	NaN	NaN	NaN	NaN	NaN	NaN	NaN	NaN
42	-1.542	NaN	NaN	NaN	NaN	NaN	NaN	NaN	NaN	NaN	NaN	NaN	NaN	NaN	NaN	NaN	NaN	NaN	NaN	NaN	NaN	NaN	NaN	NaN	NaN
43	-1.54	NaN	NaN	NaN	NaN	NaN	NaN	NaN	NaN	NaN	NaN	NaN	NaN	NaN	NaN	NaN	NaN	NaN	NaN	NaN	NaN	NaN	NaN	NaN	NaN
44	-1.538	NaN	NaN	NaN	NaN	NaN	NaN	NaN	NaN	NaN	NaN	NaN	NaN	NaN	NaN	NaN	NaN	NaN	NaN	NaN	NaN	NaN	NaN	NaN	NaN
45	-1.536	NaN	NaN	NaN	NaN	NaN	NaN	NaN	NaN	NaN	NaN	NaN	NaN	NaN	NaN	NaN	NaN	NaN	NaN	NaN	NaN	NaN	NaN	NaN	NaN
46	-1.534	NaN	NaN	NaN	NaN	NaN	NaN	NaN	NaN	NaN	NaN	NaN	NaN	NaN	NaN	NaN	NaN	NaN	NaN	NaN	NaN	NaN	NaN	NaN	NaN
47	-1.532	NaN	NaN	NaN	NaN	NaN	NaN	NaN	NaN	NaN	NaN	NaN	NaN	NaN	NaN	NaN	NaN	NaN	NaN	NaN	NaN	NaN	NaN	NaN	NaN
48	-1.53	NaN	NaN	NaN	NaN	NaN	NaN	NaN	NaN	NaN	NaN	NaN	NaN	NaN	NaN	NaN	NaN	NaN	NaN	NaN	NaN	NaN	NaN	NaN	NaN
49	-1.528	NaN	NaN	NaN	NaN	NaN	NaN	NaN	NaN	NaN	NaN	NaN	NaN	NaN	NaN	NaN	NaN	NaN	NaN	NaN	NaN	NaN	NaN	NaN	NaN
50	-1.526	NaN	NaN	NaN	NaN	NaN	NaN	NaN	NaN	NaN	NaN	NaN	NaN	NaN	NaN	NaN	NaN	NaN	NaN	NaN	NaN	NaN	NaN	NaN	NaN
51	-1.524	NaN	NaN	NaN	NaN	NaN	NaN	NaN	NaN	NaN	NaN	NaN	NaN	NaN	NaN	NaN	NaN	NaN	NaN	NaN	NaN	NaN	NaN	NaN	NaN
52	-1.522	NaN	NaN	NaN	NaN	NaN	NaN	NaN	NaN	NaN	NaN	NaN	NaN	NaN	NaN	NaN	NaN	NaN	NaN	NaN	NaN	NaN	NaN	NaN	NaN
53	-1.52	NaN	NaN	NaN	NaN	NaN	NaN	NaN	NaN	NaN	NaN	NaN	NaN	NaN	NaN	NaN	NaN	NaN	NaN	NaN	NaN	NaN	NaN	NaN	NaN
54	-1.518	NaN	NaN	NaN	NaN	NaN	NaN	NaN	NaN	NaN	NaN	NaN	NaN	NaN	NaN	NaN	NaN	NaN	NaN	NaN	NaN	NaN	NaN	NaN	NaN
55	-1.516	NaN	NaN	NaN	NaN	NaN	NaN	NaN	NaN	NaN	NaN	NaN	NaN	NaN	NaN	NaN	NaN	NaN	NaN	NaN	NaN	NaN	NaN	NaN	NaN
56	-1.514	NaN	NaN	NaN	NaN	NaN	NaN	NaN	NaN	NaN	NaN	NaN	NaN	NaN	NaN	NaN	NaN	NaN	NaN	NaN	NaN	NaN	NaN	NaN	NaN
57	-1.512	NaN	NaN	NaN	NaN	NaN	NaN	NaN	NaN	NaN	NaN	NaN	NaN	NaN	NaN	NaN	NaN	NaN	NaN	NaN	NaN	NaN	NaN	NaN	NaN
58	-1.51	NaN	NaN	NaN	NaN	NaN	NaN	NaN	NaN	NaN	NaN	NaN	NaN	NaN	NaN	NaN	NaN	NaN	NaN	NaN	NaN	NaN	NaN	NaN	NaN
59	-1.508	NaN	NaN	NaN	NaN	NaN	NaN	NaN	NaN	NaN	NaN	NaN	NaN	NaN	NaN	NaN	NaN	NaN	NaN	NaN	NaN	NaN	NaN	NaN	NaN
60	-1.506	NaN	NaN	NaN	NaN	NaN	NaN	NaN	NaN	NaN	NaN	NaN	NaN	NaN	NaN	NaN	NaN	NaN	NaN	NaN	NaN	NaN	NaN	NaN	NaN
61	-1.504	NaN	NaN	NaN	NaN	NaN	NaN	NaN	NaN	NaN	NaN	NaN	NaN	NaN	NaN	NaN	NaN	NaN	NaN	NaN	NaN	NaN	NaN	NaN	NaN
62	-1.502	NaN	NaN	NaN	NaN	NaN	NaN	NaN	NaN	NaN	NaN	NaN	NaN	NaN	NaN	NaN	NaN	NaN	NaN	NaN	NaN	NaN	NaN	NaN	NaN
63	-1.5	NaN	NaN	NaN	NaN	NaN	NaN	NaN	NaN	NaN	NaN	NaN	NaN	NaN	NaN	NaN	NaN	NaN	NaN	NaN	NaN	NaN	NaN	NaN	NaN
64	-1.498	NaN	NaN	NaN	NaN	NaN	NaN	NaN	NaN	NaN	NaN	NaN	NaN	NaN	NaN	NaN	NaN	NaN	NaN	NaN	NaN	NaN	NaN	NaN	NaN
65	-1.496	NaN	NaN	NaN	NaN	NaN	NaN	NaN	NaN	NaN	NaN	NaN	NaN	NaN	NaN	NaN	NaN	NaN	NaN	NaN	NaN	NaN	NaN	NaN	NaN
66	-1.494	NaN	NaN	NaN	NaN	NaN	NaN	NaN	NaN	NaN	NaN	NaN	NaN	NaN	NaN	NaN	NaN	NaN	NaN	NaN	NaN	NaN	NaN	NaN	NaN
67	-1.492	NaN	NaN	NaN	NaN	NaN	NaN	NaN	NaN	NaN	NaN	NaN	NaN	NaN	NaN	NaN	NaN	NaN	NaN	NaN	NaN	NaN	NaN	NaN	NaN
68	-1.49	NaN	NaN	NaN	NaN	NaN	NaN	NaN	NaN	NaN	NaN	NaN	NaN	NaN	NaN	NaN	NaN	NaN	NaN	NaN	NaN	NaN	NaN	NaN	NaN
69	-1.488	NaN	NaN	NaN	NaN	NaN	NaN	NaN	NaN	NaN	NaN	NaN	NaN	NaN	NaN	NaN	NaN	NaN	NaN	NaN	NaN	NaN	NaN	NaN	NaN
70	-1.486	NaN	NaN	NaN	NaN	NaN	NaN	NaN	NaN	NaN	NaN	NaN	NaN	NaN	NaN	NaN	NaN	NaN	NaN	NaN	NaN	NaN	NaN	NaN	NaN
71	-1.484	NaN	NaN	NaN	NaN	NaN	NaN	NaN	NaN	NaN	NaN	NaN	NaN	NaN	NaN	NaN	NaN	NaN	NaN	NaN	NaN	NaN	NaN	NaN	NaN
72	-1.482	NaN	NaN	NaN	NaN	NaN	NaN	NaN	NaN	NaN	NaN	NaN	NaN	NaN	NaN	NaN	NaN	NaN	NaN	NaN	NaN	NaN	NaN	NaN	NaN
73	-1.48	NaN	NaN	NaN	NaN	NaN	NaN	NaN	NaN	NaN	NaN	NaN	NaN	NaN	NaN	NaN	NaN	NaN	NaN	NaN	NaN	NaN	NaN	NaN	NaN
74	-1.478	NaN	NaN	NaN	NaN	NaN	NaN	NaN	NaN	NaN	NaN	NaN	NaN	NaN	NaN	NaN	NaN	NaN	NaN	NaN	NaN	NaN	NaN	NaN	NaN
75	-1.476	NaN	NaN	NaN	NaN	NaN	NaN	NaN	NaN	NaN	NaN	NaN	NaN	NaN	NaN	NaN	NaN	NaN	NaN	NaN	NaN	NaN	NaN	NaN	NaN
76	-1.474	NaN	NaN	NaN	NaN	NaN	NaN	NaN	NaN	NaN	NaN	NaN	NaN	NaN	NaN	NaN	NaN	NaN	NaN	NaN	NaN	NaN	NaN	NaN	NaN
77	-1.472	NaN	NaN	NaN	NaN	NaN	NaN	NaN	NaN	NaN	NaN	NaN	NaN	NaN	NaN	NaN	NaN	NaN	NaN	NaN	NaN	NaN	NaN	NaN	NaN
78	-1.47	NaN	NaN	NaN	NaN	NaN	NaN	NaN	NaN	NaN	NaN	NaN	NaN	NaN	NaN	NaN	NaN	NaN	NaN	NaN	NaN	NaN	NaN	NaN	NaN
79	-1.468	NaN	NaN	NaN	NaN	NaN	NaN	NaN	NaN	NaN	NaN	NaN	NaN	NaN	NaN	NaN	NaN	NaN	NaN	NaN	NaN	NaN	NaN	NaN	NaN
80	-1.466	NaN	NaN	NaN	NaN	NaN	NaN	NaN	NaN	NaN	NaN	NaN	NaN	NaN	NaN	NaN	NaN	NaN	NaN	NaN	NaN	NaN	NaN	NaN	NaN
81	-1.464	NaN	NaN	NaN	NaN	NaN	NaN	NaN	NaN	NaN	NaN	NaN	NaN	NaN	NaN	NaN	NaN	NaN	NaN	NaN	NaN	NaN	NaN	NaN	NaN
82	-1.462	NaN	NaN	NaN	NaN	NaN	NaN	NaN	NaN	NaN	NaN	NaN	NaN	NaN	NaN	NaN	NaN	NaN	NaN	NaN	NaN	NaN	NaN	NaN	NaN
83	-1.46	NaN	NaN	NaN	NaN	NaN	NaN	NaN	NaN	NaN	NaN	NaN	NaN	NaN	NaN	NaN	NaN	NaN	NaN	NaN	NaN	NaN	NaN	NaN	NaN
84	-1.458	NaN	NaN	NaN	NaN	NaN	NaN	NaN	NaN	NaN	NaN	NaN	NaN	NaN	NaN	NaN	NaN	NaN	NaN	NaN	NaN	NaN	NaN	NaN	NaN
85	-1.456	NaN	NaN	NaN	NaN	NaN	NaN	NaN	NaN	NaN	NaN	NaN	NaN	NaN	NaN	NaN	NaN	NaN	NaN	NaN	NaN	NaN	NaN	NaN	NaN
86	-1.454	NaN	NaN	NaN	NaN	NaN	NaN	NaN	NaN	NaN	NaN	NaN	NaN	NaN	NaN	NaN	NaN	NaN	NaN	NaN	NaN	NaN	NaN	NaN	NaN
87	-1.452	NaN	NaN	NaN	NaN	NaN	NaN	NaN	NaN	NaN	NaN	NaN	NaN	NaN	NaN	NaN	NaN	NaN	NaN	NaN	NaN	NaN	NaN	NaN	NaN
88	-1.45	NaN	NaN	NaN	NaN	NaN	NaN	NaN	NaN	NaN	NaN	NaN	NaN	NaN	NaN	NaN	NaN	NaN	NaN	NaN	NaN	NaN	NaN	NaN	NaN
89	-1.448	NaN	NaN	NaN	NaN	NaN	NaN	NaN	NaN	NaN	NaN	NaN	NaN	NaN	NaN	NaN	NaN	NaN	NaN	NaN	NaN	NaN	NaN	NaN	NaN
90	-1.446	NaN	NaN	NaN	NaN	NaN	NaN	NaN	NaN	NaN	NaN	NaN	NaN	NaN	NaN	NaN	NaN	NaN	NaN	NaN	NaN	NaN	NaN	NaN	NaN
91	-1.444	NaN	NaN	NaN	NaN	NaN	NaN	NaN	NaN	NaN	NaN	NaN	NaN	NaN	NaN	NaN	NaN	NaN	NaN	NaN	NaN	NaN	NaN	NaN	NaN
92	-1.442	NaN	NaN	NaN	NaN	NaN	NaN	NaN	NaN	NaN	NaN	NaN	NaN	NaN	NaN	NaN	NaN	NaN	NaN	NaN	NaN	NaN	NaN	NaN	NaN
93	-1.44	NaN	NaN	NaN	NaN	NaN	NaN	NaN	NaN	NaN	NaN	NaN	NaN	NaN	NaN	NaN	NaN	NaN	NaN	NaN	NaN	NaN	NaN	NaN	NaN
94	-1.438	NaN	NaN	NaN	NaN	NaN	NaN	NaN	NaN	NaN	NaN	NaN	NaN	NaN	NaN	NaN	NaN	NaN	NaN	NaN	NaN	NaN	NaN	NaN	NaN
95	-1.436	NaN	NaN	NaN	NaN	NaN	NaN	NaN	NaN	NaN	NaN	NaN	NaN	NaN	NaN	NaN	NaN	NaN	NaN	NaN	NaN	NaN	NaN	NaN	NaN
96	-1.434	NaN	NaN	NaN	NaN	NaN	NaN	NaN	NaN	NaN	NaN	NaN	NaN	NaN	NaN	NaN	NaN	NaN	NaN	NaN	NaN	NaN	NaN	NaN	NaN
97	-1.432	NaN	NaN	NaN	NaN	NaN	NaN	NaN	NaN	NaN	NaN	NaN	NaN	NaN	NaN	NaN	NaN	NaN	NaN	NaN	NaN	NaN	NaN	NaN	NaN
98	-1.43	NaN	NaN	NaN	NaN	NaN	NaN	NaN	NaN	NaN	NaN	NaN	NaN	NaN	NaN	NaN	NaN	NaN	NaN	NaN	NaN	NaN	NaN	NaN	NaN
99	-1.428	NaN	NaN	NaN	NaN	NaN	NaN	NaN	NaN	NaN	NaN	NaN	NaN	NaN	NaN	NaN	NaN	NaN	NaN	NaN	NaN	NaN	NaN	NaN	NaN
100	-1.426	NaN	NaN	NaN	NaN	NaN	NaN	NaN	NaN	NaN	NaN	NaN	NaN	NaN	NaN	NaN	NaN	NaN	NaN	NaN	NaN	NaN	NaN	NaN	NaN
101	-1.424	NaN	NaN	NaN	NaN	NaN	NaN	NaN	NaN	NaN	NaN	NaN	NaN	NaN	NaN	NaN	NaN	NaN	NaN	NaN	NaN	NaN	NaN	NaN	NaN
102	-1.422	NaN	NaN	NaN	NaN	NaN	NaN	NaN	NaN	NaN	NaN	NaN	NaN	NaN	NaN	NaN	NaN	NaN	NaN	NaN	NaN	NaN	NaN	NaN	NaN
103	-1.42	NaN	NaN	NaN	NaN	NaN	NaN	NaN	NaN	NaN	NaN	NaN	NaN	NaN	NaN	NaN	NaN	NaN	NaN	NaN	NaN	NaN	NaN	NaN	NaN
104	-1.418	NaN	NaN	NaN	NaN	NaN	NaN	NaN	NaN	NaN	NaN	NaN	NaN	NaN	NaN	NaN	NaN	NaN	NaN	NaN	NaN	NaN	NaN	NaN	NaN
105	-1.416	NaN	NaN	NaN	NaN	NaN	NaN	NaN	NaN	NaN	NaN	NaN	NaN	NaN	NaN	NaN	NaN	NaN	NaN	NaN	NaN	NaN	NaN	NaN	NaN
106	-1.414	NaN	NaN	NaN	NaN	NaN	NaN	NaN	NaN	NaN	NaN	NaN	NaN	NaN	NaN	NaN	NaN	NaN	NaN	NaN	NaN	NaN	NaN	NaN	NaN
107	-1.412	NaN	NaN	NaN	NaN	NaN	NaN	NaN	NaN	NaN	NaN	NaN	NaN	NaN	NaN	NaN	NaN	NaN	NaN	NaN	NaN	NaN	NaN	NaN	NaN
108	-1.41	NaN	NaN	NaN	NaN	NaN	NaN	NaN	NaN	NaN	NaN	NaN	NaN	NaN	NaN	NaN	NaN	NaN	NaN	NaN	NaN	NaN	NaN	NaN	NaN
109	-1.408	NaN	NaN	NaN	NaN	NaN	NaN	NaN	NaN	NaN	NaN	NaN	NaN	NaN	NaN	NaN	NaN	NaN	NaN	NaN	NaN	NaN	NaN	NaN	NaN
110	-1.406	NaN	NaN	NaN	NaN	NaN	NaN	NaN	NaN	NaN	NaN	NaN	NaN	NaN	NaN	NaN	NaN	NaN	NaN	NaN	NaN	NaN	NaN	NaN	NaN
111	-1.404	NaN	NaN	NaN	NaN	NaN	NaN	NaN	NaN	NaN	NaN	NaN	NaN	NaN	NaN	NaN	NaN	NaN	NaN	NaN	NaN	NaN	NaN	NaN	NaN
112	-1.402	NaN	NaN	NaN	NaN	NaN	NaN	NaN	NaN	NaN	NaN	NaN	NaN	NaN	NaN	NaN	NaN	NaN	NaN	NaN	NaN	NaN	NaN	NaN	NaN
113	-1.4	NaN	NaN	NaN	NaN	NaN	NaN	NaN	NaN	NaN	NaN	NaN	NaN	NaN	NaN	NaN	NaN	NaN	NaN	NaN	NaN	NaN	NaN	NaN	NaN
114	-1.398	NaN	NaN	NaN	NaN	NaN	NaN	NaN	NaN	NaN	NaN	NaN	NaN	NaN	NaN	NaN	NaN	NaN	NaN	NaN	NaN	NaN	NaN	NaN	NaN
115	-1.396	NaN	NaN	NaN	NaN	NaN	NaN	NaN	NaN	NaN	NaN	NaN	NaN	NaN	NaN	NaN	NaN	NaN	NaN	NaN	NaN	NaN	NaN	NaN	NaN
116	-1.394	NaN	NaN	NaN	NaN	NaN	NaN	NaN	NaN	NaN	NaN	NaN	NaN	NaN	NaN	NaN	NaN	NaN	NaN	NaN	NaN	NaN	NaN	NaN	NaN
117	-1.392	NaN	NaN	NaN	NaN	NaN	NaN	NaN	NaN	NaN	NaN	NaN	NaN	NaN	NaN	NaN	NaN	NaN	NaN	NaN	NaN	NaN	NaN	NaN	NaN
118	-1.39	NaN	NaN	NaN	NaN	NaN	NaN	NaN	NaN	NaN	NaN	NaN	NaN	NaN	NaN	NaN	NaN	NaN	NaN	NaN	NaN	NaN	NaN	NaN	NaN
119	-1.388	NaN	NaN	NaN	NaN	NaN	NaN	NaN	NaN	NaN	NaN	NaN	NaN	NaN	NaN	NaN	NaN	NaN	NaN	NaN	NaN	NaN	NaN	NaN	NaN
120	-1.386	NaN	NaN	NaN	NaN	NaN	NaN	NaN	NaN	NaN	NaN	NaN	NaN	NaN	NaN	NaN	NaN	NaN	NaN	NaN	NaN	NaN	NaN	NaN	NaN
121	-1.384	NaN	NaN	NaN	NaN	NaN	NaN	NaN	NaN	NaN	NaN	NaN	NaN	NaN	NaN	NaN	NaN	NaN	NaN	NaN	NaN	NaN	NaN	NaN	NaN
122	-1.382	NaN	NaN	NaN	NaN	NaN	NaN	NaN	NaN	NaN	NaN	NaN	NaN	NaN	NaN	NaN	NaN	NaN	NaN	NaN	NaN	NaN	NaN	NaN	NaN
123	-1.38	NaN	NaN	NaN	NaN	NaN	NaN	NaN	NaN	NaN	NaN	NaN	NaN	NaN	NaN	NaN	NaN	NaN	NaN	NaN	NaN	NaN	NaN	NaN	NaN
124	-1.378	NaN	NaN	NaN	NaN	NaN	NaN	NaN	NaN	NaN	NaN	NaN	NaN	NaN	NaN	NaN	NaN	NaN	NaN	NaN	NaN	NaN	NaN	NaN	NaN
125	-1.376	NaN	NaN	NaN	NaN	NaN	NaN	NaN	NaN	NaN	NaN	NaN	NaN	NaN	NaN	NaN	NaN	NaN	NaN	NaN	NaN	NaN	NaN	NaN	NaN
126	-1.374	NaN	NaN	NaN	NaN	NaN	NaN	NaN	NaN	NaN	NaN	NaN	NaN	NaN	NaN	NaN	NaN	NaN	NaN	NaN	NaN	NaN	NaN	NaN	NaN
127	-1.372	NaN	NaN	NaN	NaN	NaN	NaN	NaN	NaN	NaN	NaN	NaN	NaN	NaN	NaN	NaN	NaN	NaN	NaN	NaN	NaN	NaN	NaN	NaN	NaN
128	-1.37	NaN	NaN	NaN	NaN	NaN	NaN	NaN	NaN	NaN	NaN	NaN	NaN	NaN	NaN	NaN	NaN	NaN	NaN	NaN	NaN	NaN	NaN	NaN	NaN
129	-1.368	NaN	NaN	NaN	NaN	NaN	NaN	NaN	NaN	NaN	NaN	NaN	NaN	NaN	NaN	NaN	NaN	NaN	NaN	NaN	NaN	NaN	NaN	NaN	NaN
130	-1.366	NaN	NaN	NaN	NaN	NaN	NaN	NaN	NaN	NaN	NaN	NaN	NaN	NaN	NaN	NaN	NaN	NaN	NaN	NaN	NaN	NaN	NaN	NaN	NaN
131	-1.364	NaN	NaN	NaN	NaN	NaN	NaN	NaN	NaN	NaN	NaN	NaN	NaN	NaN	NaN	NaN	NaN	NaN	NaN	NaN	NaN	NaN	NaN	NaN	NaN
132	-1.362	NaN	NaN	NaN	NaN	NaN	NaN	NaN	NaN	NaN	NaN	NaN	NaN	NaN	NaN	NaN	NaN	NaN	NaN	NaN	NaN	NaN	NaN	NaN	NaN
133	-1.36	NaN	NaN	NaN	NaN	NaN	NaN	NaN	NaN	NaN	NaN	NaN	NaN	NaN	NaN	NaN	NaN	NaN	NaN	NaN	NaN	NaN	NaN	NaN	NaN
134	-1.358	NaN	NaN	NaN	NaN	NaN	NaN	NaN	NaN	NaN	NaN	NaN	NaN	NaN	NaN	NaN	NaN	NaN	NaN	NaN	NaN	NaN	NaN	NaN	NaN
135	-1.356	NaN	NaN	NaN	NaN	NaN	NaN	NaN	NaN	NaN	NaN	NaN	NaN	NaN	NaN	NaN	NaN	NaN	NaN	NaN	NaN	NaN	NaN	NaN	NaN
136	-1.354	NaN	NaN	NaN	NaN	NaN	NaN	NaN	NaN	NaN	NaN	NaN	NaN	NaN	NaN	NaN	NaN	NaN	NaN	NaN	NaN	NaN	NaN	NaN	NaN
137	-1.352	NaN	NaN	NaN	NaN	NaN	NaN	NaN	NaN	NaN	NaN	NaN	NaN	NaN	NaN	NaN	NaN	NaN	NaN	NaN	NaN	NaN	NaN	NaN	NaN
138	-1.35	NaN	NaN	NaN	NaN	NaN	NaN	NaN	NaN	NaN	NaN	NaN	NaN	NaN	NaN	NaN	NaN	NaN	NaN	NaN	NaN	NaN	NaN	NaN	NaN
139	-1.348	NaN	NaN	NaN	NaN	NaN	NaN	NaN	NaN	NaN	NaN	NaN	NaN	NaN	NaN	NaN	NaN	NaN	NaN	NaN	NaN	NaN	NaN	NaN	NaN
140	-1.346	NaN	NaN	NaN	NaN	NaN	NaN	NaN	NaN	NaN	NaN	NaN	NaN	NaN	NaN	NaN	NaN	NaN	NaN	NaN	NaN	NaN	NaN	NaN	NaN
141	-1.344	NaN	NaN	NaN	NaN	NaN	NaN	NaN	NaN	NaN	NaN	NaN	NaN	NaN	NaN	NaN	NaN	NaN	NaN	NaN	NaN	NaN	NaN	NaN	NaN
142	-1.342	NaN	NaN	NaN	NaN	NaN	NaN	NaN	NaN	NaN	NaN	NaN	NaN	NaN	NaN	NaN	NaN	NaN	NaN	NaN	NaN	NaN	NaN	NaN	NaN
143	-1.34	NaN	NaN	NaN	NaN	NaN	NaN	NaN	NaN	NaN	NaN	NaN	NaN	NaN	NaN	NaN	NaN	NaN	NaN	NaN	NaN	NaN	NaN	NaN	NaN
144	-1.338	NaN	NaN	NaN	NaN	NaN	NaN	NaN	NaN	NaN	NaN	NaN	NaN	NaN	NaN	NaN	NaN	NaN	NaN	NaN	NaN	NaN	NaN	NaN	NaN
145	-1.336	NaN	NaN	NaN	NaN	NaN	NaN	NaN	NaN	NaN	NaN	NaN	NaN	NaN	NaN	NaN	NaN	NaN	NaN	NaN	NaN	NaN	NaN	NaN	NaN
146	-1.334	NaN	NaN	NaN	NaN	NaN	NaN	NaN	NaN	NaN	NaN	NaN	NaN	NaN	NaN	NaN	NaN	NaN	NaN	NaN	NaN	NaN	NaN	NaN	NaN
147	-1.332	NaN	NaN	NaN	NaN	NaN	NaN	NaN	NaN	NaN	NaN	NaN	NaN	NaN	NaN	NaN	NaN	NaN	NaN	NaN	NaN	NaN	NaN	NaN	NaN
148	-1.33	NaN	NaN	NaN	NaN	NaN	NaN	NaN	NaN	NaN	NaN	NaN	NaN	NaN	NaN	NaN	NaN	NaN	NaN	NaN	NaN	NaN	NaN	NaN	NaN
149	-1.328	NaN	NaN	NaN	NaN	NaN	NaN	NaN	NaN	NaN	NaN	NaN	NaN	NaN	NaN	NaN	NaN	NaN	NaN	NaN	NaN	NaN	NaN	NaN	NaN
150	-1.326	NaN	NaN	NaN	NaN	NaN	NaN	NaN	NaN	NaN	NaN	NaN	NaN	NaN	NaN	NaN	NaN	NaN	NaN	NaN	NaN	NaN	NaN	NaN	NaN
151	-1.324	NaN	NaN	NaN	NaN	NaN	NaN	NaN	NaN	NaN	NaN	NaN	NaN	NaN	NaN	NaN	NaN	NaN	NaN	NaN	NaN	NaN	NaN	NaN	NaN
152	-1.322	NaN	NaN	NaN	NaN	NaN	NaN	NaN	NaN	NaN	NaN	NaN	NaN	NaN	NaN	NaN	NaN	NaN	NaN	NaN	NaN	NaN	NaN	NaN	NaN
153	-1.32	NaN	NaN	NaN	NaN	NaN	NaN	NaN	NaN	NaN	NaN	NaN	NaN	NaN	NaN	NaN	NaN	NaN	NaN	NaN	NaN	NaN	NaN	NaN	NaN
154	-1.318	NaN	NaN	NaN	NaN	NaN	NaN	NaN	NaN	NaN	NaN	NaN	NaN	NaN	NaN	NaN	NaN	NaN	NaN	NaN	NaN	NaN	NaN	NaN	NaN
155	-1.316	NaN	NaN	NaN	NaN	NaN	NaN	NaN	NaN	NaN	NaN	NaN	NaN	NaN	NaN	NaN	NaN	NaN	NaN	NaN	NaN	NaN	NaN	NaN	NaN
156	-1.314	NaN	NaN	NaN	NaN	NaN	NaN	NaN	NaN	NaN	NaN	NaN	NaN	NaN	NaN	NaN	NaN	NaN	NaN	NaN	NaN	NaN	NaN	NaN	NaN
157	-1.312	NaN	NaN	NaN	NaN	NaN	NaN	NaN	NaN	NaN	NaN	NaN	NaN	NaN	NaN	NaN	NaN	NaN	NaN	NaN	NaN	NaN	NaN	NaN	NaN
158	-1.31	NaN	NaN	NaN	NaN	NaN	NaN	NaN	NaN	NaN	NaN	NaN	NaN	NaN	NaN	NaN	NaN	NaN	NaN	NaN	NaN	NaN	NaN	NaN	NaN
159	-1.308	NaN	NaN	NaN	NaN	NaN	NaN	NaN	NaN	NaN	NaN	NaN	NaN	NaN	NaN	NaN	NaN	NaN	NaN	NaN	NaN	NaN	NaN	NaN	NaN
160	-1.306	NaN	NaN	NaN	NaN	NaN	NaN	NaN	NaN	NaN	NaN	NaN	NaN	NaN	NaN	NaN	NaN	NaN	NaN	NaN	NaN	NaN	NaN	NaN	NaN
161	-1.304	NaN	NaN	NaN	NaN	NaN	NaN	NaN	NaN	NaN	NaN	NaN	NaN	NaN	NaN	NaN	NaN	NaN	NaN	NaN	NaN	NaN	NaN	NaN	NaN
162	-1.302	NaN	NaN	NaN	NaN	NaN	NaN	NaN	NaN	NaN	NaN	NaN	NaN	NaN	NaN	NaN	NaN	NaN	NaN	NaN	NaN	NaN	NaN	NaN	NaN
163	-1.3	NaN	NaN	NaN	NaN	NaN	NaN	NaN	NaN	NaN	NaN	NaN	NaN	NaN	NaN	NaN	NaN	NaN	NaN	NaN	NaN	NaN	NaN	NaN	NaN
164	-1.298	NaN	NaN	NaN	NaN	NaN	NaN	NaN	NaN	NaN	NaN	NaN	NaN	NaN	NaN	NaN	NaN	NaN	NaN	NaN	NaN	NaN	NaN	NaN	NaN
165	-1.296	NaN	NaN	NaN	NaN	NaN	NaN	NaN	NaN	NaN	NaN	NaN	NaN	NaN	NaN	NaN	NaN	NaN	NaN	NaN	NaN	NaN	NaN	NaN	NaN
166	-1.294	NaN	NaN	NaN	NaN	NaN	NaN	NaN	NaN	NaN	NaN	NaN	NaN	NaN	NaN	NaN	NaN	NaN	NaN	NaN	NaN	NaN	NaN	NaN	NaN
167	-1.292	NaN	NaN	NaN	NaN	NaN	NaN	NaN	NaN	NaN	NaN	NaN	NaN	NaN	NaN	NaN	NaN	NaN	NaN	NaN	NaN	NaN	NaN	NaN	NaN
168	-1.29	NaN	NaN	NaN	NaN	NaN	NaN	NaN	NaN	NaN	NaN	NaN	NaN	NaN	NaN	NaN	NaN	NaN	NaN	NaN	NaN	NaN	NaN	NaN	NaN
169	-1.288	NaN	NaN	NaN	NaN	NaN	NaN	NaN	NaN	NaN	NaN	NaN	NaN	NaN	NaN	NaN	NaN	NaN	NaN	NaN	NaN	NaN	NaN	NaN	NaN
170	-1.286	NaN	NaN	NaN	NaN	NaN	NaN	NaN	NaN	NaN	NaN	NaN	NaN	NaN	NaN	NaN	NaN	NaN	NaN	NaN	NaN	NaN	NaN	NaN	NaN
171	-1.284	NaN	NaN	NaN	NaN	NaN	NaN	NaN	NaN	NaN	NaN	NaN	NaN	NaN	NaN	NaN	NaN	NaN	NaN	NaN	NaN	NaN	NaN	NaN	NaN
172	-1.282	NaN	NaN	NaN	NaN	NaN	NaN	NaN	NaN	NaN	NaN	NaN	NaN	NaN	NaN	NaN	NaN	NaN	NaN	NaN	NaN	NaN	NaN	NaN	NaN
173	-1.28	NaN	NaN	NaN	NaN	NaN	NaN	NaN	NaN	NaN	NaN	NaN	NaN	NaN	NaN	NaN	NaN	NaN	NaN	NaN	NaN	NaN	NaN	NaN	NaN
174	-1.278	NaN	NaN	NaN	NaN	NaN	NaN	NaN	NaN	NaN	NaN	NaN	NaN	NaN	NaN	NaN	NaN	NaN	NaN	NaN	NaN	NaN	NaN	NaN	NaN
175	-1.276	NaN	NaN	NaN	NaN	NaN	NaN	NaN	NaN	NaN	NaN	NaN	NaN	NaN	NaN	NaN	NaN	NaN	NaN	NaN	NaN	NaN	NaN	NaN	NaN
176	-1.274	NaN	NaN	NaN	NaN	NaN	NaN	NaN	NaN	NaN	NaN	NaN	NaN	NaN	NaN	NaN	NaN	NaN	NaN	NaN	NaN	NaN	NaN	NaN	NaN
177	-1.272	NaN	NaN	NaN	NaN	NaN	NaN	NaN	NaN	NaN	NaN	NaN	NaN	NaN	NaN	NaN	NaN	NaN	NaN	NaN	NaN	NaN	NaN	NaN	NaN
178	-1.27	NaN	NaN	NaN	NaN	NaN	NaN	NaN	NaN	NaN	NaN	NaN	NaN	NaN	NaN	NaN	NaN	NaN	NaN	NaN	NaN	NaN	NaN	NaN	NaN
179	-1.268	NaN	NaN	NaN	NaN	NaN	NaN	NaN	NaN	NaN	NaN	NaN	NaN	NaN	NaN	NaN	NaN	NaN	NaN	NaN	NaN	NaN	NaN	NaN	NaN
180	-1.266	NaN	NaN	NaN	NaN	NaN	NaN	NaN	NaN	NaN	NaN	NaN	NaN	NaN	NaN	NaN	NaN	NaN	NaN	NaN	NaN	NaN	NaN	NaN	NaN
181	-1.264	NaN	NaN	NaN	NaN	NaN	NaN	NaN	NaN	NaN	NaN	NaN	NaN	NaN	NaN	NaN	NaN	NaN	NaN	NaN	NaN	NaN	NaN	NaN	NaN
182	-1.262	NaN	NaN	NaN	NaN	NaN	NaN	NaN	NaN	NaN	NaN	NaN	NaN	NaN	NaN	NaN	NaN	NaN	NaN	NaN	NaN	NaN	NaN	NaN	NaN
183	-1.26	NaN	NaN	NaN	NaN	NaN	NaN	NaN	NaN	NaN	NaN	NaN	NaN	NaN	NaN	NaN	NaN	NaN	NaN	NaN	NaN	NaN	NaN	NaN	NaN
184	-1.258	NaN	NaN	NaN	NaN	NaN	NaN	NaN	NaN	NaN	NaN	NaN	NaN	NaN	NaN	NaN	NaN	NaN	NaN	NaN	NaN	NaN	NaN	NaN	NaN
185	-1.256	NaN	NaN	NaN	NaN	NaN	NaN	NaN	NaN	NaN	NaN	NaN	NaN	NaN	NaN	NaN	NaN	NaN	NaN	NaN	NaN	NaN	NaN	NaN	NaN
186	-1.254	NaN	NaN	NaN	NaN	NaN	NaN	NaN	NaN	NaN	NaN	NaN	NaN	NaN	NaN	NaN	NaN	NaN	NaN	NaN	NaN	NaN	NaN	NaN	NaN
187	-1.252	NaN	NaN	NaN	NaN	NaN	NaN	NaN	NaN	NaN	NaN	NaN	NaN	NaN	NaN	NaN	NaN	NaN	NaN	NaN	NaN	NaN	NaN	NaN	NaN
188	-1.25	NaN	NaN	NaN	NaN	NaN	NaN	NaN	NaN	NaN	NaN	NaN	NaN	NaN	NaN	NaN	NaN	NaN	NaN	NaN	NaN	NaN	NaN	NaN	NaN
189	-1.248	NaN	NaN	NaN	NaN	NaN	NaN	NaN	NaN	NaN	NaN	NaN	NaN	NaN	NaN	NaN	NaN	NaN	NaN	NaN	NaN	NaN	NaN	NaN	NaN
190	-1.246	NaN	NaN	NaN	NaN	NaN	NaN	NaN	NaN	NaN	NaN	NaN	NaN	NaN	NaN	NaN	NaN	NaN	NaN	NaN	NaN	NaN	NaN	NaN	NaN
191	-1.244	NaN	NaN	NaN	NaN	NaN	NaN	NaN	NaN	NaN	NaN	NaN	NaN	NaN	NaN	NaN	NaN	NaN	NaN	NaN	NaN	NaN	NaN	NaN	NaN
192	-1.242	NaN	NaN	NaN	NaN	NaN	NaN	NaN	NaN	NaN	NaN	NaN	NaN	NaN	NaN	NaN	NaN	NaN	NaN	NaN	NaN	NaN	NaN	NaN	NaN
193	-1.24	NaN	NaN	NaN	NaN	NaN	NaN	NaN	NaN	NaN	NaN	NaN	NaN	NaN	NaN	NaN	NaN	NaN	NaN	NaN	NaN	NaN	NaN	NaN	NaN
194	-1.238	NaN	NaN	NaN	NaN	NaN	NaN	NaN	NaN	NaN	NaN	NaN	NaN	NaN	NaN	NaN	NaN	NaN	NaN	NaN	NaN	NaN	NaN	NaN	NaN
195	-1.236	NaN	NaN	NaN	NaN	NaN	NaN	NaN	NaN	NaN	NaN	NaN	NaN	NaN	NaN	NaN	NaN	NaN	NaN	NaN	NaN	NaN	NaN	NaN	NaN
196	-1.234	NaN	NaN	NaN	NaN	NaN	NaN	NaN	NaN	NaN	NaN	NaN	NaN	NaN	NaN	NaN	NaN	NaN	NaN	NaN	NaN	NaN	NaN	NaN	NaN
197	-1.232	NaN	NaN	NaN	NaN	NaN	NaN	NaN	NaN	NaN	NaN	NaN	NaN	NaN	NaN	NaN	NaN	NaN	NaN	NaN	NaN	NaN	NaN	NaN	NaN
198	-1.23	NaN	NaN	NaN	NaN	NaN	NaN	NaN	NaN	NaN	NaN	NaN	NaN	NaN	NaN	NaN	NaN	NaN	NaN	NaN	NaN	NaN	NaN	NaN	NaN
199	-1.228	NaN	NaN	NaN	NaN	NaN	NaN	NaN	NaN	NaN	NaN	NaN	NaN	NaN	NaN	NaN	NaN	NaN	NaN	NaN	NaN	NaN	NaN	NaN	NaN
200	-1.226	NaN	NaN	NaN	NaN	NaN	NaN	NaN	NaN	NaN	NaN	NaN	NaN	NaN	NaN	NaN	NaN	NaN	NaN	NaN	NaN	NaN	NaN	NaN	NaN
201	-1.224	NaN	NaN	NaN	NaN	NaN	NaN	NaN	NaN	NaN	NaN	NaN	NaN	NaN	NaN	NaN	NaN	NaN	NaN	NaN	NaN	NaN	NaN	NaN	NaN
202	-1.222	NaN	NaN	NaN	NaN	NaN	NaN	NaN	NaN	NaN	NaN	NaN	NaN	NaN	NaN	NaN	NaN	NaN	NaN	NaN	NaN	NaN	NaN	NaN	NaN
203	-1.22	NaN	NaN	NaN	NaN	NaN	NaN	NaN	NaN	NaN	NaN	NaN	NaN	NaN	NaN	NaN	NaN	NaN	NaN	NaN	NaN	NaN	NaN	NaN	NaN
204	-1.218	NaN	NaN	NaN	NaN	NaN	NaN	NaN	NaN	NaN	NaN	NaN	NaN	NaN	NaN	NaN	NaN	NaN	NaN	NaN	NaN	NaN	NaN	NaN	NaN
205	-1.216	NaN	NaN	NaN	NaN	NaN	NaN	NaN	NaN	NaN	NaN	NaN	NaN	NaN	NaN	NaN	NaN	NaN	NaN	NaN	NaN	NaN	NaN	NaN	NaN
206	-1.214	NaN	NaN	NaN	NaN	NaN	NaN	NaN	NaN	NaN	NaN	NaN	NaN	NaN	NaN	NaN	NaN	NaN	NaN	NaN	NaN	NaN	NaN	NaN	NaN
207	-1.212	NaN	NaN	NaN	NaN	NaN	NaN	NaN	NaN	NaN	NaN	NaN	NaN	NaN	NaN	NaN	NaN	NaN	NaN	NaN	NaN	NaN	NaN	NaN	NaN
208	-1.21	NaN	NaN	NaN	NaN	NaN	NaN	NaN	NaN	NaN	NaN	NaN	NaN	NaN	NaN	NaN	NaN	NaN	NaN	NaN	NaN	NaN	NaN	NaN	NaN
209	-1.208	NaN	NaN	NaN	NaN	NaN	NaN	NaN	NaN	NaN	NaN	NaN	NaN	NaN	NaN	NaN	NaN	NaN	NaN	NaN	NaN	NaN	NaN	NaN	NaN
210	-1.206	NaN	NaN	NaN	NaN	NaN	NaN	NaN	NaN	NaN	NaN	NaN	NaN	NaN	NaN	NaN	NaN	NaN	NaN	NaN	NaN	NaN	NaN	NaN	NaN
211	-1.204	NaN	NaN	NaN	NaN	NaN	NaN	NaN	NaN	NaN	NaN	NaN	NaN	NaN	NaN	NaN	NaN	NaN	NaN	NaN	NaN	NaN	NaN	NaN	NaN
212	-1.202	NaN	NaN	NaN	NaN	NaN	NaN	NaN	NaN	NaN	NaN	NaN	NaN	NaN	NaN	NaN	NaN	NaN	NaN	NaN	NaN	NaN	NaN	NaN	NaN
213	-1.2	NaN	NaN	NaN	NaN	NaN	NaN	NaN	NaN	NaN	NaN	NaN	NaN	NaN	NaN	NaN	NaN	NaN	NaN	NaN	NaN	NaN	NaN	NaN	NaN
214	-1.198	NaN	NaN	NaN	NaN	NaN	NaN	NaN	NaN	NaN	NaN	NaN	NaN	NaN	NaN	NaN	NaN	NaN	NaN	NaN	NaN	NaN	NaN	NaN	NaN
215	-1.196	NaN	NaN	NaN	NaN	NaN	NaN	NaN	NaN	NaN	NaN	NaN	NaN	NaN	NaN	NaN	NaN	NaN	NaN	NaN	NaN	NaN	NaN	NaN	NaN
216	-1.194	NaN	NaN	NaN	NaN	NaN	NaN	NaN	NaN	NaN	NaN	NaN	NaN	NaN	NaN	NaN	NaN	NaN	NaN	NaN	NaN	NaN	NaN	NaN	NaN
217	-1.192	NaN	NaN	NaN	NaN	NaN	NaN	NaN	NaN	NaN	NaN	NaN	NaN	NaN	NaN	NaN	NaN	NaN	NaN	NaN	NaN	NaN	NaN	NaN	NaN
218	-1.19	NaN	NaN	NaN	NaN	NaN	NaN	NaN	NaN	NaN	NaN	NaN	NaN	NaN	NaN	NaN	NaN	NaN	NaN	NaN	NaN	NaN	NaN	NaN	NaN
219	-1.188	NaN	NaN	NaN	NaN	NaN	NaN	NaN	NaN	NaN	NaN	NaN	NaN	NaN	NaN	NaN	NaN	NaN	NaN	NaN	NaN	NaN	NaN	NaN	NaN
220	-1.186	NaN	NaN	NaN	NaN	NaN	NaN	NaN	NaN	NaN	NaN	NaN	NaN	NaN	NaN	NaN	NaN	NaN	NaN	NaN	NaN	NaN	NaN	NaN	NaN
221	-1.184	NaN	NaN	NaN	NaN	NaN	NaN	NaN	NaN	NaN	NaN	NaN	NaN	NaN	NaN	NaN	NaN	NaN	NaN	NaN	NaN	NaN	NaN	NaN	NaN
222	-1.182	NaN	NaN	NaN	NaN	NaN	NaN	NaN	NaN	NaN	NaN	NaN	NaN	NaN	NaN	NaN	NaN	NaN	NaN	NaN	NaN	NaN	NaN	NaN	NaN
223	-1.18	NaN	NaN	NaN	NaN	NaN	NaN	NaN	NaN	NaN	NaN	NaN	NaN	NaN	NaN	NaN	NaN	NaN	NaN	NaN	NaN	NaN	NaN	NaN	NaN
224	-1.178	NaN	NaN	NaN	NaN	NaN	NaN	NaN	NaN	NaN	NaN	NaN	NaN	NaN	NaN	NaN	NaN	NaN	NaN	NaN	NaN	NaN	NaN	NaN	NaN
225	-1.176	NaN	NaN	NaN	NaN	NaN	NaN	NaN	NaN	NaN	NaN	NaN	NaN	NaN	NaN	NaN	NaN	NaN	NaN	NaN	NaN	NaN	NaN	NaN	NaN
226	-1.174	NaN	NaN	NaN	NaN	NaN	NaN	NaN	NaN	NaN	NaN	NaN	NaN	NaN	NaN	NaN	NaN	NaN	NaN	NaN	NaN	NaN	NaN	NaN	NaN
227	-1.172	NaN	NaN	NaN	NaN	NaN	NaN	NaN	NaN	NaN	NaN	NaN	NaN	NaN	NaN	NaN	NaN	NaN	NaN	NaN	NaN	NaN	NaN	NaN	NaN
228	-1.17	NaN	NaN	NaN	NaN	NaN	NaN	NaN	NaN	NaN	NaN	NaN	NaN	NaN	NaN	NaN	NaN	NaN	NaN	NaN	NaN	NaN	NaN	NaN	NaN
229	-1.168	NaN	NaN	NaN	NaN	NaN	NaN	NaN	NaN	NaN	NaN	NaN	NaN	NaN	NaN	NaN	NaN	NaN	NaN	NaN	NaN	NaN	NaN	NaN	NaN
230	-1.166	NaN	NaN	NaN	NaN	NaN	NaN	NaN	NaN	NaN	NaN	NaN	NaN	NaN	NaN	NaN	NaN	NaN	NaN	NaN	NaN	NaN	NaN	NaN	NaN
231	-1.164	NaN	NaN	NaN	NaN	NaN	NaN	NaN	NaN	NaN	NaN	NaN	NaN	NaN	NaN	NaN	NaN	NaN	NaN	NaN	NaN	NaN	NaN	NaN	NaN
232	-1.162	NaN	NaN	NaN	NaN	NaN	NaN	NaN	NaN	NaN	NaN	NaN	NaN	NaN	NaN	NaN	NaN	NaN	NaN	NaN	NaN	NaN	NaN	NaN	NaN
233	-1.16	NaN	NaN	NaN	NaN	NaN	NaN	NaN	NaN	NaN	NaN	NaN	NaN	NaN	NaN	NaN	NaN	NaN	NaN	NaN	NaN	NaN	NaN	NaN	NaN
234	-1.158	NaN	NaN	NaN	NaN	NaN	NaN	NaN	NaN	NaN	NaN	NaN	NaN	NaN	NaN	NaN	NaN	NaN	NaN	NaN	NaN	NaN	NaN	NaN	NaN
235	-1.156	NaN	NaN	NaN	NaN	NaN	NaN	NaN	NaN	NaN	NaN	NaN	NaN	NaN	NaN	NaN	NaN	NaN	NaN	NaN	NaN	NaN	NaN	NaN	NaN
236	-1.154	NaN	NaN	NaN	NaN	NaN	NaN	NaN	NaN	NaN	NaN	NaN	NaN	NaN	NaN	NaN	NaN	NaN	NaN	NaN	NaN	NaN	NaN	NaN	NaN
237	-1.152	NaN	NaN	NaN	NaN	NaN	NaN	NaN	NaN	NaN	NaN	NaN	NaN	NaN	NaN	NaN	NaN	NaN	NaN	NaN	NaN	NaN	NaN	NaN	NaN
238	-1.15	NaN	NaN	NaN	NaN	NaN	NaN	NaN	NaN	NaN	NaN	NaN	NaN	NaN	NaN	NaN	NaN	NaN	NaN	NaN	NaN	NaN	NaN	NaN	NaN
239	-1.148	NaN	NaN	NaN	NaN	NaN	NaN	NaN	NaN	NaN	NaN	NaN	NaN	NaN	NaN	NaN	NaN	NaN	NaN	NaN	NaN	NaN	NaN	NaN	NaN
240	-1.146	NaN	NaN	NaN	NaN	NaN	NaN	NaN	NaN	NaN	NaN	NaN	NaN	NaN	NaN	NaN	NaN	NaN	NaN	NaN	NaN	NaN	NaN	NaN	NaN
241	-1.144	NaN	NaN	NaN	NaN	NaN	NaN	NaN	NaN	NaN	NaN	NaN	NaN	NaN	NaN	NaN	NaN	NaN	NaN	NaN	NaN	NaN	NaN	NaN	NaN
242	-1.142	NaN	NaN	NaN	NaN	NaN	NaN	NaN	NaN	NaN	NaN	NaN	NaN	NaN	NaN	NaN	NaN	NaN	NaN	NaN	NaN	NaN	NaN	NaN	NaN
243	-1.14	NaN	NaN	NaN	NaN	NaN	NaN	NaN	NaN	NaN	NaN	NaN	NaN	NaN	NaN	NaN	NaN	NaN	NaN	NaN	NaN	NaN	NaN	NaN	NaN
244	-1.138	NaN	NaN	NaN	NaN	NaN	NaN	NaN	NaN	NaN	NaN	NaN	NaN	NaN	NaN	NaN	NaN	NaN	NaN	NaN	NaN	NaN	NaN	NaN	NaN
245	-1.136	NaN	NaN	NaN	NaN	NaN	NaN	NaN	NaN	NaN	NaN	NaN	NaN	NaN	NaN	NaN	NaN	NaN	NaN	NaN	NaN	NaN	NaN	NaN	NaN
246	-1.134	NaN	NaN	NaN	NaN	NaN	NaN	NaN	NaN	NaN	NaN	NaN	NaN	NaN	NaN	NaN	NaN	NaN	NaN	NaN	NaN	NaN	NaN	NaN	NaN
247	-1.132	NaN	NaN	NaN	NaN	NaN	NaN	NaN	NaN	NaN	NaN	NaN	NaN	NaN	NaN	NaN	NaN	NaN	NaN	NaN	NaN	NaN	NaN	NaN	NaN
248	-1.13	NaN	NaN	NaN	NaN	NaN	NaN	NaN	NaN	NaN	NaN	NaN	NaN	NaN	NaN	NaN	NaN	NaN	NaN	NaN	NaN	NaN	NaN	NaN	NaN
249	-1.128	NaN	NaN	NaN	NaN	NaN	NaN	NaN	NaN	NaN	NaN	NaN	NaN	NaN	NaN	NaN	NaN	NaN	NaN	NaN	NaN	NaN	NaN	NaN	NaN
250	-1.126	NaN	NaN	NaN	NaN	NaN	NaN	NaN	NaN	NaN	NaN	NaN	NaN	NaN	NaN	NaN	NaN	NaN	NaN	NaN	NaN	NaN	NaN	NaN	NaN
251	-1.124	NaN	NaN	NaN	NaN	NaN	NaN	NaN	NaN	NaN	NaN	NaN	NaN	NaN	NaN	NaN	NaN	NaN	NaN	NaN	NaN	NaN	NaN	NaN	NaN
252	-1.122	NaN	NaN	NaN	NaN	NaN	NaN	NaN	NaN	NaN	NaN	NaN	NaN	NaN	NaN	NaN	NaN	NaN	NaN	NaN	NaN	NaN	NaN	NaN	NaN
253	-1.12	NaN	NaN	NaN	NaN	NaN	NaN	NaN	NaN	NaN	NaN	NaN	NaN	NaN	NaN	NaN	NaN	NaN	NaN	NaN	NaN	NaN	NaN	NaN	NaN
254	-1.118	NaN	NaN	NaN	NaN	NaN	NaN	NaN	NaN	NaN	NaN	NaN	NaN	NaN	NaN	NaN	NaN	NaN	NaN	NaN	NaN	NaN	NaN	NaN	NaN
255	-1.116	NaN	NaN	NaN	NaN	NaN	NaN	NaN	NaN	NaN	NaN	NaN	NaN	NaN	NaN	NaN	NaN	NaN	NaN	NaN	NaN	NaN	NaN	NaN	NaN
256	-1.114	NaN	NaN	NaN	NaN	NaN	NaN	NaN	NaN	NaN	NaN	NaN	NaN	NaN	NaN	NaN	NaN	NaN	NaN	NaN	NaN	NaN	NaN	NaN	NaN
257	-1.112	NaN	NaN	NaN	NaN	NaN	NaN	NaN	NaN	NaN	NaN	NaN	NaN	NaN	NaN	NaN	NaN	NaN	NaN	NaN	NaN	NaN	NaN	NaN	NaN
258	-1.11	NaN	NaN	NaN	NaN	NaN	NaN	NaN	NaN	NaN	NaN	NaN	NaN	NaN	NaN	NaN	NaN	NaN	NaN	NaN	NaN	NaN	NaN	NaN	NaN
259	-1.108	NaN	NaN	NaN	NaN	NaN	NaN	NaN	NaN	NaN	NaN	NaN	NaN	NaN	NaN	NaN	NaN	NaN	NaN	NaN	NaN	NaN	NaN	NaN	NaN
260	-1.106	NaN	NaN	NaN	NaN	NaN	NaN	NaN	NaN	NaN	NaN	NaN	NaN	NaN	NaN	NaN	NaN	NaN	NaN	NaN	NaN	NaN	NaN	NaN	NaN
261	-1.104	NaN	NaN	NaN	NaN	NaN	NaN	NaN	NaN	NaN	NaN	NaN	NaN	NaN	NaN	NaN	NaN	NaN	NaN	NaN	NaN	NaN	NaN	NaN	NaN
262	-1.102	NaN	NaN	NaN	NaN	NaN	NaN	NaN	NaN	NaN	NaN	NaN	NaN	NaN	NaN	NaN	NaN	NaN	NaN	NaN	NaN	NaN	NaN	NaN	NaN
263	-1.1	NaN	NaN	NaN	NaN	NaN	NaN	NaN	NaN	NaN	NaN	NaN	NaN	NaN	NaN	NaN	NaN	NaN	NaN	NaN	NaN	NaN	NaN	NaN	NaN
264	-1.098	NaN	NaN	NaN	NaN	NaN	NaN	NaN	NaN	NaN	NaN	NaN	NaN	NaN	NaN	NaN	NaN	NaN	NaN	NaN	NaN	NaN	NaN	NaN	NaN
265	-1.096	NaN	NaN	NaN	NaN	NaN	NaN	NaN	NaN	NaN	NaN	NaN	NaN	NaN	NaN	NaN	NaN	NaN	NaN	NaN	NaN	NaN	NaN	NaN	NaN
266	-1.094	NaN	NaN	NaN	NaN	NaN	NaN	NaN	NaN	NaN	NaN	NaN	NaN	NaN	NaN	NaN	NaN	NaN	NaN	NaN	NaN	NaN	NaN	NaN	NaN
267	-1.092	NaN	NaN	NaN	NaN	NaN	NaN	NaN	NaN	NaN	NaN	NaN	NaN	NaN	NaN	NaN	NaN	NaN	NaN	NaN	NaN	NaN	NaN	NaN	NaN
268	-1.09	NaN	NaN	NaN	NaN	NaN	NaN	NaN	NaN	NaN	NaN	NaN	NaN	NaN	NaN	NaN	NaN	NaN	NaN	NaN	NaN	NaN	NaN	NaN	NaN
269	-1.088	NaN	NaN	NaN	NaN	NaN	NaN	NaN	NaN	NaN	NaN	NaN	NaN	NaN	NaN	NaN	NaN	NaN	NaN	NaN	NaN	NaN	NaN	NaN	NaN
270	-1.086	NaN	NaN	NaN	NaN	NaN	NaN	NaN	NaN	NaN	NaN	NaN	NaN	NaN	NaN	NaN	NaN	NaN	NaN	NaN	NaN	NaN	NaN	NaN	NaN
271	-1.084	NaN	NaN	NaN	NaN	NaN	NaN	NaN	NaN	NaN	NaN	NaN	NaN	NaN	NaN	NaN	NaN	NaN	NaN	NaN	NaN	NaN	NaN	NaN	NaN
272	-1.082	NaN	NaN	NaN	NaN	NaN	NaN	NaN	NaN	NaN	NaN	NaN	NaN	NaN	NaN	NaN	NaN	NaN	NaN	NaN	NaN	NaN	NaN	NaN	NaN
273	-1.08	NaN	NaN	NaN	NaN	NaN	NaN	NaN	NaN	NaN	NaN	NaN	NaN	NaN	NaN	NaN	NaN	NaN	NaN	NaN	NaN	NaN	NaN	NaN	NaN
274	-1.078	NaN	NaN	NaN	NaN	NaN	NaN	NaN	NaN	NaN	NaN	NaN	NaN	NaN	NaN	NaN	NaN	NaN	NaN	NaN	NaN	NaN	NaN	NaN	NaN
275	-1.076	NaN	NaN	NaN	NaN	NaN	NaN	NaN	NaN	NaN	NaN	NaN	NaN	NaN	NaN	NaN	NaN	NaN	NaN	NaN	NaN	NaN	NaN	NaN	NaN
276	-1.074	NaN	NaN	NaN	NaN	NaN	NaN	NaN	NaN	NaN	NaN	NaN	NaN	NaN	NaN	NaN	NaN	NaN	NaN	NaN	NaN	NaN	NaN	NaN	NaN
277	-1.072	NaN	NaN	NaN	NaN	NaN	NaN	NaN	NaN	NaN	NaN	NaN	NaN	NaN	NaN	NaN	NaN	NaN	NaN	NaN	NaN	NaN	NaN	NaN	NaN
278	-1.07	NaN	NaN	NaN	NaN	NaN	NaN	NaN	NaN	NaN	NaN	NaN	NaN	NaN	NaN	NaN	NaN	NaN	NaN	NaN	NaN	NaN	NaN	NaN	NaN
279	-1.068	NaN	NaN	NaN	NaN	NaN	NaN	NaN	NaN	NaN	NaN	NaN	NaN	NaN	NaN	NaN	NaN	NaN	NaN	NaN	NaN	NaN	NaN	NaN	NaN
280	-1.066	NaN	NaN	NaN	NaN	NaN	NaN	NaN	NaN	NaN	NaN	NaN	NaN	NaN	NaN	NaN	NaN	NaN	NaN	NaN	NaN	NaN	NaN	NaN	NaN
281	-1.064	NaN	NaN	NaN	NaN	NaN	NaN	NaN	NaN	NaN	NaN	NaN	NaN	NaN	NaN	NaN	NaN	NaN	NaN	NaN	NaN	NaN	NaN	NaN	NaN
282	-1.062	NaN	NaN	NaN	NaN	NaN	NaN	NaN	NaN	NaN	NaN	NaN	NaN	NaN	NaN	NaN	NaN	NaN	NaN	NaN	NaN	NaN	NaN	NaN	NaN
283	-1.06	NaN	NaN	NaN	NaN	NaN	NaN	NaN	NaN	NaN	NaN	NaN	NaN	NaN	NaN	NaN	NaN	NaN	NaN	NaN	NaN	NaN	NaN	NaN	NaN
284	-1.058	NaN	NaN	NaN	NaN	NaN	NaN	NaN	NaN	NaN	NaN	NaN	NaN	NaN	NaN	NaN	NaN	NaN	NaN	NaN	NaN	NaN	NaN	NaN	NaN
285	-1.056	NaN	NaN	NaN	NaN	NaN	NaN	NaN	NaN	NaN	NaN	NaN	NaN	NaN	NaN	NaN	NaN	NaN	NaN	NaN	NaN	NaN	NaN	NaN	NaN
286	-1.054	NaN	NaN	NaN	NaN	NaN	NaN	NaN	NaN	NaN	NaN	NaN	NaN	NaN	NaN	NaN	NaN	NaN	NaN	NaN	NaN	NaN	NaN	NaN	NaN
287	-1.052	NaN	NaN	NaN	NaN	NaN	NaN	NaN	NaN	NaN	NaN	NaN	NaN	NaN	NaN	NaN	NaN	NaN	NaN	NaN	NaN	NaN	NaN	NaN	NaN
288	-1.05	NaN	NaN	NaN	NaN	NaN	NaN	NaN	NaN	NaN	NaN	NaN	NaN	NaN	NaN	NaN	NaN	NaN	NaN	NaN	NaN	NaN	NaN	NaN	NaN
289	-1.048	NaN	NaN	NaN	NaN	NaN	NaN	NaN	NaN	NaN	NaN	NaN	NaN	NaN	NaN	NaN	NaN	NaN	NaN	NaN	NaN	NaN	NaN	NaN	NaN
290	-1.046	NaN	NaN	NaN	NaN	NaN	NaN	NaN	NaN	NaN	NaN	NaN	NaN	NaN	NaN	NaN	NaN	NaN	NaN	NaN	NaN	NaN	NaN	NaN	NaN
291	-1.044	NaN	NaN	NaN	NaN	NaN	NaN	NaN	NaN	NaN	NaN	NaN	NaN	NaN	NaN	NaN	NaN	NaN	NaN	NaN	NaN	NaN	NaN	NaN	NaN
292	-1.042	NaN	NaN	NaN	NaN	NaN	NaN	NaN	NaN	NaN	NaN	NaN	NaN	NaN	NaN	NaN	NaN	NaN	NaN	NaN	NaN	NaN	NaN	NaN	NaN
293	-1.04	NaN	NaN	NaN	NaN	NaN	NaN	NaN	NaN	NaN	NaN	NaN	NaN	NaN	NaN	NaN	NaN	NaN	NaN	NaN	NaN	NaN	NaN	NaN	NaN
294	-1.038	NaN	NaN	NaN	NaN	NaN	NaN	NaN	NaN	NaN	NaN	NaN	NaN	NaN	NaN	NaN	NaN	NaN	NaN	NaN	NaN	NaN	NaN	NaN	NaN
295	-1.036	NaN	NaN	NaN	NaN	NaN	NaN	NaN	NaN	NaN	NaN	NaN	NaN	NaN	NaN	NaN	NaN	NaN	NaN	NaN	NaN	NaN	NaN	NaN	NaN
296	-1.034	NaN	NaN	NaN	NaN	NaN	NaN	NaN	NaN	NaN	NaN	NaN	NaN	NaN	NaN	NaN	NaN	NaN	NaN	NaN	NaN	NaN	NaN	NaN	NaN
297	-1.032	NaN	NaN	NaN	NaN	NaN	NaN	NaN	NaN	NaN	NaN	NaN	NaN	NaN	NaN	NaN	NaN	NaN	NaN	NaN	NaN	NaN	NaN	NaN	NaN
298	-1.03	NaN	NaN	NaN	NaN	NaN	NaN	NaN	NaN	NaN	NaN	NaN	NaN	NaN	NaN	NaN	NaN	NaN	NaN	NaN	NaN	NaN	NaN	NaN	NaN
299	-1.028	NaN	NaN	NaN	NaN	NaN	NaN	NaN	NaN	NaN	NaN	NaN	NaN	NaN	NaN	NaN	NaN	NaN	NaN	NaN	NaN	NaN	NaN	NaN	NaN
300	-1.026	NaN	NaN	NaN	NaN	NaN	NaN	NaN	NaN	NaN	NaN	NaN	NaN	NaN	NaN	NaN	NaN	NaN	NaN	NaN	NaN	NaN	NaN	NaN	NaN
301	-1.024	NaN	NaN	NaN	NaN	NaN	NaN	NaN	NaN	NaN	NaN	NaN	NaN	NaN	NaN	NaN	NaN	NaN	NaN	NaN	NaN	NaN	NaN	NaN	NaN
302	-1.022	NaN	NaN	NaN	NaN	NaN	NaN	NaN	NaN	NaN	NaN	NaN	NaN	NaN	NaN	NaN	NaN	NaN	NaN	NaN	NaN	NaN	NaN	NaN	NaN
303	-1.02	NaN	NaN	NaN	NaN	NaN	NaN	NaN	NaN	NaN	NaN	NaN	NaN	NaN	NaN	NaN	NaN	NaN	NaN	NaN	NaN	NaN	NaN	NaN	NaN
304	-1.018	NaN	NaN	NaN	NaN	NaN	NaN	NaN	NaN	NaN	NaN	NaN	NaN	NaN	NaN	NaN	NaN	NaN	NaN	NaN	NaN	NaN	NaN	NaN	NaN
305	-1.016	NaN	NaN	NaN	NaN	NaN	NaN	NaN	NaN	NaN	NaN	NaN	NaN	NaN	NaN	NaN	NaN	NaN	NaN	NaN	NaN	NaN	NaN	NaN	NaN
306	-1.014	NaN	NaN	NaN	NaN	NaN	NaN	NaN	NaN	NaN	NaN	NaN	NaN	NaN	NaN	NaN	NaN	NaN	NaN	NaN	NaN	NaN	NaN	NaN	NaN
307	-1.012	NaN	NaN	NaN	NaN	NaN	NaN	NaN	NaN	NaN	NaN	NaN	NaN	NaN	NaN	NaN	NaN	NaN	NaN	NaN	NaN	NaN	NaN	NaN	NaN
308	-1.01	NaN	NaN	NaN	NaN	NaN	NaN	NaN	NaN	NaN	NaN	NaN	NaN	NaN	NaN	NaN	NaN	NaN	NaN	NaN	NaN	NaN	NaN	NaN	NaN
309	-1.008	NaN	NaN	NaN	NaN	NaN	NaN	NaN	NaN	NaN	NaN	NaN	NaN	NaN	NaN	NaN	NaN	NaN	NaN	NaN	NaN	NaN	NaN	NaN	NaN
310	-1.006	NaN	NaN	NaN	NaN	NaN	NaN	NaN	NaN	NaN	NaN	NaN	NaN	NaN	NaN	NaN	NaN	NaN	NaN	NaN	NaN	NaN	NaN	NaN	NaN
311	-1.004	NaN	NaN	NaN	NaN	NaN	NaN	NaN	NaN	NaN	NaN	NaN	NaN	NaN	NaN	NaN	NaN	NaN	NaN	NaN	NaN	NaN	NaN	NaN	NaN
312	-1.002	NaN	NaN	NaN	NaN	NaN	NaN	NaN	NaN	NaN	NaN	NaN	NaN	NaN	NaN	NaN	NaN	NaN	NaN	NaN	NaN	NaN	NaN	NaN	NaN
313	-1	NaN	NaN	NaN	NaN	NaN	NaN	NaN	NaN	NaN	NaN	NaN	NaN	NaN	NaN	NaN	NaN	NaN	NaN	NaN	NaN	NaN	NaN	NaN	NaN
314	-0.998	NaN	NaN	NaN	NaN	NaN	NaN	NaN	NaN	NaN	NaN	NaN	NaN	NaN	NaN	NaN	NaN	NaN	NaN	NaN	NaN	NaN	NaN	NaN	NaN
315	-0.996	NaN	NaN	NaN	NaN	NaN	NaN	NaN	NaN	NaN	NaN	NaN	NaN	NaN	NaN	NaN	NaN	NaN	NaN	NaN	NaN	NaN	NaN	NaN	NaN
316	-0.994	NaN	NaN	NaN	NaN	NaN	NaN	NaN	NaN	NaN	NaN	NaN	NaN	NaN	NaN	NaN	NaN	NaN	NaN	NaN	NaN	NaN	NaN	NaN	NaN
317	-0.992	NaN	NaN	NaN	NaN	NaN	NaN	NaN	NaN	NaN	NaN	NaN	NaN	NaN	NaN	NaN	NaN	NaN	NaN	NaN	NaN	NaN	NaN	NaN	NaN
318	-0.99	NaN	NaN	NaN	NaN	NaN	NaN	NaN	NaN	NaN	NaN	NaN	NaN	NaN	NaN	NaN	NaN	NaN	NaN	NaN	NaN	NaN	NaN	NaN	NaN
319	-0.988	NaN	NaN	NaN	NaN	NaN	NaN	NaN	NaN	NaN	NaN	NaN	NaN	NaN	NaN	NaN	NaN	NaN	NaN	NaN	NaN	NaN	NaN	NaN	NaN
320	-0.986	NaN	NaN	NaN	NaN	NaN	NaN	NaN	NaN	NaN	NaN	NaN	NaN	NaN	NaN	NaN	NaN	NaN	NaN	NaN	NaN	NaN	NaN	NaN	NaN
321	-0.984	NaN	NaN	NaN	NaN	NaN	NaN	NaN	NaN	NaN	NaN	NaN	NaN	NaN	NaN	NaN	NaN	NaN	NaN	NaN	NaN	NaN	NaN	NaN	NaN
322	-0.982	NaN	NaN	NaN	NaN	NaN	NaN	NaN	NaN	NaN	NaN	NaN	NaN	NaN	NaN	NaN	NaN	NaN	NaN	NaN	NaN	NaN	NaN	NaN	NaN
323	-0.98	NaN	NaN	NaN	NaN	NaN	NaN	NaN	NaN	NaN	NaN	NaN	NaN	NaN	NaN	NaN	NaN	NaN	NaN	NaN	NaN	NaN	NaN	NaN	NaN
324	-0.978	NaN	NaN	NaN	NaN	NaN	NaN	NaN	NaN	NaN	NaN	NaN	NaN	NaN	NaN	NaN	NaN	NaN	NaN	NaN	NaN	NaN	NaN	NaN	NaN
325	-0.976	NaN	NaN	NaN	NaN	NaN	NaN	NaN	NaN	NaN	NaN	NaN	NaN	NaN	NaN	NaN	NaN	NaN	NaN	NaN	NaN	NaN	NaN	NaN	NaN
326	-0.974	NaN	NaN	NaN	NaN	NaN	NaN	NaN	NaN	NaN	NaN	NaN	NaN	NaN	NaN	NaN	NaN	NaN	NaN	NaN	NaN	NaN	NaN	NaN	NaN
327	-0.972	NaN	NaN	NaN	NaN	NaN	NaN	NaN	NaN	NaN	NaN	NaN	NaN	NaN	NaN	NaN	NaN	NaN	NaN	NaN	NaN	NaN	NaN	NaN	NaN
328	-0.97	NaN	NaN	NaN	NaN	NaN	NaN	NaN	NaN	NaN	NaN	NaN	NaN	NaN	NaN	NaN	NaN	NaN	NaN	NaN	NaN	NaN	NaN	NaN	NaN
329	-0.968	NaN	NaN	NaN	NaN	NaN	NaN	NaN	NaN	NaN	NaN	NaN	NaN	NaN	NaN	NaN	NaN	NaN	NaN	NaN	NaN	NaN	NaN	NaN	NaN
330	-0.966	NaN	NaN	NaN	NaN	NaN	NaN	NaN	NaN	NaN	NaN	NaN	NaN	NaN	NaN	NaN	NaN	NaN	NaN	NaN	NaN	NaN	NaN	NaN	NaN
331	-0.964	NaN	NaN	NaN	NaN	NaN	NaN	NaN	NaN	NaN	NaN	NaN	NaN	NaN	NaN	NaN	NaN	NaN	NaN	NaN	NaN	NaN	NaN	NaN	NaN
332	-0.962	NaN	NaN	NaN	NaN	NaN	NaN	NaN	NaN	NaN	NaN	NaN	NaN	NaN	NaN	NaN	NaN	NaN	NaN	NaN	NaN	NaN	NaN	NaN	NaN
333	-0.96	NaN	NaN	NaN	NaN	NaN	NaN	NaN	NaN	NaN	NaN	NaN	NaN	NaN	NaN	NaN	NaN	NaN	NaN	NaN	NaN	NaN	NaN	NaN	NaN
334	-0.958	NaN	NaN	NaN	NaN	NaN	NaN	NaN	NaN	NaN	NaN	NaN	NaN	NaN	NaN	NaN	NaN	NaN	NaN	NaN	NaN	NaN	NaN	NaN	NaN
335	-0.956	NaN	NaN	NaN	NaN	NaN	NaN	NaN	NaN	NaN	NaN	NaN	NaN	NaN	NaN	NaN	NaN	NaN	NaN	NaN	NaN	NaN	NaN	NaN	NaN
336	-0.954	NaN	NaN	NaN	NaN	NaN	NaN	NaN	NaN	NaN	NaN	NaN	NaN	NaN	NaN	NaN	NaN	NaN	NaN	NaN	NaN	NaN	NaN	NaN	NaN
337	-0.952	NaN	NaN	NaN	NaN	NaN	NaN	NaN	NaN	NaN	NaN	NaN	NaN	NaN	NaN	NaN	NaN	NaN	NaN	NaN	NaN	NaN	NaN	NaN	NaN
338	-0.95	NaN	NaN	NaN	NaN	NaN	NaN	NaN	NaN	NaN	NaN	NaN	NaN	NaN	NaN	NaN	NaN	NaN	NaN	NaN	NaN	NaN	NaN	NaN	NaN
339	-0.948	NaN	NaN	NaN	NaN	NaN	NaN	NaN	NaN	NaN	NaN	NaN	NaN	NaN	NaN	NaN	NaN	NaN	NaN	NaN	NaN	NaN	NaN	NaN	NaN
340	-0.946	NaN	NaN	NaN	NaN	NaN	NaN	NaN	NaN	NaN	NaN	NaN	NaN	NaN	NaN	NaN	NaN	NaN	NaN	NaN	NaN	NaN	NaN	NaN	NaN
341	-0.944	NaN	NaN	NaN	NaN	NaN	NaN	NaN	NaN	NaN	NaN	NaN	NaN	NaN	NaN	NaN	NaN	NaN	NaN	NaN	NaN	NaN	NaN	NaN	NaN
342	-0.942	NaN	NaN	NaN	NaN	NaN	NaN	NaN	NaN	NaN	NaN	NaN	NaN	NaN	NaN	NaN	NaN	NaN	NaN	NaN	NaN	NaN	NaN	NaN	NaN
343	-0.94	NaN	NaN	NaN	NaN	NaN	NaN	NaN	NaN	NaN	NaN	NaN	NaN	NaN	NaN	NaN	NaN	NaN	NaN	NaN	NaN	NaN	NaN	NaN	NaN
344	-0.938	NaN	NaN	NaN	NaN	NaN	NaN	NaN	NaN	NaN	NaN	NaN	NaN	NaN	NaN	NaN	NaN	NaN	NaN	NaN	NaN	NaN	NaN	NaN	NaN
345	-0.936	NaN	NaN	NaN	NaN	NaN	NaN	NaN	NaN	NaN	NaN	NaN	NaN	NaN	NaN	NaN	NaN	NaN	NaN	NaN	NaN	NaN	NaN	NaN	NaN
346	-0.934	NaN	NaN	NaN	NaN	NaN	NaN	NaN	NaN	NaN	NaN	NaN	NaN	NaN	NaN	NaN	NaN	NaN	NaN	NaN	NaN	NaN	NaN	NaN	NaN
347	-0.932	NaN	NaN	NaN	NaN	NaN	NaN	NaN	NaN	NaN	NaN	NaN	NaN	NaN	NaN	NaN	NaN	NaN	NaN	NaN	NaN	NaN	NaN	NaN	NaN
348	-0.93	NaN	NaN	NaN	NaN	NaN	NaN	NaN	NaN	NaN	NaN	NaN	NaN	NaN	NaN	NaN	NaN	NaN	NaN	NaN	NaN	NaN	NaN	NaN	NaN
349	-0.928	NaN	NaN	NaN	NaN	NaN	NaN	NaN	NaN	NaN	NaN	NaN	NaN	NaN	NaN	NaN	NaN	NaN	NaN	NaN	NaN	NaN	NaN	NaN	NaN
350	-0.926	NaN	NaN	NaN	NaN	NaN	NaN	NaN	NaN	NaN	NaN	NaN	NaN	NaN	NaN	NaN	NaN	NaN	NaN	NaN	NaN	NaN	NaN	NaN	NaN
351	-0.924	NaN	NaN	NaN	NaN	NaN	NaN	NaN	NaN	NaN	NaN	NaN	NaN	NaN	NaN	NaN	NaN	NaN	NaN	NaN	NaN	NaN	NaN	NaN	NaN
352	-0.922	NaN	NaN	NaN	NaN	NaN	NaN	NaN	NaN	NaN	NaN	NaN	NaN	NaN	NaN	NaN	NaN	NaN	NaN	NaN	NaN	NaN	NaN	NaN	NaN
353	-0.92	NaN	NaN	NaN	NaN	NaN	NaN	NaN	NaN	NaN	NaN	NaN	NaN	NaN	NaN	NaN	NaN	NaN	NaN	NaN	NaN	NaN	NaN	NaN	NaN
354	-0.918	NaN	NaN	NaN	NaN	NaN	NaN	NaN	NaN	NaN	NaN	NaN	NaN	NaN	NaN	NaN	NaN	NaN	NaN	NaN	NaN	NaN	NaN	NaN	NaN
355	-0.916	NaN	NaN	NaN	NaN	NaN	NaN	NaN	NaN	NaN	NaN	NaN	NaN	NaN	NaN	NaN	NaN	NaN	NaN	NaN	NaN	NaN	NaN	NaN	NaN
356	-0.914	NaN	NaN	NaN	NaN	NaN	NaN	NaN	NaN	NaN	NaN	NaN	NaN	NaN	NaN	NaN	NaN	NaN	NaN	NaN	NaN	NaN	NaN	NaN	NaN
357	-0.912	NaN	NaN	NaN	NaN	NaN	NaN	NaN	NaN	NaN	NaN	NaN	NaN	NaN	NaN	NaN	NaN	NaN	NaN	NaN	NaN	NaN	NaN	NaN	NaN
358	-0.91	NaN	NaN	NaN	NaN	NaN	NaN	NaN	NaN	NaN	NaN	NaN	NaN	NaN	NaN	NaN	NaN	NaN	NaN	NaN	NaN	NaN	NaN	NaN	NaN
359	-0.908	NaN	NaN	NaN	NaN	NaN	NaN	NaN	NaN	NaN	NaN	NaN	NaN	NaN	NaN	NaN	NaN	NaN	NaN	NaN	NaN	NaN	NaN	NaN	NaN
360	-0.906	NaN	NaN	NaN	NaN	NaN	NaN	NaN	NaN	NaN	NaN	NaN	NaN	NaN	NaN	NaN	NaN	NaN	NaN	NaN	NaN	NaN	NaN	NaN	NaN
361	-0.904	NaN	NaN	NaN	NaN	NaN	NaN	NaN	NaN	NaN	NaN	NaN	NaN	NaN	NaN	NaN	NaN	NaN	NaN	NaN	NaN	NaN	NaN	NaN	NaN
362	-0.902	NaN	NaN	NaN	NaN	NaN	NaN	NaN	NaN	NaN	NaN	NaN	NaN	NaN	NaN	NaN	NaN	NaN	NaN	NaN	NaN	NaN	NaN	NaN	NaN
363	-0.9	NaN	NaN	NaN	NaN	NaN	NaN	NaN	NaN	NaN	NaN	NaN	NaN	NaN	NaN	NaN	NaN	NaN	NaN	NaN	NaN	NaN	NaN	NaN	NaN
364	-0.898	NaN	NaN	NaN	NaN	NaN	NaN	NaN	NaN	NaN	NaN	NaN	NaN	NaN	NaN	NaN	NaN	NaN	NaN	NaN	NaN	NaN	NaN	NaN	NaN
365	-0.896	NaN	NaN	NaN	NaN	NaN	NaN	NaN	NaN	NaN	NaN	NaN	NaN	NaN	NaN	NaN	NaN	NaN	NaN	NaN	NaN	NaN	NaN	NaN	NaN
366	-0.894	NaN	NaN	NaN	NaN	NaN	NaN	NaN	NaN	NaN	NaN	NaN	NaN	NaN	NaN	NaN	NaN	NaN	NaN	NaN	NaN	NaN	NaN	NaN	NaN
367	-0.892	NaN	NaN	NaN	NaN	NaN	NaN	NaN	NaN	NaN	NaN	NaN	NaN	NaN	NaN	NaN	NaN	NaN	NaN	NaN	NaN	NaN	NaN	NaN	NaN
368	-0.89	NaN	NaN	NaN	NaN	NaN	NaN	NaN	NaN	NaN	NaN	NaN	NaN	NaN	NaN	NaN	NaN	NaN	NaN	NaN	NaN	NaN	NaN	NaN	NaN
369	-0.888	NaN	NaN	NaN	NaN	NaN	NaN	NaN	NaN	NaN	NaN	NaN	NaN	NaN	NaN	NaN	NaN	NaN	NaN	NaN	NaN	NaN	NaN	NaN	NaN
370	-0.886	NaN	NaN	NaN	NaN	NaN	NaN	NaN	NaN	NaN	NaN	NaN	NaN	NaN	NaN	NaN	NaN	NaN	NaN	NaN	NaN	NaN	NaN	NaN	NaN
371	-0.884	NaN	NaN	NaN	NaN	NaN	NaN	NaN	NaN	NaN	NaN	NaN	NaN	NaN	NaN	NaN	NaN	NaN	NaN	NaN	NaN	NaN	NaN	NaN	NaN
372	-0.882	NaN	NaN	NaN	NaN	NaN	NaN	NaN	NaN	NaN	NaN	NaN	NaN	NaN	NaN	NaN	NaN	NaN	NaN	NaN	NaN	NaN	NaN	NaN	NaN
373	-0.88	NaN	NaN	NaN	NaN	NaN	NaN	NaN	NaN	NaN	NaN	NaN	NaN	NaN	NaN	NaN	NaN	NaN	NaN	NaN	NaN	NaN	NaN	NaN	NaN
374	-0.878	NaN	NaN	NaN	NaN	NaN	NaN	NaN	NaN	NaN	NaN	NaN	NaN	NaN	NaN	NaN	NaN	NaN	NaN	NaN	NaN	NaN	NaN	NaN	NaN
375	-0.876	NaN	NaN	NaN	NaN	NaN	NaN	NaN	NaN	NaN	NaN	NaN	NaN	NaN	NaN	NaN	NaN	NaN	NaN	NaN	NaN	NaN	NaN	NaN	NaN
376	-0.874	NaN	NaN	NaN	NaN	NaN	NaN	NaN	NaN	NaN	NaN	NaN	NaN	NaN	NaN	NaN	NaN	NaN	NaN	NaN	NaN	NaN	NaN	NaN	NaN
377	-0.872	NaN	NaN	NaN	NaN	NaN	NaN	NaN	NaN	NaN	NaN	NaN	NaN	NaN	NaN	NaN	NaN	NaN	NaN	NaN	NaN	NaN	NaN	NaN	NaN
378	-0.87	NaN	NaN	NaN	NaN	NaN	NaN	NaN	NaN	NaN	NaN	NaN	NaN	NaN	NaN	NaN	NaN	NaN	NaN	NaN	NaN	NaN	NaN	NaN	NaN
379	-0.868	NaN	NaN	NaN	NaN	NaN	NaN	NaN	NaN	NaN	NaN	NaN	NaN	NaN	NaN	NaN	NaN	NaN	NaN	NaN	NaN	NaN	NaN	NaN	NaN
380	-0.866	NaN	NaN	NaN	NaN	NaN	NaN	NaN	NaN	NaN	NaN	NaN	NaN	NaN	NaN	NaN	NaN	NaN	NaN	NaN	NaN	NaN	NaN	NaN	NaN
381	-0.864	NaN	NaN	NaN	NaN	NaN	NaN	NaN	NaN	NaN	NaN	NaN	NaN	NaN	NaN	NaN	NaN	NaN	NaN	NaN	NaN	NaN	NaN	NaN	NaN
382	-0.862	NaN	NaN	NaN	NaN	NaN	NaN	NaN	NaN	NaN	NaN	NaN	NaN	NaN	NaN	NaN	NaN	NaN	NaN	NaN	NaN	NaN	NaN	NaN	NaN
383	-0.86	NaN	NaN	NaN	NaN	NaN	NaN	NaN	NaN	NaN	NaN	NaN	NaN	NaN	NaN	NaN	NaN	NaN	NaN	NaN	NaN	NaN	NaN	NaN	NaN
384	-0.858	NaN	NaN	NaN	NaN	NaN	NaN	NaN	NaN	NaN	NaN	NaN	NaN	NaN	NaN	NaN	NaN	NaN	NaN	NaN	NaN	NaN	NaN	NaN	NaN
385	-0.856	NaN	NaN	NaN	NaN	NaN	NaN	NaN	NaN	NaN	NaN	NaN	NaN	NaN	NaN	NaN	NaN	NaN	NaN	NaN	NaN	NaN	NaN	NaN	NaN
386	-0.854	NaN	NaN	NaN	NaN	NaN	NaN	NaN	NaN	NaN	NaN	NaN	NaN	NaN	NaN	NaN	NaN	NaN	NaN	NaN	NaN	NaN	NaN	NaN	NaN
387	-0.852	NaN	NaN	NaN	NaN	NaN	NaN	NaN	NaN	NaN	NaN	NaN	NaN	NaN	NaN	NaN	NaN	NaN	NaN	NaN	NaN	NaN	NaN	NaN	NaN
388	-0.85	NaN	NaN	NaN	NaN	NaN	NaN	NaN	NaN	NaN	NaN	NaN	NaN	NaN	NaN	NaN	NaN	NaN	NaN	NaN	NaN	NaN	NaN	NaN	NaN
389	-0.848	NaN	NaN	NaN	NaN	NaN	NaN	NaN	NaN	NaN	NaN	NaN	NaN	NaN	NaN	NaN	NaN	NaN	NaN	NaN	NaN	NaN	NaN	NaN	NaN
390	-0.846	NaN	NaN	NaN	NaN	NaN	NaN	NaN	NaN	NaN	NaN	NaN	NaN	NaN	NaN	NaN	NaN	NaN	NaN	NaN	NaN	NaN	NaN	NaN	NaN
391	-0.844	NaN	NaN	NaN	NaN	NaN	NaN	NaN	NaN	NaN	NaN	NaN	NaN	NaN	NaN	NaN	NaN	NaN	NaN	NaN	NaN	NaN	NaN	NaN	NaN
392	-0.842	NaN	NaN	NaN	NaN	NaN	NaN	NaN	NaN	NaN	NaN	NaN	NaN	NaN	NaN	NaN	NaN	NaN	NaN	NaN	NaN	NaN	NaN	NaN	NaN
393	-0.84	NaN	NaN	NaN	NaN	NaN	NaN	NaN	NaN	NaN	NaN	NaN	NaN	NaN	NaN	NaN	NaN	NaN	NaN	NaN	NaN	NaN	NaN	NaN	NaN
394	-0.838	NaN	NaN	NaN	NaN	NaN	NaN	NaN	NaN	NaN	NaN	NaN	NaN	NaN	NaN	NaN	NaN	NaN	NaN	NaN	NaN	NaN	NaN	NaN	NaN
395	-0.836	NaN	NaN	NaN	NaN	NaN	NaN	NaN	NaN	NaN	NaN	NaN	NaN	NaN	NaN	NaN	NaN	NaN	NaN	NaN	NaN	NaN	NaN	NaN	NaN
396	-0.834	NaN	NaN	NaN	NaN	NaN	NaN	NaN	NaN	NaN	NaN	NaN	NaN	NaN	NaN	NaN	NaN	NaN	NaN	NaN	NaN	NaN	NaN	NaN	NaN
397	-0.832	NaN	NaN	NaN	NaN	NaN	NaN	NaN	NaN	NaN	NaN	NaN	NaN	NaN	NaN	NaN	NaN	NaN	NaN	NaN	NaN	NaN	NaN	NaN	NaN
398	-0.83	NaN	NaN	NaN	NaN	NaN	NaN	NaN	NaN	NaN	NaN	NaN	NaN	NaN	NaN	NaN	NaN	NaN	NaN	NaN	NaN	NaN	NaN	NaN	NaN
399	-0.828	NaN	NaN	NaN	NaN	NaN	NaN	NaN	NaN	NaN	NaN	NaN	NaN	NaN	NaN	NaN	NaN	NaN	NaN	NaN	NaN	NaN	NaN	NaN	NaN
400	-0.826	NaN	NaN	NaN	NaN	NaN	NaN	NaN	NaN	NaN	NaN	NaN	NaN	NaN	NaN	NaN	NaN	NaN	NaN	NaN	NaN	NaN	NaN	NaN	NaN
401	-0.824	NaN	NaN	NaN	NaN	NaN	NaN	NaN	NaN	NaN	NaN	NaN	NaN	NaN	NaN	NaN	NaN	NaN	NaN	NaN	NaN	NaN	NaN	NaN	NaN
402	-0.822	NaN	NaN	NaN	NaN	NaN	NaN	NaN	NaN	NaN	NaN	NaN	NaN	NaN	NaN	NaN	NaN	NaN	NaN	NaN	NaN	NaN	NaN	NaN	NaN
403	-0.82	NaN	NaN	NaN	NaN	NaN	NaN	NaN	NaN	NaN	NaN	NaN	NaN	NaN	NaN	NaN	NaN	NaN	NaN	NaN	NaN	NaN	NaN	NaN	NaN
404	-0.818	NaN	NaN	NaN	NaN	NaN	NaN	NaN	NaN	NaN	NaN	NaN	NaN	NaN	NaN	NaN	NaN	NaN	NaN	NaN	NaN	NaN	NaN	NaN	NaN
405	-0.816	NaN	NaN	NaN	NaN	NaN	NaN	NaN	NaN	NaN	NaN	NaN	NaN	NaN	NaN	NaN	NaN	NaN	NaN	NaN	NaN	NaN	NaN	NaN	NaN
406	-0.814	NaN	NaN	NaN	NaN	NaN	NaN	NaN	NaN	NaN	NaN	NaN	NaN	NaN	NaN	NaN	NaN	NaN	NaN	NaN	NaN	NaN	NaN	NaN	NaN
407	-0.812	NaN	NaN	NaN	NaN	NaN	NaN	NaN	NaN	NaN	NaN	NaN	NaN	NaN	NaN	NaN	NaN	NaN	NaN	NaN	NaN	NaN	NaN	NaN	NaN
408	-0.81	NaN	NaN	NaN	NaN	NaN	NaN	NaN	NaN	NaN	NaN	NaN	NaN	NaN	NaN	NaN	NaN	NaN	NaN	NaN	NaN	NaN	NaN	NaN	NaN
409	-0.808	NaN	NaN	NaN	NaN	NaN	NaN	NaN	NaN	NaN	NaN	NaN	NaN	NaN	NaN	NaN	NaN	NaN	NaN	NaN	NaN	NaN	NaN	NaN	NaN
410	-0.806	NaN	NaN	NaN	NaN	NaN	NaN	NaN	NaN	NaN	NaN	NaN	NaN	NaN	NaN	NaN	NaN	NaN	NaN	NaN	NaN	NaN	NaN	NaN	NaN
411	-0.804	NaN	NaN	NaN	NaN	NaN	NaN	NaN	NaN	NaN	NaN	NaN	NaN	NaN	NaN	NaN	NaN	NaN	NaN	NaN	NaN	NaN	NaN	NaN	NaN
412	-0.802	NaN	NaN	NaN	NaN	NaN	NaN	NaN	NaN	NaN	NaN	NaN	NaN	NaN	NaN	NaN	NaN	NaN	NaN	NaN	NaN	NaN	NaN	NaN	NaN
413	-0.8	NaN	NaN	NaN	NaN	NaN	NaN	NaN	NaN	NaN	NaN	NaN	NaN	NaN	NaN	NaN	NaN	NaN	NaN	NaN	NaN	NaN	NaN	NaN	NaN
414	-0.798	NaN	NaN	NaN	NaN	NaN	NaN	NaN	NaN	NaN	NaN	NaN	NaN	NaN	NaN	NaN	NaN	NaN	NaN	NaN	NaN	NaN	NaN	NaN	NaN
415	-0.796	NaN	NaN	NaN	NaN	NaN	NaN	NaN	NaN	NaN	NaN	NaN	NaN	NaN	NaN	NaN	NaN	NaN	NaN	NaN	NaN	NaN	NaN	NaN	NaN
416	-0.794	NaN	NaN	NaN	NaN	NaN	NaN	NaN	NaN	NaN	NaN	NaN	NaN	NaN	NaN	NaN	NaN	NaN	NaN	NaN	NaN	NaN	NaN	NaN	NaN
417	-0.792	NaN	NaN	NaN	NaN	NaN	NaN	NaN	NaN	NaN	NaN	NaN	NaN	NaN	NaN	NaN	NaN	NaN	NaN	NaN	NaN	NaN	NaN	NaN	NaN
418	-0.79	NaN	NaN	NaN	NaN	NaN	NaN	NaN	NaN	NaN	NaN	NaN	NaN	NaN	NaN	NaN	NaN	NaN	NaN	NaN	NaN	NaN	NaN	NaN	NaN
419	-0.788	NaN	NaN	NaN	NaN	NaN	NaN	NaN	NaN	NaN	NaN	NaN	NaN	NaN	NaN	NaN	NaN	NaN	NaN	NaN	NaN	NaN	NaN	NaN	NaN
420	-0.786	NaN	NaN	NaN	NaN	NaN	NaN	NaN	NaN	NaN	NaN	NaN	NaN	NaN	NaN	NaN	NaN	NaN	NaN	NaN	NaN	NaN	NaN	NaN	NaN
421	-0.784	NaN	NaN	NaN	NaN	NaN	NaN	NaN	NaN	NaN	NaN	NaN	NaN	NaN	NaN	NaN	NaN	NaN	NaN	NaN	NaN	NaN	NaN	NaN	NaN
422	-0.782	NaN	NaN	NaN	NaN	NaN	NaN	NaN	NaN	NaN	NaN	NaN	NaN	NaN	NaN	NaN	NaN	NaN	NaN	NaN	NaN	NaN	NaN	NaN	NaN
423	-0.78	NaN	NaN	NaN	NaN	NaN	NaN	NaN	NaN	NaN	NaN	NaN	NaN	NaN	NaN	NaN	NaN	NaN	NaN	NaN	NaN	NaN	NaN	NaN	NaN
424	-0.778	NaN	NaN	NaN	NaN	NaN	NaN	NaN	NaN	NaN	NaN	NaN	NaN	NaN	NaN	NaN	NaN	NaN	NaN	NaN	NaN	NaN	NaN	NaN	NaN
425	-0.776	NaN	NaN	NaN	NaN	NaN	NaN	NaN	NaN	NaN	NaN	NaN	NaN	NaN	NaN	NaN	NaN	NaN	NaN	NaN	NaN	NaN	NaN	NaN	NaN
426	-0.774	NaN	NaN	NaN	NaN	NaN	NaN	NaN	NaN	NaN	NaN	NaN	NaN	NaN	NaN	NaN	NaN	NaN	NaN	NaN	NaN	NaN	NaN	NaN	NaN
427	-0.772	NaN	NaN	NaN	NaN	NaN	NaN	NaN	NaN	NaN	NaN	NaN	NaN	NaN	NaN	NaN	NaN	NaN	NaN	NaN	NaN	NaN	NaN	NaN	NaN
428	-0.77	NaN	NaN	NaN	NaN	NaN	NaN	NaN	NaN	NaN	NaN	NaN	NaN	NaN	NaN	NaN	NaN	NaN	NaN	NaN	NaN	NaN	NaN	NaN	NaN
429	-0.768	NaN	NaN	NaN	NaN	NaN	NaN	NaN	NaN	NaN	NaN	NaN	NaN	NaN	NaN	NaN	NaN	NaN	NaN	NaN	NaN	NaN	NaN	NaN	NaN
430	-0.766	NaN	NaN	NaN	NaN	NaN	NaN	NaN	NaN	NaN	NaN	NaN	NaN	NaN	NaN	NaN	NaN	NaN	NaN	NaN	NaN	NaN	NaN	NaN	NaN
431	-0.764	NaN	NaN	NaN	NaN	NaN	NaN	NaN	NaN	NaN	NaN	NaN	NaN	NaN	NaN	NaN	NaN	NaN	NaN	NaN	NaN	NaN	NaN	NaN	NaN
432	-0.762	NaN	NaN	NaN	NaN	NaN	NaN	NaN	NaN	NaN	NaN	NaN	NaN	NaN	NaN	NaN	NaN	NaN	NaN	NaN	NaN	NaN	NaN	NaN	NaN
433	-0.76	NaN	NaN	NaN	NaN	NaN	NaN	NaN	NaN	NaN	NaN	NaN	NaN	NaN	NaN	NaN	NaN	NaN	NaN	NaN	NaN	NaN	NaN	NaN	NaN
434	-0.758	NaN	NaN	NaN	NaN	NaN	NaN	NaN	NaN	NaN	NaN	NaN	NaN	NaN	NaN	NaN	NaN	NaN	NaN	NaN	NaN	NaN	NaN	NaN	NaN
435	-0.756	NaN	NaN	NaN	NaN	NaN	NaN	NaN	NaN	NaN	NaN	NaN	NaN	NaN	NaN	NaN	NaN	NaN	NaN	NaN	NaN	NaN	NaN	NaN	NaN
436	-0.754	NaN	NaN	NaN	NaN	NaN	NaN	NaN	NaN	NaN	NaN	NaN	NaN	NaN	NaN	NaN	NaN	NaN	NaN	NaN	NaN	NaN	NaN	NaN	NaN
437	-0.752	NaN	NaN	NaN	NaN	NaN	NaN	NaN	NaN	NaN	NaN	NaN	NaN	NaN	NaN	NaN	NaN	NaN	NaN	NaN	NaN	NaN	NaN	NaN	NaN
438	-0.75	NaN	NaN	NaN	NaN	NaN	NaN	NaN	NaN	NaN	NaN	NaN	NaN	NaN	NaN	NaN	NaN	NaN	NaN	NaN	NaN	NaN	NaN	NaN	NaN
439	-0.748	NaN	NaN	NaN	NaN	NaN	NaN	NaN	NaN	NaN	NaN	NaN	NaN	NaN	NaN	NaN	NaN	NaN	NaN	NaN	NaN	NaN	NaN	NaN	NaN
440	-0.746	NaN	NaN	NaN	NaN	NaN	NaN	NaN	NaN	NaN	NaN	NaN	NaN	NaN	NaN	NaN	NaN	NaN	NaN	NaN	NaN	NaN	NaN	NaN	NaN
441	-0.744	NaN	NaN	NaN	NaN	NaN	NaN	NaN	NaN	NaN	NaN	NaN	NaN	NaN	NaN	NaN	NaN	NaN	NaN	NaN	NaN	NaN	NaN	NaN	NaN
442	-0.742	NaN	NaN	NaN	NaN	NaN	NaN	NaN	NaN	NaN	NaN	NaN	NaN	NaN	NaN	NaN	NaN	NaN	NaN	NaN	NaN	NaN	NaN	NaN	NaN
443	-0.74	NaN	NaN	NaN	NaN	NaN	NaN	NaN	NaN	NaN	NaN	NaN	NaN	NaN	NaN	NaN	NaN	NaN	NaN	NaN	NaN	NaN	NaN	NaN	NaN
444	-0.738	NaN	NaN	NaN	NaN	NaN	NaN	NaN	NaN	NaN	NaN	NaN	NaN	NaN	NaN	NaN	NaN	NaN	NaN	NaN	NaN	NaN	NaN	NaN	NaN
445	-0.736	NaN	NaN	NaN	NaN	NaN	NaN	NaN	NaN	NaN	NaN	NaN	NaN	NaN	NaN	NaN	NaN	NaN	NaN	NaN	NaN	NaN	NaN	NaN	NaN
446	-0.734	NaN	NaN	NaN	NaN	NaN	NaN	NaN	NaN	NaN	NaN	NaN	NaN	NaN	NaN	NaN	NaN	NaN	NaN	NaN	NaN	NaN	NaN	NaN	NaN
447	-0.732	NaN	NaN	NaN	NaN	NaN	NaN	NaN	NaN	NaN	NaN	NaN	NaN	NaN	NaN	NaN	NaN	NaN	NaN	NaN	NaN	NaN	NaN	NaN	NaN
448	-0.73	NaN	NaN	NaN	NaN	NaN	NaN	NaN	NaN	NaN	NaN	NaN	NaN	NaN	NaN	NaN	NaN	NaN	NaN	NaN	NaN	NaN	NaN	NaN	NaN
449	-0.728	NaN	NaN	NaN	NaN	NaN	NaN	NaN	NaN	NaN	NaN	NaN	NaN	NaN	NaN	NaN	NaN	NaN	NaN	NaN	NaN	NaN	NaN	NaN	NaN
450	-0.726	NaN	NaN	NaN	NaN	NaN	NaN	NaN	NaN	NaN	NaN	NaN	NaN	NaN	NaN	NaN	NaN	NaN	NaN	NaN	NaN	NaN	NaN	NaN	NaN
451	-0.724	NaN	NaN	NaN	NaN	NaN	NaN	NaN	NaN	NaN	NaN	NaN	NaN	NaN	NaN	NaN	NaN	NaN	NaN	NaN	NaN	NaN	NaN	NaN	NaN
452	-0.722	NaN	NaN	NaN	NaN	NaN	NaN	NaN	NaN	NaN	NaN	NaN	NaN	NaN	NaN	NaN	NaN	NaN	NaN	NaN	NaN	NaN	NaN	NaN	NaN
453	-0.72	NaN	NaN	NaN	NaN	NaN	NaN	NaN	NaN	NaN	NaN	NaN	NaN	NaN	NaN	NaN	NaN	NaN	NaN	NaN	NaN	NaN	NaN	NaN	NaN
454	-0.718	NaN	NaN	NaN	NaN	NaN	NaN	NaN	NaN	NaN	NaN	NaN	NaN	NaN	NaN	NaN	NaN	NaN	NaN	NaN	NaN	NaN	NaN	NaN	NaN
455	-0.716	NaN	NaN	NaN	NaN	NaN	NaN	NaN	NaN	NaN	NaN	NaN	NaN	NaN	NaN	NaN	NaN	NaN	NaN	NaN	NaN	NaN	NaN	NaN	NaN
456	-0.714	NaN	NaN	NaN	NaN	NaN	NaN	NaN	NaN	NaN	NaN	NaN	NaN	NaN	NaN	NaN	NaN	NaN	NaN	NaN	NaN	NaN	NaN	NaN	NaN
457	-0.712	NaN	NaN	NaN	NaN	NaN	NaN	NaN	NaN	NaN	NaN	NaN	NaN	NaN	NaN	NaN	NaN	NaN	NaN	NaN	NaN	NaN	NaN	NaN	NaN
458	-0.71	NaN	NaN	NaN	NaN	NaN	NaN	NaN	NaN	NaN	NaN	NaN	NaN	NaN	NaN	NaN	NaN	NaN	NaN	NaN	NaN	NaN	NaN	NaN	NaN
459	-0.708	NaN	NaN	NaN	NaN	NaN	NaN	NaN	NaN	NaN	NaN	NaN	NaN	NaN	NaN	NaN	NaN	NaN	NaN	NaN	NaN	NaN	NaN	NaN	NaN
460	-0.706	NaN	NaN	NaN	NaN	NaN	NaN	NaN	NaN	NaN	NaN	NaN	NaN	NaN	NaN	NaN	NaN	NaN	NaN	NaN	NaN	NaN	NaN	NaN	NaN
461	-0.704	NaN	NaN	NaN	NaN	NaN	NaN	NaN	NaN	NaN	NaN	NaN	NaN	NaN	NaN	NaN	NaN	NaN	NaN	NaN	NaN	NaN	NaN	NaN	NaN
462	-0.702	NaN	NaN	NaN	NaN	NaN	NaN	NaN	NaN	NaN	NaN	NaN	NaN	NaN	NaN	NaN	NaN	NaN	NaN	NaN	NaN	NaN	NaN	NaN	NaN
463	-0.7	NaN	NaN	NaN	NaN	NaN	NaN	NaN	NaN	NaN	NaN	NaN	NaN	NaN	NaN	NaN	NaN	NaN	NaN	NaN	NaN	NaN	NaN	NaN	NaN
464	-0.698	NaN	NaN	NaN	NaN	NaN	NaN	NaN	NaN	NaN	NaN	NaN	NaN	NaN	NaN	NaN	NaN	NaN	NaN	NaN	NaN	NaN	NaN	NaN	NaN
465	-0.696	NaN	NaN	NaN	NaN	NaN	NaN	NaN	NaN	NaN	NaN	NaN	NaN	NaN	NaN	NaN	NaN	NaN	NaN	NaN	NaN	NaN	NaN	NaN	NaN
466	-0.694	NaN	NaN	NaN	NaN	NaN	NaN	NaN	NaN	NaN	NaN	NaN	NaN	NaN	NaN	NaN	NaN	NaN	NaN	NaN	NaN	NaN	NaN	NaN	NaN
467	-0.692	NaN	NaN	NaN	NaN	NaN	NaN	NaN	NaN	NaN	NaN	NaN	NaN	NaN	NaN	NaN	NaN	NaN	NaN	NaN	NaN	NaN	NaN	NaN	NaN
468	-0.69	NaN	NaN	NaN	NaN	NaN	NaN	NaN	NaN	NaN	NaN	NaN	NaN	NaN	NaN	NaN	NaN	NaN	NaN	NaN	NaN	NaN	NaN	NaN	NaN
469	-0.688	NaN	NaN	NaN	NaN	NaN	NaN	NaN	NaN	NaN	NaN	NaN	NaN	NaN	NaN	NaN	NaN	NaN	NaN	NaN	NaN	NaN	NaN	NaN	NaN
470	-0.686	NaN	NaN	NaN	NaN	NaN	NaN	NaN	NaN	NaN	NaN	NaN	NaN	NaN	NaN	NaN	NaN	NaN	NaN	NaN	NaN	NaN	NaN	NaN	NaN
471	-0.684	NaN	NaN	NaN	NaN	NaN	NaN	NaN	NaN	NaN	NaN	NaN	NaN	NaN	NaN	NaN	NaN	NaN	NaN	NaN	NaN	NaN	NaN	NaN	NaN
472	-0.682	NaN	NaN	NaN	NaN	NaN	NaN	NaN	NaN	NaN	NaN	NaN	NaN	NaN	NaN	NaN	NaN	NaN	NaN	NaN	NaN	NaN	NaN	NaN	NaN
473	-0.68	NaN	NaN	NaN	NaN	NaN	NaN	NaN	NaN	NaN	NaN	NaN	NaN	NaN	NaN	NaN	NaN	NaN	NaN	NaN	NaN	NaN	NaN	NaN	NaN
474	-0.678	NaN	NaN	NaN	NaN	NaN	NaN	NaN	NaN	NaN	NaN	NaN	NaN	NaN	NaN	NaN	NaN	NaN	NaN	NaN	NaN	NaN	NaN	NaN	NaN
475	-0.676	NaN	NaN	NaN	NaN	NaN	NaN	NaN	NaN	NaN	NaN	NaN	NaN	NaN	NaN	NaN	NaN	NaN	NaN	NaN	NaN	NaN	NaN	NaN	NaN
476	-0.674	NaN	NaN	NaN	NaN	NaN	NaN	NaN	NaN	NaN	NaN	NaN	NaN	NaN	NaN	NaN	NaN	NaN	NaN	NaN	NaN	NaN	NaN	NaN	NaN
477	-0.672	NaN	NaN	NaN	NaN	NaN	NaN	NaN	NaN	NaN	NaN	NaN	NaN	NaN	NaN	NaN	NaN	NaN	NaN	NaN	NaN	NaN	NaN	NaN	NaN
478	-0.67	NaN	NaN	NaN	NaN	NaN	NaN	NaN	NaN	NaN	NaN	NaN	NaN	NaN	NaN	NaN	NaN	NaN	NaN	NaN	NaN	NaN	NaN	NaN	NaN
479	-0.668	NaN	NaN	NaN	NaN	NaN	NaN	NaN	NaN	NaN	NaN	NaN	NaN	NaN	NaN	NaN	NaN	NaN	NaN	NaN	NaN	NaN	NaN	NaN	NaN
480	-0.666	NaN	NaN	NaN	NaN	NaN	NaN	NaN	NaN	NaN	NaN	NaN	NaN	NaN	NaN	NaN	NaN	NaN	NaN	NaN	NaN	NaN	NaN	NaN	NaN
481	-0.664	NaN	NaN	NaN	NaN	NaN	NaN	NaN	NaN	NaN	NaN	NaN	NaN	NaN	NaN	NaN	NaN	NaN	NaN	NaN	NaN	NaN	NaN	NaN	NaN
482	-0.662	NaN	NaN	NaN	NaN	NaN	NaN	NaN	NaN	NaN	NaN	NaN	NaN	NaN	NaN	NaN	NaN	NaN	NaN	NaN	NaN	NaN	NaN	NaN	NaN
483	-0.66	NaN	NaN	NaN	NaN	NaN	NaN	NaN	NaN	NaN	NaN	NaN	NaN	NaN	NaN	NaN	NaN	NaN	NaN	NaN	NaN	NaN	NaN	NaN	NaN
484	-0.658	NaN	NaN	NaN	NaN	NaN	NaN	NaN	NaN	NaN	NaN	NaN	NaN	NaN	NaN	NaN	NaN	NaN	NaN	NaN	NaN	NaN	NaN	NaN	NaN
485	-0.656	NaN	NaN	NaN	NaN	NaN	NaN	NaN	NaN	NaN	NaN	NaN	NaN	NaN	NaN	NaN	NaN	NaN	NaN	NaN	NaN	NaN	NaN	NaN	NaN
486	-0.654	NaN	NaN	NaN	NaN	NaN	NaN	NaN	NaN	NaN	NaN	NaN	NaN	NaN	NaN	NaN	NaN	NaN	NaN	NaN	NaN	NaN	NaN	NaN	NaN
487	-0.652	NaN	NaN	NaN	NaN	NaN	NaN	NaN	NaN	NaN	NaN	NaN	NaN	NaN	NaN	NaN	NaN	NaN	NaN	NaN	NaN	NaN	NaN	NaN	NaN
488	-0.65	NaN	NaN	NaN	NaN	NaN	NaN	NaN	NaN	NaN	NaN	NaN	NaN	NaN	NaN	NaN	NaN	NaN	NaN	NaN	NaN	NaN	NaN	NaN	NaN
489	-0.648	NaN	NaN	NaN	NaN	NaN	NaN	NaN	NaN	NaN	NaN	NaN	NaN	NaN	NaN	NaN	NaN	NaN	NaN	NaN	NaN	NaN	NaN	NaN	NaN
490	-0.646	NaN	NaN	NaN	NaN	NaN	NaN	NaN	NaN	NaN	NaN	NaN	NaN	NaN	NaN	NaN	NaN	NaN	NaN	NaN	NaN	NaN	NaN	NaN	NaN
491	-0.644	NaN	NaN	NaN	NaN	NaN	NaN	NaN	NaN	NaN	NaN	NaN	NaN	NaN	NaN	NaN	NaN	NaN	NaN	NaN	NaN	NaN	NaN	NaN	NaN
492	-0.642	NaN	NaN	NaN	NaN	NaN	NaN	NaN	NaN	NaN	NaN	NaN	NaN	NaN	NaN	NaN	NaN	NaN	NaN	NaN	NaN	NaN	NaN	NaN	NaN
493	-0.64	NaN	NaN	NaN	NaN	NaN	NaN	NaN	NaN	NaN	NaN	NaN	NaN	NaN	NaN	NaN	NaN	NaN	NaN	NaN	NaN	NaN	NaN	NaN	NaN
494	-0.638	NaN	NaN	NaN	NaN	NaN	NaN	NaN	NaN	NaN	NaN	NaN	NaN	NaN	NaN	NaN	NaN	NaN	NaN	NaN	NaN	NaN	NaN	NaN	NaN
495	-0.636	NaN	NaN	NaN	NaN	NaN	NaN	NaN	NaN	NaN	NaN	NaN	NaN	NaN	NaN	NaN	NaN	NaN	NaN	NaN	NaN	NaN	NaN	NaN	NaN
496	-0.634	NaN	NaN	NaN	NaN	NaN	NaN	NaN	NaN	NaN	NaN	NaN	NaN	NaN	NaN	NaN	NaN	NaN	NaN	NaN	NaN	NaN	NaN	NaN	NaN
497	-0.632	NaN	NaN	NaN	NaN	NaN	NaN	NaN	NaN	NaN	NaN	NaN	NaN	NaN	NaN	NaN	NaN	NaN	NaN	NaN	NaN	NaN	NaN	NaN	NaN
498	-0.63	NaN	NaN	NaN	NaN	NaN	NaN	NaN	NaN	NaN	NaN	NaN	NaN	NaN	NaN	NaN	NaN	NaN	NaN	NaN	NaN	NaN	NaN	NaN	NaN
499	-0.628	NaN	NaN	NaN	NaN	NaN	NaN	NaN	NaN	NaN	NaN	NaN	NaN	NaN	NaN	NaN	NaN	NaN	NaN	NaN	NaN	NaN	NaN	NaN	NaN
500	-0.626	NaN	NaN	NaN	NaN	NaN	NaN	NaN	NaN	NaN	NaN	NaN	NaN	NaN	NaN	NaN	NaN	NaN	NaN	NaN	NaN	NaN	NaN	NaN	NaN
501	-0.624	NaN	NaN	NaN	NaN	NaN	NaN	NaN	NaN	NaN	NaN	NaN	NaN	NaN	NaN	NaN	NaN	NaN	NaN	NaN	NaN	NaN	NaN	NaN	NaN
502	-0.622	NaN	NaN	NaN	NaN	NaN	NaN	NaN	NaN	NaN	NaN	NaN	NaN	NaN	NaN	NaN	NaN	NaN	NaN	NaN	NaN	NaN	NaN	NaN	NaN
503	-0.62	NaN	NaN	NaN	NaN	NaN	NaN	NaN	NaN	NaN	NaN	NaN	NaN	NaN	NaN	NaN	NaN	NaN	NaN	NaN	NaN	NaN	NaN	NaN	NaN
504	-0.618	NaN	NaN	NaN	NaN	NaN	NaN	NaN	NaN	NaN	NaN	NaN	NaN	NaN	NaN	NaN	NaN	NaN	NaN	NaN	NaN	NaN	NaN	NaN	NaN
505	-0.616	NaN	NaN	NaN	NaN	NaN	NaN	NaN	NaN	NaN	NaN	NaN	NaN	NaN	NaN	NaN	NaN	NaN	NaN	NaN	NaN	NaN	NaN	NaN	NaN
506	-0.614	NaN	NaN	NaN	NaN	NaN	NaN	NaN	NaN	NaN	NaN	NaN	NaN	NaN	NaN	NaN	NaN	NaN	NaN	NaN	NaN	NaN	NaN	NaN	NaN
507	-0.612	NaN	NaN	NaN	NaN	NaN	NaN	NaN	NaN	NaN	NaN	NaN	NaN	NaN	NaN	NaN	NaN	NaN	NaN	NaN	NaN	NaN	NaN	NaN	NaN
508	-0.61	NaN	NaN	NaN	NaN	NaN	NaN	NaN	NaN	NaN	NaN	NaN	NaN	NaN	NaN	NaN	NaN	NaN	NaN	NaN	NaN	NaN	NaN	NaN	NaN
509	-0.608	NaN	NaN	NaN	NaN	NaN	NaN	NaN	NaN	NaN	NaN	NaN	NaN	NaN	NaN	NaN	NaN	NaN	NaN	NaN	NaN	NaN	NaN	NaN	NaN
510	-0.606	NaN	NaN	NaN	NaN	NaN	NaN	NaN	NaN	NaN	NaN	NaN	NaN	NaN	NaN	NaN	NaN	NaN	NaN	NaN	NaN	NaN	NaN	NaN	NaN
511	-0.604	NaN	NaN	NaN	NaN	NaN	NaN	NaN	NaN	NaN	NaN	NaN	NaN	NaN	NaN	NaN	NaN	NaN	NaN	NaN	NaN	NaN	NaN	NaN	NaN
512	-0.602	NaN	NaN	NaN	NaN	NaN	NaN	NaN	NaN	NaN	NaN	NaN	NaN	NaN	NaN	NaN	NaN	NaN	NaN	NaN	NaN	NaN	NaN	NaN	NaN
513	-0.6	NaN	NaN	NaN	NaN	NaN	NaN	NaN	NaN	NaN	NaN	NaN	NaN	NaN	NaN	NaN	NaN	NaN	NaN	NaN	NaN	NaN	NaN	NaN	NaN
514	-0.598	NaN	NaN	NaN	NaN	NaN	NaN	NaN	NaN	NaN	NaN	NaN	NaN	NaN	NaN	NaN	NaN	NaN	NaN	NaN	NaN	NaN	NaN	NaN	NaN
515	-0.596	NaN	NaN	NaN	NaN	NaN	NaN	NaN	NaN	NaN	NaN	NaN	NaN	NaN	NaN	NaN	NaN	NaN	NaN	NaN	NaN	NaN	NaN	NaN	NaN
516	-0.594	NaN	NaN	NaN	NaN	NaN	NaN	NaN	NaN	NaN	NaN	NaN	NaN	NaN	NaN	NaN	NaN	NaN	NaN	NaN	NaN	NaN	NaN	NaN	NaN
517	-0.592	NaN	NaN	NaN	NaN	NaN	NaN	NaN	NaN	NaN	NaN	NaN	NaN	NaN	NaN	NaN	NaN	NaN	NaN	NaN	NaN	NaN	NaN	NaN	NaN
518	-0.59	NaN	NaN	NaN	NaN	NaN	NaN	NaN	NaN	NaN	NaN	NaN	NaN	NaN	NaN	NaN	NaN	NaN	NaN	NaN	NaN	NaN	NaN	NaN	NaN
519	-0.588	NaN	NaN	NaN	NaN	NaN	NaN	NaN	NaN	NaN	NaN	NaN	NaN	NaN	NaN	NaN	NaN	NaN	NaN	NaN	NaN	NaN	NaN	NaN	NaN
520	-0.586	NaN	NaN	NaN	NaN	NaN	NaN	NaN	NaN	NaN	NaN	NaN	NaN	NaN	NaN	NaN	NaN	NaN	NaN	NaN	NaN	NaN	NaN	NaN	NaN
521	-0.584	NaN	NaN	NaN	NaN	NaN	NaN	NaN	NaN	NaN	NaN	NaN	NaN	NaN	NaN	NaN	NaN	NaN	NaN	NaN	NaN	NaN	NaN	NaN	NaN
522	-0.582	NaN	NaN	NaN	NaN	NaN	NaN	NaN	NaN	NaN	NaN	NaN	NaN	NaN	NaN	NaN	NaN	NaN	NaN	NaN	NaN	NaN	NaN	NaN	NaN
523	-0.58	NaN	NaN	NaN	NaN	NaN	NaN	NaN	NaN	NaN	NaN	NaN	NaN	NaN	NaN	NaN	NaN	NaN	NaN	NaN	NaN	NaN	NaN	NaN	NaN
524	-0.578	NaN	NaN	NaN	NaN	NaN	NaN	NaN	NaN	NaN	NaN	NaN	NaN	NaN	NaN	NaN	NaN	NaN	NaN	NaN	NaN	NaN	NaN	NaN	NaN
525	-0.576	NaN	NaN	NaN	NaN	NaN	NaN	NaN	NaN	NaN	NaN	NaN	NaN	NaN	NaN	NaN	NaN	NaN	NaN	NaN	NaN	NaN	NaN	NaN	NaN
526	-0.574	NaN	NaN	NaN	NaN	NaN	NaN	NaN	NaN	NaN	NaN	NaN	NaN	NaN	NaN	NaN	NaN	NaN	NaN	NaN	NaN	NaN	NaN	NaN	NaN
527	-0.572	NaN	NaN	NaN	NaN	NaN	NaN	NaN	NaN	NaN	NaN	NaN	NaN	NaN	NaN	NaN	NaN	NaN	NaN	NaN	NaN	NaN	NaN	NaN	NaN
528	-0.57	NaN	NaN	NaN	NaN	NaN	NaN	NaN	NaN	NaN	NaN	NaN	NaN	NaN	NaN	NaN	NaN	NaN	NaN	NaN	NaN	NaN	NaN	NaN	NaN
529	-0.568	NaN	NaN	NaN	NaN	NaN	NaN	NaN	NaN	NaN	NaN	NaN	NaN	NaN	NaN	NaN	NaN	NaN	NaN	NaN	NaN	NaN	NaN	NaN	NaN
530	-0.566	NaN	NaN	NaN	NaN	NaN	NaN	NaN	NaN	NaN	NaN	NaN	NaN	NaN	NaN	NaN	NaN	NaN	NaN	NaN	NaN	NaN	NaN	NaN	NaN
531	-0.564	NaN	NaN	NaN	NaN	NaN	NaN	NaN	NaN	NaN	NaN	NaN	NaN	NaN	NaN	NaN	NaN	NaN	NaN	NaN	NaN	NaN	NaN	NaN	NaN
532	-0.562	NaN	NaN	NaN	NaN	NaN	NaN	NaN	NaN	NaN	NaN	NaN	NaN	NaN	NaN	NaN	NaN	NaN	NaN	NaN	NaN	NaN	NaN	NaN	NaN
533	-0.56	NaN	NaN	NaN	NaN	NaN	NaN	NaN	NaN	NaN	NaN	NaN	NaN	NaN	NaN	NaN	NaN	NaN	NaN	NaN	NaN	NaN	NaN	NaN	NaN
534	-0.558	NaN	NaN	NaN	NaN	NaN	NaN	NaN	NaN	NaN	NaN	NaN	NaN	NaN	NaN	NaN	NaN	NaN	NaN	NaN	NaN	NaN	NaN	NaN	NaN
535	-0.556	NaN	NaN	NaN	NaN	NaN	NaN	NaN	NaN	NaN	NaN	NaN	NaN	NaN	NaN	NaN	NaN	NaN	NaN	NaN	NaN	NaN	NaN	NaN	NaN
536	-0.554	NaN	NaN	NaN	NaN	NaN	NaN	NaN	NaN	NaN	NaN	NaN	NaN	NaN	NaN	NaN	NaN	NaN	NaN	NaN	NaN	NaN	NaN	NaN	NaN
537	-0.552	NaN	NaN	NaN	NaN	NaN	NaN	NaN	NaN	NaN	NaN	NaN	NaN	NaN	NaN	NaN	NaN	NaN	NaN	NaN	NaN	NaN	NaN	NaN	NaN
538	-0.55	NaN	NaN	NaN	NaN	NaN	NaN	NaN	NaN	NaN	NaN	NaN	NaN	NaN	NaN	NaN	NaN	NaN	NaN	NaN	NaN	NaN	NaN	NaN	NaN
539	-0.548	NaN	NaN	NaN	NaN	NaN	NaN	NaN	NaN	NaN	NaN	NaN	NaN	NaN	NaN	NaN	NaN	NaN	NaN	NaN	NaN	NaN	NaN	NaN	NaN
540	-0.546	NaN	NaN	NaN	NaN	NaN	NaN	NaN	NaN	NaN	NaN	NaN	NaN	NaN	NaN	NaN	NaN	NaN	NaN	NaN	NaN	NaN	NaN	NaN	NaN
541	-0.544	NaN	NaN	NaN	NaN	NaN	NaN	NaN	NaN	NaN	NaN	NaN	NaN	NaN	NaN	NaN	NaN	NaN	NaN	NaN	NaN	NaN	NaN	NaN	NaN
542	-0.542	NaN	NaN	NaN	NaN	NaN	NaN	NaN	NaN	NaN	NaN	NaN	NaN	NaN	NaN	NaN	NaN	NaN	NaN	NaN	NaN	NaN	NaN	NaN	NaN
543	-0.54	NaN	NaN	NaN	NaN	NaN	NaN	NaN	NaN	NaN	NaN	NaN	NaN	NaN	NaN	NaN	NaN	NaN	NaN	NaN	NaN	NaN	NaN	NaN	NaN
544	-0.538	NaN	NaN	NaN	NaN	NaN	NaN	NaN	NaN	NaN	NaN	NaN	NaN	NaN	NaN	NaN	NaN	NaN	NaN	NaN	NaN	NaN	NaN	NaN	NaN
545	-0.536	NaN	NaN	NaN	NaN	NaN	NaN	NaN	NaN	NaN	NaN	NaN	NaN	NaN	NaN	NaN	NaN	NaN	NaN	NaN	NaN	NaN	NaN	NaN	NaN
546	-0.534	NaN	NaN	NaN	NaN	NaN	NaN	NaN	NaN	NaN	NaN	NaN	NaN	NaN	NaN	NaN	NaN	NaN	NaN	NaN	NaN	NaN	NaN	NaN	NaN
547	-0.532	NaN	NaN	NaN	NaN	NaN	NaN	NaN	NaN	NaN	NaN	NaN	NaN	NaN	NaN	NaN	NaN	NaN	NaN	NaN	NaN	NaN	NaN	NaN	NaN
548	-0.53	NaN	NaN	NaN	NaN	NaN	NaN	NaN	NaN	NaN	NaN	NaN	NaN	NaN	NaN	NaN	NaN	NaN	NaN	NaN	NaN	NaN	NaN	NaN	NaN
549	-0.528	NaN	NaN	NaN	NaN	NaN	NaN	NaN	NaN	NaN	NaN	NaN	NaN	NaN	NaN	NaN	NaN	NaN	NaN	NaN	NaN	NaN	NaN	NaN	NaN
550	-0.526	NaN	NaN	NaN	NaN	NaN	NaN	NaN	NaN	NaN	NaN	NaN	NaN	NaN	NaN	NaN	NaN	NaN	NaN	NaN	NaN	NaN	NaN	NaN	NaN
551	-0.524	NaN	NaN	NaN	NaN	NaN	NaN	NaN	NaN	NaN	NaN	NaN	NaN	NaN	NaN	NaN	NaN	NaN	NaN	NaN	NaN	NaN	NaN	NaN	NaN
552	-0.522	NaN	NaN	NaN	NaN	NaN	NaN	NaN	NaN	NaN	NaN	NaN	NaN	NaN	NaN	NaN	NaN	NaN	NaN	NaN	NaN	NaN	NaN	NaN	NaN
553	-0.52	NaN	NaN	NaN	NaN	NaN	NaN	NaN	NaN	NaN	NaN	NaN	NaN	NaN	NaN	NaN	NaN	NaN	NaN	NaN	NaN	NaN	NaN	NaN	NaN
554	-0.518	NaN	NaN	NaN	NaN	NaN	NaN	NaN	NaN	NaN	NaN	NaN	NaN	NaN	NaN	NaN	NaN	NaN	NaN	NaN	NaN	NaN	NaN	NaN	NaN
555	-0.516	NaN	NaN	NaN	NaN	NaN	NaN	NaN	NaN	NaN	NaN	NaN	NaN	NaN	NaN	NaN	NaN	NaN	NaN	NaN	NaN	NaN	NaN	NaN	NaN
556	-0.514	NaN	NaN	NaN	NaN	NaN	NaN	NaN	NaN	NaN	NaN	NaN	NaN	NaN	NaN	NaN	NaN	NaN	NaN	NaN	NaN	NaN	NaN	NaN	NaN
557	-0.512	NaN	NaN	NaN	NaN	NaN	NaN	NaN	NaN	NaN	NaN	NaN	NaN	NaN	NaN	NaN	NaN	NaN	NaN	NaN	NaN	NaN	NaN	NaN	NaN
558	-0.51	NaN	NaN	NaN	NaN	NaN	NaN	NaN	NaN	NaN	NaN	NaN	NaN	NaN	NaN	NaN	NaN	NaN	NaN	NaN	NaN	NaN	NaN	NaN	NaN
559	-0.508	NaN	NaN	NaN	NaN	NaN	NaN	NaN	NaN	NaN	NaN	NaN	NaN	NaN	NaN	NaN	NaN	NaN	NaN	NaN	NaN	NaN	NaN	NaN	NaN
560	-0.506	NaN	NaN	NaN	NaN	NaN	NaN	NaN	NaN	NaN	NaN	NaN	NaN	NaN	NaN	NaN	NaN	NaN	NaN	NaN	NaN	NaN	NaN	NaN	NaN
561	-0.504	NaN	NaN	NaN	NaN	NaN	NaN	NaN	NaN	NaN	NaN	NaN	NaN	NaN	NaN	NaN	NaN	NaN	NaN	NaN	NaN	NaN	NaN	NaN	NaN
562	-0.502	NaN	NaN	NaN	NaN	NaN	NaN	NaN	NaN	NaN	NaN	NaN	NaN	NaN	NaN	NaN	NaN	NaN	NaN	NaN	NaN	NaN	NaN	NaN	NaN
563	-0.5	NaN	NaN	NaN	NaN	NaN	NaN	NaN	NaN	NaN	NaN	NaN	NaN	NaN	NaN	NaN	NaN	NaN	NaN	NaN	NaN	NaN	NaN	NaN	NaN
564	-0.498	NaN	NaN	NaN	NaN	NaN	NaN	NaN	NaN	NaN	NaN	NaN	NaN	NaN	NaN	NaN	NaN	NaN	NaN	NaN	NaN	NaN	NaN	NaN	NaN
565	-0.496	NaN	NaN	NaN	NaN	NaN	NaN	NaN	NaN	NaN	NaN	NaN	NaN	NaN	NaN	NaN	NaN	NaN	NaN	NaN	NaN	NaN	NaN	NaN	NaN
566	-0.494	NaN	NaN	NaN	NaN	NaN	NaN	NaN	NaN	NaN	NaN	NaN	NaN	NaN	NaN	NaN	NaN	NaN	NaN	NaN	NaN	NaN	NaN	NaN	NaN
567	-0.492	NaN	NaN	NaN	NaN	NaN	NaN	NaN	NaN	NaN	NaN	NaN	NaN	NaN	NaN	NaN	NaN	NaN	NaN	NaN	NaN	NaN	NaN	NaN	NaN
568	-0.49	NaN	NaN	NaN	NaN	NaN	NaN	NaN	NaN	NaN	NaN	NaN	NaN	NaN	NaN	NaN	NaN	NaN	NaN	NaN	NaN	NaN	NaN	NaN	NaN
569	-0.488	NaN	NaN	NaN	NaN	NaN	NaN	NaN	NaN	NaN	NaN	NaN	NaN	NaN	NaN	NaN	NaN	NaN	NaN	NaN	NaN	NaN	NaN	NaN	NaN
570	-0.486	NaN	NaN	NaN	NaN	NaN	NaN	NaN	NaN	NaN	NaN	NaN	NaN	NaN	NaN	NaN	NaN	NaN	NaN	NaN	NaN	NaN	NaN	NaN	NaN
571	-0.484	NaN	NaN	NaN	NaN	NaN	NaN	NaN	NaN	NaN	NaN	NaN	NaN	NaN	NaN	NaN	NaN	NaN	NaN	NaN	NaN	NaN	NaN	NaN	NaN
572	-0.482	NaN	NaN	NaN	NaN	NaN	NaN	NaN	NaN	NaN	NaN	NaN	NaN	NaN	NaN	NaN	NaN	NaN	NaN	NaN	NaN	NaN	NaN	NaN	NaN
573	-0.48	NaN	NaN	NaN	NaN	NaN	NaN	NaN	NaN	NaN	NaN	NaN	NaN	NaN	NaN	NaN	NaN	NaN	NaN	NaN	NaN	NaN	NaN	NaN	NaN
574	-0.478	NaN	NaN	NaN	NaN	NaN	NaN	NaN	NaN	NaN	NaN	NaN	NaN	NaN	NaN	NaN	NaN	NaN	NaN	NaN	NaN	NaN	NaN	NaN	NaN
575	-0.476	NaN	NaN	NaN	NaN	NaN	NaN	NaN	NaN	NaN	NaN	NaN	NaN	NaN	NaN	NaN	NaN	NaN	NaN	NaN	NaN	NaN	NaN	NaN	NaN
576	-0.474	NaN	NaN	NaN	NaN	NaN	NaN	NaN	NaN	NaN	NaN	NaN	NaN	NaN	NaN	NaN	NaN	NaN	NaN	NaN	NaN	NaN	NaN	NaN	NaN
577	-0.472	NaN	NaN	NaN	NaN	NaN	NaN	NaN	NaN	NaN	NaN	NaN	NaN	NaN	NaN	NaN	NaN	NaN	NaN	NaN	NaN	NaN	NaN	NaN	NaN
578	-0.47	NaN	NaN	NaN	NaN	NaN	NaN	NaN	NaN	NaN	NaN	NaN	NaN	NaN	NaN	NaN	NaN	NaN	NaN	NaN	NaN	NaN	NaN	NaN	NaN
579	-0.468	NaN	NaN	NaN	NaN	NaN	NaN	NaN	NaN	NaN	NaN	NaN	NaN	NaN	NaN	NaN	NaN	NaN	NaN	NaN	NaN	NaN	NaN	NaN	NaN
580	-0.466	NaN	NaN	NaN	NaN	NaN	NaN	NaN	NaN	NaN	NaN	NaN	NaN	NaN	NaN	NaN	NaN	NaN	NaN	NaN	NaN	NaN	NaN	NaN	NaN
581	-0.464	NaN	NaN	NaN	NaN	NaN	NaN	NaN	NaN	NaN	NaN	NaN	NaN	NaN	NaN	NaN	NaN	NaN	NaN	NaN	NaN	NaN	NaN	NaN	NaN
582	-0.462	NaN	NaN	NaN	NaN	NaN	NaN	NaN	NaN	NaN	NaN	NaN	NaN	NaN	NaN	NaN	NaN	NaN	NaN	NaN	NaN	NaN	NaN	NaN	NaN
583	-0.46	NaN	NaN	NaN	NaN	NaN	NaN	NaN	NaN	NaN	NaN	NaN	NaN	NaN	NaN	NaN	NaN	NaN	NaN	NaN	NaN	NaN	NaN	NaN	NaN
584	-0.458	NaN	NaN	NaN	NaN	NaN	NaN	NaN	NaN	NaN	NaN	NaN	NaN	NaN	NaN	NaN	NaN	NaN	NaN	NaN	NaN	NaN	NaN	NaN	NaN
585	-0.456	NaN	NaN	NaN	NaN	NaN	NaN	NaN	NaN	NaN	NaN	NaN	NaN	NaN	NaN	NaN	NaN	NaN	NaN	NaN	NaN	NaN	NaN	NaN	NaN
586	-0.454	NaN	NaN	NaN	NaN	NaN	NaN	NaN	NaN	NaN	NaN	NaN	NaN	NaN	NaN	NaN	NaN	NaN	NaN	NaN	NaN	NaN	NaN	NaN	NaN
587	-0.452	NaN	NaN	NaN	NaN	NaN	NaN	NaN	NaN	NaN	NaN	NaN	NaN	NaN	NaN	NaN	NaN	NaN	NaN	NaN	NaN	NaN	NaN	NaN	NaN
588	-0.45	NaN	NaN	NaN	NaN	NaN	NaN	NaN	NaN	NaN	NaN	NaN	NaN	NaN	NaN	NaN	NaN	NaN	NaN	NaN	NaN	NaN	NaN	NaN	NaN
589	-0.448	NaN	NaN	NaN	NaN	NaN	NaN	NaN	NaN	NaN	NaN	NaN	NaN	NaN	NaN	NaN	NaN	NaN	NaN	NaN	NaN	NaN	NaN	NaN	NaN
590	-0.446	NaN	NaN	NaN	NaN	NaN	NaN	NaN	NaN	NaN	NaN	NaN	NaN	NaN	NaN	NaN	NaN	NaN	NaN	NaN	NaN	NaN	NaN	NaN	NaN
591	-0.444	NaN	NaN	NaN	NaN	NaN	NaN	NaN	NaN	NaN	NaN	NaN	NaN	NaN	NaN	NaN	NaN	NaN	NaN	NaN	NaN	NaN	NaN	NaN	NaN
592	-0.442	NaN	NaN	NaN	NaN	NaN	NaN	NaN	NaN	NaN	NaN	NaN	NaN	NaN	NaN	NaN	NaN	NaN	NaN	NaN	NaN	NaN	NaN	NaN	NaN
593	-0.44	NaN	NaN	NaN	NaN	NaN	NaN	NaN	NaN	NaN	NaN	NaN	NaN	NaN	NaN	NaN	NaN	NaN	NaN	NaN	NaN	NaN	NaN	NaN	NaN
594	-0.438	NaN	NaN	NaN	NaN	NaN	NaN	NaN	NaN	NaN	NaN	NaN	NaN	NaN	NaN	NaN	NaN	NaN	NaN	NaN	NaN	NaN	NaN	NaN	NaN
595	-0.436	NaN	NaN	NaN	NaN	NaN	NaN	NaN	NaN	NaN	NaN	NaN	NaN	NaN	NaN	NaN	NaN	NaN	NaN	NaN	NaN	NaN	NaN	NaN	NaN
596	-0.434	NaN	NaN	NaN	NaN	NaN	NaN	NaN	NaN	NaN	NaN	NaN	NaN	NaN	NaN	NaN	NaN	NaN	NaN	NaN	NaN	NaN	NaN	NaN	NaN
597	-0.432	NaN	NaN	NaN	NaN	NaN	NaN	NaN	NaN	NaN	NaN	NaN	NaN	NaN	NaN	NaN	NaN	NaN	NaN	NaN	NaN	NaN	NaN	NaN	NaN
598	-0.43	NaN	NaN	NaN	NaN	NaN	NaN	NaN	NaN	NaN	NaN	NaN	NaN	NaN	NaN	NaN	NaN	NaN	NaN	NaN	NaN	NaN	NaN	NaN	NaN
599	-0.428	NaN	NaN	NaN	NaN	NaN	NaN	NaN	NaN	NaN	NaN	NaN	NaN	NaN	NaN	NaN	NaN	NaN	NaN	NaN	NaN	NaN	NaN	NaN	NaN
600	-0.426	NaN	NaN	NaN	NaN	NaN	NaN	NaN	NaN	NaN	NaN	NaN	NaN	NaN	NaN	NaN	NaN	NaN	NaN	NaN	NaN	NaN	NaN	NaN	NaN
601	-0.424	NaN	NaN	NaN	NaN	NaN	NaN	NaN	NaN	NaN	NaN	NaN	NaN	NaN	NaN	NaN	NaN	NaN	NaN	NaN	NaN	NaN	NaN	NaN	NaN
602	-0.422	NaN	NaN	NaN	NaN	NaN	NaN	NaN	NaN	NaN	NaN	NaN	NaN	NaN	NaN	NaN	NaN	NaN	NaN	NaN	NaN	NaN	NaN	NaN	NaN
603	-0.42	NaN	NaN	NaN	NaN	NaN	NaN	NaN	NaN	NaN	NaN	NaN	NaN	NaN	NaN	NaN	NaN	NaN	NaN	NaN	NaN	NaN	NaN	NaN	NaN
604	-0.418	NaN	NaN	NaN	NaN	NaN	NaN	NaN	NaN	NaN	NaN	NaN	NaN	NaN	NaN	NaN	NaN	NaN	NaN	NaN	NaN	NaN	NaN	NaN	NaN
605	-0.416	NaN	NaN	NaN	NaN	NaN	NaN	NaN	NaN	NaN	NaN	NaN	NaN	NaN	NaN	NaN	NaN	NaN	NaN	NaN	NaN	NaN	NaN	NaN	NaN
606	-0.414	NaN	NaN	NaN	NaN	NaN	NaN	NaN	NaN	NaN	NaN	NaN	NaN	NaN	NaN	NaN	NaN	NaN	NaN	NaN	NaN	NaN	NaN	NaN	NaN
607	-0.412	NaN	NaN	NaN	NaN	NaN	NaN	NaN	NaN	NaN	NaN	NaN	NaN	NaN	NaN	NaN	NaN	NaN	NaN	NaN	NaN	NaN	NaN	NaN	NaN
608	-0.41	NaN	NaN	NaN	NaN	NaN	NaN	NaN	NaN	NaN	NaN	NaN	NaN	NaN	NaN	NaN	NaN	NaN	NaN	NaN	NaN	NaN	NaN	NaN	NaN
609	-0.408	NaN	NaN	NaN	NaN	NaN	NaN	NaN	NaN	NaN	NaN	NaN	NaN	NaN	NaN	NaN	NaN	NaN	NaN	NaN	NaN	NaN	NaN	NaN	NaN
610	-0.406	NaN	NaN	NaN	NaN	NaN	NaN	NaN	NaN	NaN	NaN	NaN	NaN	NaN	NaN	NaN	NaN	NaN	NaN	NaN	NaN	NaN	NaN	NaN	NaN
611	-0.404	NaN	NaN	NaN	NaN	NaN	NaN	NaN	NaN	NaN	NaN	NaN	NaN	NaN	NaN	NaN	NaN	NaN	NaN	NaN	NaN	NaN	NaN	NaN	NaN
612	-0.402	NaN	NaN	NaN	NaN	NaN	NaN	NaN	NaN	NaN	NaN	NaN	NaN	NaN	NaN	NaN	NaN	NaN	NaN	NaN	NaN	NaN	NaN	NaN	NaN
613	-0.4	NaN	NaN	NaN	NaN	NaN	NaN	NaN	NaN	NaN	NaN	NaN	NaN	NaN	NaN	NaN	NaN	NaN	NaN	NaN	NaN	NaN	NaN	NaN	NaN
614	-0.398	NaN	NaN	NaN	NaN	NaN	NaN	NaN	NaN	NaN	NaN	NaN	NaN	NaN	NaN	NaN	NaN	NaN	NaN	NaN	NaN	NaN	NaN	NaN	NaN
615	-0.396	NaN	NaN	NaN	NaN	NaN	NaN	NaN	NaN	NaN	NaN	NaN	NaN	NaN	NaN	NaN	NaN	NaN	NaN	NaN	NaN	NaN	NaN	NaN	NaN
616	-0.394	NaN	NaN	NaN	NaN	NaN	NaN	NaN	NaN	NaN	NaN	NaN	NaN	NaN	NaN	NaN	NaN	NaN	NaN	NaN	NaN	NaN	NaN	NaN	NaN
617	-0.392	NaN	NaN	NaN	NaN	NaN	NaN	NaN	NaN	NaN	NaN	NaN	NaN	NaN	NaN	NaN	NaN	NaN	NaN	NaN	NaN	NaN	NaN	NaN	NaN
618	-0.39	NaN	NaN	NaN	NaN	NaN	NaN	NaN	NaN	NaN	NaN	NaN	NaN	NaN	NaN	NaN	NaN	NaN	NaN	NaN	NaN	NaN	NaN	NaN	NaN
619	-0.388	NaN	NaN	NaN	NaN	NaN	NaN	NaN	NaN	NaN	NaN	NaN	NaN	NaN	NaN	NaN	NaN	NaN	NaN	NaN	NaN	NaN	NaN	NaN	NaN
620	-0.386	NaN	NaN	NaN	NaN	NaN	NaN	NaN	NaN	NaN	NaN	NaN	NaN	NaN	NaN	NaN	NaN	NaN	NaN	NaN	NaN	NaN	NaN	NaN	NaN
621	-0.384	NaN	NaN	NaN	NaN	NaN	NaN	NaN	NaN	NaN	NaN	NaN	NaN	NaN	NaN	NaN	NaN	NaN	NaN	NaN	NaN	NaN	NaN	NaN	NaN
622	-0.382	NaN	NaN	NaN	NaN	NaN	NaN	NaN	NaN	NaN	NaN	NaN	NaN	NaN	NaN	NaN	NaN	NaN	NaN	NaN	NaN	NaN	NaN	NaN	NaN
623	-0.38	NaN	NaN	NaN	NaN	NaN	NaN	NaN	NaN	NaN	NaN	NaN	NaN	NaN	NaN	NaN	NaN	NaN	NaN	NaN	NaN	NaN	NaN	NaN	NaN
624	-0.378	NaN	NaN	NaN	NaN	NaN	NaN	NaN	NaN	NaN	NaN	NaN	NaN	NaN	NaN	NaN	NaN	NaN	NaN	NaN	NaN	NaN	NaN	NaN	NaN
625	-0.376	NaN	NaN	NaN	NaN	NaN	NaN	NaN	NaN	NaN	NaN	NaN	NaN	NaN	NaN	NaN	NaN	NaN	NaN	NaN	NaN	NaN	NaN	NaN	NaN
626	-0.374	NaN	NaN	NaN	NaN	NaN	NaN	NaN	NaN	NaN	NaN	NaN	NaN	NaN	NaN	NaN	NaN	NaN	NaN	NaN	NaN	NaN	NaN	NaN	NaN
627	-0.372	NaN	NaN	NaN	NaN	NaN	NaN	NaN	NaN	NaN	NaN	NaN	NaN	NaN	NaN	NaN	NaN	NaN	NaN	NaN	NaN	NaN	NaN	NaN	NaN
628	-0.37	NaN	NaN	NaN	NaN	NaN	NaN	NaN	NaN	NaN	NaN	NaN	NaN	NaN	NaN	NaN	NaN	NaN	NaN	NaN	NaN	NaN	NaN	NaN	NaN
629	-0.368	NaN	NaN	NaN	NaN	NaN	NaN	NaN	NaN	NaN	NaN	NaN	NaN	NaN	NaN	NaN	NaN	NaN	NaN	NaN	NaN	NaN	NaN	NaN	NaN
630	-0.366	NaN	NaN	NaN	NaN	NaN	NaN	NaN	NaN	NaN	NaN	NaN	NaN	NaN	NaN	NaN	NaN	NaN	NaN	NaN	NaN	NaN	NaN	NaN	NaN
631	-0.364	NaN	NaN	NaN	NaN	NaN	NaN	NaN	NaN	NaN	NaN	NaN	NaN	NaN	NaN	NaN	NaN	NaN	NaN	NaN	NaN	NaN	NaN	NaN	NaN
632	-0.362	NaN	NaN	NaN	NaN	NaN	NaN	NaN	NaN	NaN	NaN	NaN	NaN	NaN	NaN	NaN	NaN	NaN	NaN	NaN	NaN	NaN	NaN	NaN	NaN
633	-0.36	NaN	NaN	NaN	NaN	NaN	NaN	NaN	NaN	NaN	NaN	NaN	NaN	NaN	NaN	NaN	NaN	NaN	NaN	NaN	NaN	NaN	NaN	NaN	NaN
634	-0.358	NaN	NaN	NaN	NaN	NaN	NaN	NaN	NaN	NaN	NaN	NaN	NaN	NaN	NaN	NaN	NaN	NaN	NaN	NaN	NaN	NaN	NaN	NaN	NaN
635	-0.356	NaN	NaN	NaN	NaN	NaN	NaN	NaN	NaN	NaN	NaN	NaN	NaN	NaN	NaN	NaN	NaN	NaN	NaN	NaN	NaN	NaN	NaN	NaN	NaN
636	-0.354	NaN	NaN	NaN	NaN	NaN	NaN	NaN	NaN	NaN	NaN	NaN	NaN	NaN	NaN	NaN	NaN	NaN	NaN	NaN	NaN	NaN	NaN	NaN	NaN
637	-0.352	NaN	NaN	NaN	NaN	NaN	NaN	NaN	NaN	NaN	NaN	NaN	NaN	NaN	NaN	NaN	NaN	NaN	NaN	NaN	NaN	NaN	NaN	NaN	NaN
638	-0.35	NaN	NaN	NaN	NaN	NaN	NaN	NaN	NaN	NaN	NaN	NaN	NaN	NaN	NaN	NaN	NaN	NaN	NaN	NaN	NaN	NaN	NaN	NaN	NaN
639	-0.348	NaN	NaN	NaN	NaN	NaN	NaN	NaN	NaN	NaN	NaN	NaN	NaN	NaN	NaN	NaN	NaN	NaN	NaN	NaN	NaN	NaN	NaN	NaN	NaN
640	-0.346	NaN	NaN	NaN	NaN	NaN	NaN	NaN	NaN	NaN	NaN	NaN	NaN	NaN	NaN	NaN	NaN	NaN	NaN	NaN	NaN	NaN	NaN	NaN	NaN
641	-0.344	NaN	NaN	NaN	NaN	NaN	NaN	NaN	NaN	NaN	NaN	NaN	NaN	NaN	NaN	NaN	NaN	NaN	NaN	NaN	NaN	NaN	NaN	NaN	NaN
642	-0.342	NaN	NaN	NaN	NaN	NaN	NaN	NaN	NaN	NaN	NaN	NaN	NaN	NaN	NaN	NaN	NaN	NaN	NaN	NaN	NaN	NaN	NaN	NaN	NaN
643	-0.34	NaN	NaN	NaN	NaN	NaN	NaN	NaN	NaN	NaN	NaN	NaN	NaN	NaN	NaN	NaN	NaN	NaN	NaN	NaN	NaN	NaN	NaN	NaN	NaN
644	-0.338	NaN	NaN	NaN	NaN	NaN	NaN	NaN	NaN	NaN	NaN	NaN	NaN	NaN	NaN	NaN	NaN	NaN	NaN	NaN	NaN	NaN	NaN	NaN	NaN
645	-0.336	NaN	NaN	NaN	NaN	NaN	NaN	NaN	NaN	NaN	NaN	NaN	NaN	NaN	NaN	NaN	NaN	NaN	NaN	NaN	NaN	NaN	NaN	NaN	NaN
646	-0.334	NaN	NaN	NaN	NaN	NaN	NaN	NaN	NaN	NaN	NaN	NaN	NaN	NaN	NaN	NaN	NaN	NaN	NaN	NaN	NaN	NaN	NaN	NaN	NaN
647	-0.332	NaN	NaN	NaN	NaN	NaN	NaN	NaN	NaN	NaN	NaN	NaN	NaN	NaN	NaN	NaN	NaN	NaN	NaN	NaN	NaN	NaN	NaN	NaN	NaN
648	-0.33	NaN	NaN	NaN	NaN	NaN	NaN	NaN	NaN	NaN	NaN	NaN	NaN	NaN	NaN	NaN	NaN	NaN	NaN	NaN	NaN	NaN	NaN	NaN	NaN
649	-0.328	NaN	NaN	NaN	NaN	NaN	NaN	NaN	NaN	NaN	NaN	NaN	NaN	NaN	NaN	NaN	NaN	NaN	NaN	NaN	NaN	NaN	NaN	NaN	NaN
650	-0.326	NaN	NaN	NaN	NaN	NaN	NaN	NaN	NaN	NaN	NaN	NaN	NaN	NaN	NaN	NaN	NaN	NaN	NaN	NaN	NaN	NaN	NaN	NaN	NaN
651	-0.324	NaN	NaN	NaN	NaN	NaN	NaN	NaN	NaN	NaN	NaN	NaN	NaN	NaN	NaN	NaN	NaN	NaN	NaN	NaN	NaN	NaN	NaN	NaN	NaN
652	-0.322	NaN	NaN	NaN	NaN	NaN	NaN	NaN	NaN	NaN	NaN	NaN	NaN	NaN	NaN	NaN	NaN	NaN	NaN	NaN	NaN	NaN	NaN	NaN	NaN
653	-0.32	NaN	NaN	NaN	NaN	NaN	NaN	NaN	NaN	NaN	NaN	NaN	NaN	NaN	NaN	NaN	NaN	NaN	NaN	NaN	NaN	NaN	NaN	NaN	NaN
654	-0.318	NaN	NaN	NaN	NaN	NaN	NaN	NaN	NaN	NaN	NaN	NaN	NaN	NaN	NaN	NaN	NaN	NaN	NaN	NaN	NaN	NaN	NaN	NaN	NaN
655	-0.316	NaN	NaN	NaN	NaN	NaN	NaN	NaN	NaN	NaN	NaN	NaN	NaN	NaN	NaN	NaN	NaN	NaN	NaN	NaN	NaN	NaN	NaN	NaN	NaN
656	-0.314	NaN	NaN	NaN	NaN	NaN	NaN	NaN	NaN	NaN	NaN	NaN	NaN	NaN	NaN	NaN	NaN	NaN	NaN	NaN	NaN	NaN	NaN	NaN	NaN
657	-0.312	NaN	NaN	NaN	NaN	NaN	NaN	NaN	NaN	NaN	NaN	NaN	NaN	NaN	NaN	NaN	NaN	NaN	NaN	NaN	NaN	NaN	NaN	NaN	NaN
658	-0.31	NaN	NaN	NaN	NaN	NaN	NaN	NaN	NaN	NaN	NaN	NaN	NaN	NaN	NaN	NaN	NaN	NaN	NaN	NaN	NaN	NaN	NaN	NaN	NaN
659	-0.308	NaN	NaN	NaN	NaN	NaN	NaN	NaN	NaN	NaN	NaN	NaN	NaN	NaN	NaN	NaN	NaN	NaN	NaN	NaN	NaN	NaN	NaN	NaN	NaN
660	-0.306	NaN	NaN	NaN	NaN	NaN	NaN	NaN	NaN	NaN	NaN	NaN	NaN	NaN	NaN	NaN	NaN	NaN	NaN	NaN	NaN	NaN	NaN	NaN	NaN
661	-0.304	NaN	NaN	NaN	NaN	NaN	NaN	NaN	NaN	NaN	NaN	NaN	NaN	NaN	NaN	NaN	NaN	NaN	NaN	NaN	NaN	NaN	NaN	NaN	NaN
662	-0.302	NaN	NaN	NaN	NaN	NaN	NaN	NaN	NaN	NaN	NaN	NaN	NaN	NaN	NaN	NaN	NaN	NaN	NaN	NaN	NaN	NaN	NaN	NaN	NaN
663	-0.3	NaN	NaN	NaN	NaN	NaN	NaN	NaN	NaN	NaN	NaN	NaN	NaN	NaN	NaN	NaN	NaN	NaN	NaN	NaN	NaN	NaN	NaN	NaN	NaN
664	-0.298	NaN	NaN	NaN	NaN	NaN	NaN	NaN	NaN	NaN	NaN	NaN	NaN	NaN	NaN	NaN	NaN	NaN	NaN	NaN	NaN	NaN	NaN	NaN	NaN
665	-0.296	NaN	NaN	NaN	NaN	NaN	NaN	NaN	NaN	NaN	NaN	NaN	NaN	NaN	NaN	NaN	NaN	NaN	NaN	NaN	NaN	NaN	NaN	NaN	NaN
666	-0.294	NaN	NaN	NaN	NaN	NaN	NaN	NaN	NaN	NaN	NaN	NaN	NaN	NaN	NaN	NaN	NaN	NaN	NaN	NaN	NaN	NaN	NaN	NaN	NaN
667	-0.292	NaN	NaN	NaN	NaN	NaN	NaN	NaN	NaN	NaN	NaN	NaN	NaN	NaN	NaN	NaN	NaN	NaN	NaN	NaN	NaN	NaN	NaN	NaN	NaN
668	-0.29	NaN	NaN	NaN	NaN	NaN	NaN	NaN	NaN	NaN	NaN	NaN	NaN	NaN	NaN	NaN	NaN	NaN	NaN	NaN	NaN	NaN	NaN	NaN	NaN
669	-0.288	NaN	NaN	NaN	NaN	NaN	NaN	NaN	NaN	NaN	NaN	NaN	NaN	NaN	NaN	NaN	NaN	NaN	NaN	NaN	NaN	NaN	NaN	NaN	NaN
670	-0.286	NaN	NaN	NaN	NaN	NaN	NaN	NaN	NaN	NaN	NaN	NaN	NaN	NaN	NaN	NaN	NaN	NaN	NaN	NaN	NaN	NaN	NaN	NaN	NaN
671	-0.284	NaN	NaN	NaN	NaN	NaN	NaN	NaN	NaN	NaN	NaN	NaN	NaN	NaN	NaN	NaN	NaN	NaN	NaN	NaN	NaN	NaN	NaN	NaN	NaN
672	-0.282	NaN	NaN	NaN	NaN	NaN	NaN	NaN	NaN	NaN	NaN	NaN	NaN	NaN	NaN	NaN	NaN	NaN	NaN	NaN	NaN	NaN	NaN	NaN	NaN
673	-0.28	NaN	NaN	NaN	NaN	NaN	NaN	NaN	NaN	NaN	NaN	NaN	NaN	NaN	NaN	NaN	NaN	NaN	NaN	NaN	NaN	NaN	NaN	NaN	NaN
674	-0.278	NaN	NaN	NaN	NaN	NaN	NaN	NaN	NaN	NaN	NaN	NaN	NaN	NaN	NaN	NaN	NaN	NaN	NaN	NaN	NaN	NaN	NaN	NaN	NaN
675	-0.276	NaN	NaN	NaN	NaN	NaN	NaN	NaN	NaN	NaN	NaN	NaN	NaN	NaN	NaN	NaN	NaN	NaN	NaN	NaN	NaN	NaN	NaN	NaN	NaN
676	-0.274	NaN	NaN	NaN	NaN	NaN	NaN	NaN	NaN	NaN	NaN	NaN	NaN	NaN	NaN	NaN	NaN	NaN	NaN	NaN	NaN	NaN	NaN	NaN	NaN
677	-0.272	NaN	NaN	NaN	NaN	NaN	NaN	NaN	NaN	NaN	NaN	NaN	NaN	NaN	NaN	NaN	NaN	NaN	NaN	NaN	NaN	NaN	NaN	NaN	NaN
678	-0.27	NaN	NaN	NaN	NaN	NaN	NaN	NaN	NaN	NaN	NaN	NaN	NaN	NaN	NaN	NaN	NaN	NaN	NaN	NaN	NaN	NaN	NaN	NaN	NaN
679	-0.268	NaN	NaN	NaN	NaN	NaN	NaN	NaN	NaN	NaN	NaN	NaN	NaN	NaN	NaN	NaN	NaN	NaN	NaN	NaN	NaN	NaN	NaN	NaN	NaN
680	-0.266	NaN	NaN	NaN	NaN	NaN	NaN	NaN	NaN	NaN	NaN	NaN	NaN	NaN	NaN	NaN	NaN	NaN	NaN	NaN	NaN	NaN	NaN	NaN	NaN
681	-0.264	NaN	NaN	NaN	NaN	NaN	NaN	NaN	NaN	NaN	NaN	NaN	NaN	NaN	NaN	NaN	NaN	NaN	NaN	NaN	NaN	NaN	NaN	NaN	NaN
682	-0.262	NaN	NaN	NaN	NaN	NaN	NaN	NaN	NaN	NaN	NaN	NaN	NaN	NaN	NaN	NaN	NaN	NaN	NaN	NaN	NaN	NaN	NaN	NaN	NaN
683	-0.26	NaN	NaN	NaN	NaN	NaN	NaN	NaN	NaN	NaN	NaN	NaN	NaN	NaN	NaN	NaN	NaN	NaN	NaN	NaN	NaN	NaN	NaN	NaN	NaN
684	-0.258	NaN	NaN	NaN	NaN	NaN	NaN	NaN	NaN	NaN	NaN	NaN	NaN	NaN	NaN	NaN	NaN	NaN	NaN	NaN	NaN	NaN	NaN	NaN	NaN
685	-0.256	NaN	NaN	NaN	NaN	NaN	NaN	NaN	NaN	NaN	NaN	NaN	NaN	NaN	NaN	NaN	NaN	NaN	NaN	NaN	NaN	NaN	NaN	NaN	NaN
686	-0.254	NaN	NaN	NaN	NaN	NaN	NaN	NaN	NaN	NaN	NaN	NaN	NaN	NaN	NaN	NaN	NaN	NaN	NaN	NaN	NaN	NaN	NaN	NaN	NaN
687	-0.252	NaN	NaN	NaN	NaN	NaN	NaN	NaN	NaN	NaN	NaN	NaN	NaN	NaN	NaN	NaN	NaN	NaN	NaN	NaN	NaN	NaN	NaN	NaN	NaN
688	-0.25	NaN	NaN	NaN	NaN	NaN	NaN	NaN	NaN	NaN	NaN	NaN	NaN	NaN	NaN	NaN	NaN	NaN	NaN	NaN	NaN	NaN	NaN	NaN	NaN
689	-0.248	NaN	NaN	NaN	NaN	NaN	NaN	NaN	NaN	NaN	NaN	NaN	NaN	NaN	NaN	NaN	NaN	NaN	NaN	NaN	NaN	NaN	NaN	NaN	NaN
690	-0.246	NaN	NaN	NaN	NaN	NaN	NaN	NaN	NaN	NaN	NaN	NaN	NaN	NaN	NaN	NaN	NaN	NaN	NaN	NaN	NaN	NaN	NaN	NaN	NaN
691	-0.244	NaN	NaN	NaN	NaN	NaN	NaN	NaN	NaN	NaN	NaN	NaN	NaN	NaN	NaN	NaN	NaN	NaN	NaN	NaN	NaN	NaN	NaN	NaN	NaN
692	-0.242	NaN	NaN	NaN	NaN	NaN	NaN	NaN	NaN	NaN	NaN	NaN	NaN	NaN	NaN	NaN	NaN	NaN	NaN	NaN	NaN	NaN	NaN	NaN	NaN
693	-0.24	NaN	NaN	NaN	NaN	NaN	NaN	NaN	NaN	NaN	NaN	NaN	NaN	NaN	NaN	NaN	NaN	NaN	NaN	NaN	NaN	NaN	NaN	NaN	NaN
694	-0.238	NaN	NaN	NaN	NaN	NaN	NaN	NaN	NaN	NaN	NaN	NaN	NaN	NaN	NaN	NaN	NaN	NaN	NaN	NaN	NaN	NaN	NaN	NaN	NaN
695	-0.236	NaN	NaN	NaN	NaN	NaN	NaN	NaN	NaN	NaN	NaN	NaN	NaN	NaN	NaN	NaN	NaN	NaN	NaN	NaN	NaN	NaN	NaN	NaN	NaN
696	-0.234	NaN	NaN	NaN	NaN	NaN	NaN	NaN	NaN	NaN	NaN	NaN	NaN	NaN	NaN	NaN	NaN	NaN	NaN	NaN	NaN	NaN	NaN	NaN	NaN
697	-0.232	NaN	NaN	NaN	NaN	NaN	NaN	NaN	NaN	NaN	NaN	NaN	NaN	NaN	NaN	NaN	NaN	NaN	NaN	NaN	NaN	NaN	NaN	NaN	NaN
698	-0.23	NaN	NaN	NaN	NaN	NaN	NaN	NaN	NaN	NaN	NaN	NaN	NaN	NaN	NaN	NaN	NaN	NaN	NaN	NaN	NaN	NaN	NaN	NaN	NaN
699	-0.228	NaN	NaN	NaN	NaN	NaN	NaN	NaN	NaN	NaN	NaN	NaN	NaN	NaN	NaN	NaN	NaN	NaN	NaN	NaN	NaN	NaN	NaN	NaN	NaN
700	-0.226	NaN	NaN	NaN	NaN	NaN	NaN	NaN	NaN	NaN	NaN	NaN	NaN	NaN	NaN	NaN	NaN	NaN	NaN	NaN	NaN	NaN	NaN	NaN	NaN
701	-0.224	NaN	NaN	NaN	NaN	NaN	NaN	NaN	NaN	NaN	NaN	NaN	NaN	NaN	NaN	NaN	NaN	NaN	NaN	NaN	NaN	NaN	NaN	NaN	NaN
702	-0.222	NaN	NaN	NaN	NaN	NaN	NaN	NaN	NaN	NaN	NaN	NaN	NaN	NaN	NaN	NaN	NaN	NaN	NaN	NaN	NaN	NaN	NaN	NaN	NaN
703	-0.22	NaN	NaN	NaN	NaN	NaN	NaN	NaN	NaN	NaN	NaN	NaN	NaN	NaN	NaN	NaN	NaN	NaN	NaN	NaN	NaN	NaN	NaN	NaN	NaN
704	-0.218	NaN	NaN	NaN	NaN	NaN	NaN	NaN	NaN	NaN	NaN	NaN	NaN	NaN	NaN	NaN	NaN	NaN	NaN	NaN	NaN	NaN	NaN	NaN	NaN
705	-0.216	NaN	NaN	NaN	NaN	NaN	NaN	NaN	NaN	NaN	NaN	NaN	NaN	NaN	NaN	NaN	NaN	NaN	NaN	NaN	NaN	NaN	NaN	NaN	NaN
706	-0.214	NaN	NaN	NaN	NaN	NaN	NaN	NaN	NaN	NaN	NaN	NaN	NaN	NaN	NaN	NaN	NaN	NaN	NaN	NaN	NaN	NaN	NaN	NaN	NaN
707	-0.212	NaN	NaN	NaN	NaN	NaN	NaN	NaN	NaN	NaN	NaN	NaN	NaN	NaN	NaN	NaN	NaN	NaN	NaN	NaN	NaN	NaN	NaN	NaN	NaN
708	-0.21	17.318	13.7549	-0.926451	NaN	NaN	NaN	NaN	NaN	NaN	NaN	NaN	NaN	NaN	NaN	NaN	NaN	NaN	NaN	NaN	NaN	NaN	NaN	NaN	NaN
709	-0.208	17.3206	13.7527	-0.934308	NaN	NaN	NaN	NaN	NaN	NaN	NaN	NaN	NaN	NaN	NaN	NaN	NaN	NaN	NaN	NaN	NaN	NaN	NaN	NaN	NaN
710	-0.206	17.3234	13.7507	-0.942179	NaN	NaN	NaN	NaN	NaN	NaN	NaN	NaN	NaN	NaN	NaN	NaN	NaN	NaN	NaN	NaN	NaN	NaN	NaN	NaN	NaN
711	-0.204	17.3264	13.7488	-0.950065	NaN	NaN	NaN	NaN	NaN	NaN	NaN	NaN	NaN	NaN	NaN	NaN	NaN	NaN	NaN	NaN	NaN	NaN	NaN	NaN	NaN
712	-0.202	17.3297	13.7472	-0.95797	NaN	NaN	NaN	NaN	NaN	NaN	NaN	NaN	NaN	NaN	NaN	NaN	NaN	NaN	NaN	NaN	NaN	NaN	NaN	NaN	NaN
713	-0.2	17.3332	13.7457	-0.965901	NaN	NaN	NaN	NaN	NaN	NaN	NaN	NaN	NaN	NaN	NaN	NaN	NaN	NaN	NaN	NaN	NaN	NaN	NaN	NaN	NaN
714	-0.198	17.3369	13.7445	-0.973845	NaN	NaN	NaN	NaN	NaN	NaN	NaN	NaN	NaN	NaN	NaN	NaN	NaN	NaN	NaN	NaN	NaN	NaN	NaN	NaN	NaN
715	-0.196	17.341	13.7435	-0.981808	NaN	NaN	NaN	NaN	NaN	NaN	NaN	NaN	NaN	NaN	NaN	NaN	NaN	NaN	NaN	NaN	NaN	NaN	NaN	NaN	NaN
716	-0.194	17.3453	13.7427	-0.989791	NaN	NaN	NaN	NaN	NaN	NaN	NaN	NaN	NaN	NaN	NaN	NaN	NaN	NaN	NaN	NaN	NaN	NaN	NaN	NaN	NaN
717	-0.192	17.3499	13.7422	-0.997803	NaN	NaN	NaN	NaN	NaN	NaN	NaN	NaN	NaN	NaN	NaN	NaN	NaN	NaN	NaN	NaN	NaN	NaN	NaN	NaN	NaN
718	-0.19	17.3547	13.742	-1.00583	NaN	NaN	NaN	NaN	NaN	NaN	NaN	NaN	NaN	NaN	NaN	NaN	NaN	NaN	NaN	NaN	NaN	NaN	NaN	NaN	NaN
719	-0.188	17.3598	13.7419	-1.01389	NaN	NaN	NaN	NaN	NaN	NaN	NaN	NaN	NaN	NaN	NaN	NaN	NaN	NaN	NaN	NaN	NaN	NaN	NaN	NaN	NaN
720	-0.186	17.3652	13.742	-1.02196	NaN	NaN	NaN	NaN	NaN	NaN	NaN	NaN	NaN	NaN	NaN	NaN	NaN	NaN	NaN	NaN	NaN	NaN	NaN	NaN	NaN
721	-0.184	17.3706	13.7423	-1.03005	NaN	NaN	NaN	NaN	NaN	NaN	NaN	NaN	NaN	NaN	NaN	NaN	NaN	NaN	NaN	NaN	NaN	NaN	NaN	NaN	NaN
722	-0.182	17.3763	13.7427	-1.03816	NaN	NaN	NaN	NaN	NaN	NaN	NaN	NaN	NaN	NaN	NaN	NaN	NaN	NaN	NaN	NaN	NaN	NaN	NaN	NaN	NaN
723	-0.18	17.382	13.7432	-1.0463	NaN	NaN	NaN	NaN	NaN	NaN	NaN	NaN	NaN	NaN	NaN	NaN	NaN	NaN	NaN	NaN	NaN	NaN	NaN	NaN	NaN
724	-0.178	17.3878	13.7438	-1.05444	NaN	NaN	NaN	NaN	NaN	NaN	NaN	NaN	NaN	NaN	NaN	NaN	NaN	NaN	NaN	NaN	NaN	NaN	NaN	NaN	NaN
725	-0.176	17.3936	13.7443	-1.0626	NaN	NaN	NaN	NaN	NaN	NaN	NaN	NaN	NaN	NaN	NaN	NaN	NaN	NaN	NaN	NaN	NaN	NaN	NaN	NaN	NaN
726	-0.174	17.3993	13.7448	-1.07077	NaN	NaN	NaN	NaN	NaN	NaN	NaN	NaN	NaN	NaN	NaN	NaN	NaN	NaN	NaN	NaN	NaN	NaN	NaN	NaN	NaN
727	-0.172	17.4049	13.7451	-1.07893	NaN	NaN	NaN	NaN	NaN	NaN	NaN	NaN	NaN	NaN	NaN	NaN	NaN	NaN	NaN	NaN	NaN	NaN	NaN	NaN	NaN
728	-0.17	17.4103	13.7453	-1.08709	NaN	NaN	NaN	NaN	NaN	NaN	NaN	NaN	NaN	NaN	NaN	NaN	NaN	NaN	NaN	NaN	NaN	NaN	NaN	NaN	NaN
729	-0.168	17.4155	13.7452	-1.09524	NaN	NaN	NaN	NaN	NaN	NaN	NaN	NaN	NaN	NaN	NaN	NaN	NaN	NaN	NaN	NaN	NaN	NaN	NaN	NaN	NaN
730	-0.166	17.4203	13.7449	-1.10337	NaN	NaN	NaN	NaN	NaN	NaN	NaN	NaN	NaN	NaN	NaN	NaN	NaN	NaN	NaN	NaN	NaN	NaN	NaN	NaN	NaN
731	-0.164	17.4249	13.7443	-1.11147	NaN	NaN	NaN	NaN	NaN	NaN	NaN	NaN	NaN	NaN	NaN	NaN	NaN	NaN	NaN	NaN	NaN	NaN	NaN	NaN	NaN
732	-0.162	17.4292	13.7434	-1.11954	NaN	NaN	NaN	NaN	NaN	NaN	NaN	NaN	NaN	NaN	NaN	NaN	NaN	NaN	NaN	NaN	NaN	NaN	NaN	NaN	NaN
733	-0.16	17.433	13.7422	-1.12756	NaN	NaN	NaN	NaN	NaN	NaN	NaN	NaN	NaN	NaN	NaN	NaN	NaN	NaN	NaN	NaN	NaN	NaN	NaN	NaN	NaN
734	-0.158	17.4366	13.7406	-1.13553	NaN	NaN	NaN	NaN	NaN	NaN	NaN	NaN	NaN	NaN	NaN	NaN	NaN	NaN	NaN	NaN	NaN	NaN	NaN	NaN	NaN
735	-0.156	17.4397	13.7386	-1.14343	NaN	NaN	NaN	NaN	NaN	NaN	NaN	NaN	NaN	NaN	NaN	NaN	NaN	NaN	NaN	NaN	NaN	NaN	NaN	NaN	NaN
736	-0.154	17.4425	13.7363	-1.15126	NaN	NaN	NaN	NaN	NaN	NaN	NaN	NaN	NaN	NaN	NaN	NaN	NaN	NaN	NaN	NaN	NaN	NaN	NaN	NaN	NaN
737	-0.152	17.4449	13.7336	-1.15901	NaN	NaN	NaN	NaN	NaN	NaN	NaN	NaN	NaN	NaN	NaN	NaN	NaN	NaN	NaN	NaN	NaN	NaN	NaN	NaN	NaN
738	-0.15	17.4471	13.7307	-1.16669	NaN	NaN	NaN	NaN	NaN	NaN	NaN	NaN	NaN	NaN	NaN	NaN	NaN	NaN	NaN	NaN	NaN	NaN	NaN	NaN	NaN
739	-0.148	17.449	13.7274	-1.17429	NaN	NaN	NaN	NaN	NaN	NaN	NaN	NaN	NaN	NaN	NaN	NaN	NaN	NaN	NaN	NaN	NaN	NaN	NaN	NaN	NaN
740	-0.146	17.4507	13.7239	-1.18181	NaN	NaN	NaN	NaN	NaN	NaN	NaN	NaN	NaN	NaN	NaN	NaN	NaN	NaN	NaN	NaN	NaN	NaN	NaN	NaN	NaN
741	-0.144	17.4523	13.7202	-1.18925	NaN	NaN	NaN	NaN	NaN	NaN	NaN	NaN	NaN	NaN	NaN	NaN	NaN	NaN	NaN	NaN	NaN	NaN	NaN	NaN	NaN
742	-0.142	17.4537	13.7163	-1.19662	NaN	NaN	NaN	NaN	NaN	NaN	NaN	NaN	NaN	NaN	NaN	NaN	NaN	NaN	NaN	NaN	NaN	NaN	NaN	NaN	NaN
743	-0.14	17.4551	13.7122	-1.20393	NaN	NaN	NaN	NaN	NaN	NaN	NaN	NaN	NaN	NaN	NaN	NaN	NaN	NaN	NaN	NaN	NaN	NaN	NaN	NaN	NaN
744	-0.138	17.4566	13.708	-1.21121	NaN	NaN	NaN	NaN	NaN	NaN	NaN	NaN	NaN	NaN	NaN	NaN	NaN	NaN	NaN	NaN	NaN	NaN	NaN	NaN	NaN
745	-0.136	17.4582	13.7037	-1.21845	NaN	NaN	NaN	NaN	NaN	NaN	NaN	NaN	NaN	NaN	NaN	NaN	NaN	NaN	NaN	NaN	NaN	NaN	NaN	NaN	NaN
746	-0.134	17.4599	13.6994	-1.22569	NaN	NaN	NaN	NaN	NaN	NaN	NaN	NaN	NaN	NaN	NaN	NaN	NaN	NaN	NaN	NaN	NaN	NaN	NaN	NaN	NaN
747	-0.132	17.4617	13.695	-1.23294	NaN	NaN	NaN	NaN	NaN	NaN	NaN	NaN	NaN	NaN	NaN	NaN	NaN	NaN	NaN	NaN	NaN	NaN	NaN	NaN	NaN
748	-0.13	17.4639	13.6907	-1.24022	NaN	NaN	NaN	NaN	NaN	NaN	NaN	NaN	NaN	NaN	NaN	NaN	NaN	NaN	NaN	NaN	NaN	NaN	NaN	NaN	NaN
749	-0.128	17.4662	13.6864	-1.24757	NaN	NaN	NaN	NaN	NaN	NaN	NaN	NaN	NaN	NaN	NaN	NaN	NaN	NaN	NaN	NaN	NaN	NaN	NaN	NaN	NaN
750	-0.126	17.4689	13.6821	-1.25499	NaN	NaN	NaN	NaN	NaN	NaN	NaN	NaN	NaN	NaN	NaN	NaN	NaN	NaN	NaN	NaN	NaN	NaN	NaN	NaN	NaN
751	-0.124	17.4718	13.6778	-1.26251	NaN	NaN	NaN	NaN	NaN	NaN	NaN	NaN	NaN	NaN	NaN	NaN	NaN	NaN	NaN	NaN	NaN	NaN	NaN	NaN	NaN
752	-0.122	17.475	13.6736	-1.27015	NaN	NaN	NaN	NaN	NaN	NaN	NaN	NaN	NaN	NaN	NaN	NaN	NaN	NaN	NaN	NaN	NaN	NaN	NaN	NaN	NaN
753	-0.12	17.4785	13.6693	-1.27793	NaN	NaN	NaN	NaN	NaN	NaN	NaN	NaN	NaN	NaN	NaN	NaN	NaN	NaN	NaN	NaN	NaN	NaN	NaN	NaN	NaN
754	-0.118	17.4823	13.6651	-1.28585	NaN	NaN	NaN	NaN	NaN	NaN	NaN	NaN	NaN	NaN	NaN	NaN	NaN	NaN	NaN	NaN	NaN	NaN	NaN	NaN	NaN
755	-0.116	17.4863	13.6609	-1.29395	NaN	NaN	NaN	NaN	NaN	NaN	NaN	NaN	NaN	NaN	NaN	NaN	NaN	NaN	NaN	NaN	NaN	NaN	NaN	NaN	NaN
756	-0.114	17.4905	13.6567	-1.30222	NaN	NaN	NaN	NaN	NaN	NaN	NaN	NaN	NaN	NaN	NaN	NaN	NaN	NaN	NaN	NaN	NaN	NaN	NaN	NaN	NaN
757	-0.112	17.4949	13.6525	-1.31065	NaN	NaN	NaN	NaN	NaN	NaN	NaN	NaN	NaN	NaN	NaN	NaN	NaN	NaN	NaN	NaN	NaN	NaN	NaN	NaN	NaN
758	-0.11	17.4993	13.6483	-1.31925	NaN	NaN	NaN	NaN	NaN	NaN	NaN	NaN	NaN	NaN	NaN	NaN	NaN	NaN	NaN	NaN	NaN	NaN	NaN	NaN	NaN
759	-0.108	17.5038	13.6439	-1.328	NaN	NaN	NaN	NaN	NaN	NaN	NaN	NaN	NaN	NaN	NaN	NaN	NaN	NaN	NaN	NaN	NaN	NaN	NaN	NaN	NaN
760	-0.106	17.5083	13.6395	-1.33691	NaN	NaN	NaN	NaN	NaN	NaN	NaN	NaN	NaN	NaN	NaN	NaN	NaN	NaN	NaN	NaN	NaN	NaN	NaN	NaN	NaN
761	-0.104	17.5127	13.635	-1.34595	NaN	NaN	NaN	NaN	NaN	NaN	NaN	NaN	NaN	NaN	NaN	NaN	NaN	NaN	NaN	NaN	NaN	NaN	NaN	NaN	NaN
762	-0.102	17.517	13.6304	-1.3551	NaN	NaN	NaN	NaN	NaN	NaN	NaN	NaN	NaN	NaN	NaN	NaN	NaN	NaN	NaN	NaN	NaN	NaN	NaN	NaN	NaN
763	-0.1	17.5211	13.6257	-1.36434	NaN	NaN	NaN	NaN	NaN	NaN	NaN	NaN	NaN	NaN	NaN	NaN	NaN	NaN	NaN	NaN	NaN	NaN	NaN	NaN	NaN
764	-0.098	17.5251	13.6209	-1.37364	NaN	NaN	NaN	NaN	NaN	NaN	NaN	NaN	NaN	NaN	NaN	NaN	NaN	NaN	NaN	NaN	NaN	NaN	NaN	NaN	NaN
765	-0.096	17.5288	13.616	-1.38298	NaN	NaN	NaN	NaN	NaN	NaN	NaN	NaN	NaN	NaN	NaN	NaN	NaN	NaN	NaN	NaN	NaN	NaN	NaN	NaN	NaN
766	-0.094	17.5323	13.6111	-1.39235	NaN	NaN	NaN	NaN	NaN	NaN	NaN	NaN	NaN	NaN	NaN	NaN	NaN	NaN	NaN	NaN	NaN	NaN	NaN	NaN	NaN
767	-0.092	17.5355	13.6061	-1.40171	NaN	NaN	NaN	NaN	NaN	NaN	NaN	NaN	NaN	NaN	NaN	NaN	NaN	NaN	NaN	NaN	NaN	NaN	NaN	NaN	NaN
768	-0.09	17.5385	13.601	-1.41105	NaN	NaN	NaN	NaN	NaN	NaN	NaN	NaN	NaN	NaN	NaN	NaN	NaN	NaN	NaN	NaN	NaN	NaN	NaN	NaN	NaN
769	-0.088	17.5412	13.596	-1.42034	NaN	NaN	NaN	NaN	NaN	NaN	NaN	NaN	NaN	NaN	NaN	NaN	NaN	NaN	NaN	NaN	NaN	NaN	NaN	NaN	NaN
770	-0.086	17.5436	13.5909	-1.42957	NaN	NaN	NaN	NaN	NaN	NaN	NaN	NaN	NaN	NaN	NaN	NaN	NaN	NaN	NaN	NaN	NaN	NaN	NaN	NaN	NaN
771	-0.084	17.5459	13.586	-1.43872	NaN	NaN	NaN	NaN	NaN	NaN	NaN	NaN	NaN	NaN	NaN	NaN	NaN	NaN	NaN	NaN	NaN	NaN	NaN	NaN	NaN
772	-0.082	17.548	13.5811	-1.4478	NaN	NaN	NaN	NaN	NaN	NaN	NaN	NaN	NaN	NaN	NaN	NaN	NaN	NaN	NaN	NaN	NaN	NaN	NaN	NaN	NaN
773	-0.08	17.5499	13.5764	-1.45679	NaN	NaN	NaN	NaN	NaN	NaN	NaN	NaN	NaN	NaN	NaN	NaN	NaN	NaN	NaN	NaN	NaN	NaN	NaN	NaN	NaN
774	-0.078	17.5518	13.5719	-1.46572	NaN	NaN	NaN	NaN	NaN	NaN	NaN	NaN	NaN	NaN	NaN	NaN	NaN	NaN	NaN	NaN	NaN	NaN	NaN	NaN	NaN
775	-0.076	17.5536	13.5676	-1.47456	NaN	NaN	NaN	NaN	NaN	NaN	NaN	NaN	NaN	NaN	NaN	NaN	NaN	NaN	NaN	NaN	NaN	NaN	NaN	NaN	NaN
776	-0.074	17.5555	13.5636	-1.48335	NaN	NaN	NaN	NaN	NaN	NaN	NaN	NaN	NaN	NaN	NaN	NaN	NaN	NaN	NaN	NaN	NaN	NaN	NaN	NaN	NaN
777	-0.072	17.5574	13.5599	-1.49209	NaN	NaN	NaN	NaN	NaN	NaN	NaN	NaN	NaN	NaN	NaN	NaN	NaN	NaN	NaN	NaN	NaN	NaN	NaN	NaN	NaN
778	-0.07	17.5594	13.5565	-1.5008	NaN	NaN	NaN	NaN	NaN	NaN	NaN	NaN	NaN	NaN	NaN	NaN	NaN	NaN	NaN	NaN	NaN	NaN	NaN	NaN	NaN
779	-0.068	17.5615	13.5535	-1.50948	NaN	NaN	NaN	NaN	NaN	NaN	NaN	NaN	NaN	NaN	NaN	NaN	NaN	NaN	NaN	NaN	NaN	NaN	NaN	NaN	NaN
780	-0.066	17.5638	13.5508	-1.51815	NaN	NaN	NaN	NaN	NaN	NaN	NaN	NaN	NaN	NaN	NaN	NaN	NaN	NaN	NaN	NaN	NaN	NaN	NaN	NaN	NaN
781	-0.064	17.5663	13.5485	-1.52684	NaN	NaN	NaN	NaN	NaN	NaN	NaN	NaN	NaN	NaN	NaN	NaN	NaN	NaN	NaN	NaN	NaN	NaN	NaN	NaN	NaN
782	-0.062	17.569	13.5465	-1.53555	NaN	NaN	NaN	NaN	NaN	NaN	NaN	NaN	NaN	NaN	NaN	NaN	NaN	NaN	NaN	NaN	NaN	NaN	NaN	NaN	NaN
783	-0.06	17.5719	13.5449	-1.5443	NaN	NaN	NaN	NaN	NaN	NaN	NaN	NaN	NaN	NaN	NaN	NaN	NaN	NaN	NaN	NaN	NaN	NaN	NaN	NaN	NaN
784	-0.058	17.575	13.5436	-1.55309	NaN	NaN	NaN	NaN	NaN	NaN	NaN	NaN	NaN	NaN	NaN	NaN	NaN	NaN	NaN	NaN	NaN	NaN	NaN	NaN	NaN
785	-0.056	17.5783	13.5426	-1.56192	NaN	NaN	NaN	NaN	NaN	NaN	NaN	NaN	NaN	NaN	NaN	NaN	NaN	NaN	NaN	NaN	NaN	NaN	NaN	NaN	NaN
786	-0.054	17.5819	13.5418	-1.57081	NaN	NaN	NaN	NaN	NaN	NaN	NaN	NaN	NaN	NaN	NaN	NaN	NaN	NaN	NaN	NaN	NaN	NaN	NaN	NaN	NaN
787	-0.052	17.5855	13.5412	-1.57973	NaN	NaN	NaN	NaN	NaN	NaN	NaN	NaN	NaN	NaN	NaN	NaN	NaN	NaN	NaN	NaN	NaN	NaN	NaN	NaN	NaN
788	-0.05	17.5893	13.5408	-1.58869	NaN	NaN	NaN	NaN	NaN	NaN	NaN	NaN	NaN	NaN	NaN	NaN	NaN	NaN	NaN	NaN	NaN	NaN	NaN	NaN	NaN
789	-0.048	17.5931	13.5404	-1.59766	NaN	NaN	NaN	NaN	NaN	NaN	NaN	NaN	NaN	NaN	NaN	NaN	NaN	NaN	NaN	NaN	NaN	NaN	NaN	NaN	NaN
790	-0.046	17.597	13.5401	-1.60663	NaN	NaN	NaN	NaN	NaN	NaN	NaN	NaN	NaN	NaN	NaN	NaN	NaN	NaN	NaN	NaN	NaN	NaN	NaN	NaN	NaN
791	-0.044	17.6008	13.5396	-1.61558	NaN	NaN	NaN	NaN	NaN	NaN	NaN	NaN	NaN	NaN	NaN	NaN	NaN	NaN	NaN	NaN	NaN	NaN	NaN	NaN	NaN
792	-0.042	17.6044	13.5391	-1.62448	NaN	NaN	NaN	NaN	NaN	NaN	NaN	NaN	NaN	NaN	NaN	NaN	NaN	NaN	NaN	NaN	NaN	NaN	NaN	NaN	NaN
793	-0.04	17.6079	13.5383	-1.63332	NaN	NaN	NaN	NaN	NaN	NaN	NaN	NaN	NaN	NaN	NaN	NaN	NaN	NaN	NaN	NaN	NaN	NaN	NaN	NaN	NaN
794	-0.038	17.6111	13.5372	-1.64206	NaN	NaN	NaN	NaN	NaN	NaN	NaN	NaN	NaN	NaN	NaN	NaN	NaN	NaN	NaN	NaN	NaN	NaN	NaN	NaN	NaN
795	-0.036	17.6141	13.5359	-1.65068	NaN	NaN	NaN	NaN	NaN	NaN	NaN	NaN	NaN	NaN	NaN	NaN	NaN	NaN	NaN	NaN	NaN	NaN	NaN	NaN	NaN
796	-0.034	17.6168	13.5341	-1.65915	NaN	NaN	NaN	NaN	NaN	NaN	NaN	NaN	NaN	NaN	NaN	NaN	NaN	NaN	NaN	NaN	NaN	NaN	NaN	NaN	NaN
797	-0.032	17.6191	13.532	-1.66747	NaN	NaN	NaN	NaN	NaN	NaN	NaN	NaN	NaN	NaN	NaN	NaN	NaN	NaN	NaN	NaN	NaN	NaN	NaN	NaN	NaN
798	-0.03	17.621	13.5294	-1.67561	NaN	NaN	NaN	NaN	NaN	NaN	NaN	NaN	NaN	NaN	NaN	NaN	NaN	NaN	NaN	NaN	NaN	NaN	NaN	NaN	NaN
799	-0.028	17.6225	13.5263	-1.68356	NaN	NaN	NaN	NaN	NaN	NaN	NaN	NaN	NaN	NaN	NaN	NaN	NaN	NaN	NaN	NaN	NaN	NaN	NaN	NaN	NaN
800	-0.026	17.6236	13.5227	-1.69131	NaN	NaN	NaN	NaN	NaN	NaN	NaN	NaN	NaN	NaN	NaN	NaN	NaN	NaN	NaN	NaN	NaN	NaN	NaN	NaN	NaN
801	-0.024	17.6242	13.5186	-1.69886	NaN	NaN	NaN	NaN	NaN	NaN	NaN	NaN	NaN	NaN	NaN	NaN	NaN	NaN	NaN	NaN	NaN	NaN	NaN	NaN	NaN
802	-0.022	17.6244	13.5141	-1.70621	NaN	NaN	NaN	NaN	NaN	NaN	NaN	NaN	NaN	NaN	NaN	NaN	NaN	NaN	NaN	NaN	NaN	NaN	NaN	NaN	NaN
803	-0.02	17.6242	13.5091	-1.71338	NaN	NaN	NaN	NaN	NaN	NaN	NaN	NaN	NaN	NaN	NaN	NaN	NaN	NaN	NaN	NaN	NaN	NaN	NaN	NaN	NaN
804	-0.018	17.6237	13.5038	-1.72038	NaN	NaN	NaN	NaN	NaN	NaN	NaN	NaN	NaN	NaN	NaN	NaN	NaN	NaN	NaN	NaN	NaN	NaN	NaN	NaN	NaN
805	-0.016	17.6229	13.4981	-1.72723	NaN	NaN	NaN	NaN	NaN	NaN	NaN	NaN	NaN	NaN	NaN	NaN	NaN	NaN	NaN	NaN	NaN	NaN	NaN	NaN	NaN
806	-0.014	17.6219	13.4921	-1.73395	NaN	NaN	NaN	NaN	NaN	NaN	NaN	NaN	NaN	NaN	NaN	NaN	NaN	NaN	NaN	NaN	NaN	NaN	NaN	NaN	NaN
807	-0.012	17.6206	13.4859	-1.74058	NaN	NaN	NaN	NaN	NaN	NaN	NaN	NaN	NaN	NaN	NaN	NaN	NaN	NaN	NaN	NaN	NaN	NaN	NaN	NaN	NaN
808	-0.01	17.6193	13.4796	-1.74713	NaN	NaN	NaN	NaN	NaN	NaN	NaN	NaN	NaN	NaN	NaN	NaN	NaN	NaN	NaN	NaN	NaN	NaN	NaN	NaN	NaN
809	-0.008	17.6178	13.4732	-1.75363	NaN	NaN	NaN	NaN	NaN	NaN	NaN	NaN	NaN	NaN	NaN	NaN	NaN	NaN	NaN	NaN	NaN	NaN	NaN	NaN	NaN
810	-0.006	17.6164	13.4668	-1.76013	NaN	NaN	NaN	NaN	NaN	NaN	NaN	NaN	NaN	NaN	NaN	NaN	NaN	NaN	NaN	NaN	NaN	NaN	NaN	NaN	NaN
811	-0.004	17.615	13.4605	-1.76665	NaN	NaN	NaN	NaN	NaN	NaN	NaN	NaN	NaN	NaN	NaN	NaN	NaN	NaN	NaN	NaN	NaN	NaN	NaN	NaN	NaN
812	-0.002	17.6138	13.4543	-1.77323	NaN	NaN	NaN	NaN	NaN	NaN	NaN	NaN	NaN	NaN	NaN	NaN	NaN	NaN	NaN	NaN	NaN	NaN	NaN	NaN	NaN
813	0	17.6126	13.4482	-1.77987	NaN	NaN	NaN	NaN	NaN	NaN	NaN	NaN	NaN	NaN	NaN	NaN	NaN	NaN	NaN	NaN	NaN	NaN	NaN	NaN	NaN
814	0.002	17.6117	13.4423	-1.78662	NaN	NaN	NaN	NaN	NaN	NaN	NaN	NaN	NaN	NaN	NaN	NaN	NaN	NaN	NaN	NaN	NaN	NaN	NaN	NaN	NaN
815	0.004	17.611	13.4366	-1.79349	NaN	NaN	NaN	NaN	NaN	NaN	NaN	NaN	NaN	NaN	NaN	NaN	NaN	NaN	NaN	NaN	NaN	NaN	NaN	NaN	NaN
816	0.006	17.6105	13.4311	-1.80049	NaN	NaN	NaN	NaN	NaN	NaN	NaN	NaN	NaN	NaN	NaN	NaN	NaN	NaN	NaN	NaN	NaN	NaN	NaN	NaN	NaN
817	0.008	17.6103	13.4258	-1.80763	NaN	NaN	NaN	NaN	NaN	NaN	NaN	NaN	NaN	NaN	NaN	NaN	NaN	NaN	NaN	NaN	NaN	NaN	NaN	NaN	NaN
818	0.01	17.6103	13.4208	-1.81491	NaN	NaN	NaN	NaN	NaN	NaN	NaN	NaN	NaN	NaN	NaN	NaN	NaN	NaN	NaN	NaN	NaN	NaN	NaN	NaN	NaN
819	0.012	17.6106	13.416	-1.82233	NaN	NaN	NaN	NaN	NaN	NaN	NaN	NaN	NaN	NaN	NaN	NaN	NaN	NaN	NaN	NaN	NaN	NaN	NaN	NaN	NaN
820	0.014	17.6112	13.4113	-1.82989	NaN	NaN	NaN	NaN	NaN	NaN	NaN	NaN	NaN	NaN	NaN	NaN	NaN	NaN	NaN	NaN	NaN	NaN	NaN	NaN	NaN
821	0.016	17.612	13.4068	-1.83757	NaN	NaN	NaN	NaN	NaN	NaN	NaN	NaN	NaN	NaN	NaN	NaN	NaN	NaN	NaN	NaN	NaN	NaN	NaN	NaN	NaN
822	0.018	17.613	13.4024	-1.84537	NaN	NaN	NaN	NaN	NaN	NaN	NaN	NaN	NaN	NaN	NaN	NaN	NaN	NaN	NaN	NaN	NaN	NaN	NaN	NaN	NaN
823	0.02	17.6141	13.3981	-1.85326	NaN	NaN	NaN	NaN	NaN	NaN	NaN	NaN	NaN	NaN	NaN	NaN	NaN	NaN	NaN	NaN	NaN	NaN	NaN	NaN	NaN
824	0.022	17.6155	13.3938	-1.86124	NaN	NaN	NaN	NaN	NaN	NaN	NaN	NaN	NaN	NaN	NaN	NaN	NaN	NaN	NaN	NaN	NaN	NaN	NaN	NaN	NaN
825	0.024	17.6169	13.3895	-1.86928	NaN	NaN	NaN	NaN	NaN	NaN	NaN	NaN	NaN	NaN	NaN	NaN	NaN	NaN	NaN	NaN	NaN	NaN	NaN	NaN	NaN
826	0.026	17.6184	13.3851	-1.87737	NaN	NaN	NaN	NaN	NaN	NaN	NaN	NaN	NaN	NaN	NaN	NaN	NaN	NaN	NaN	NaN	NaN	NaN	NaN	NaN	NaN
827	0.028	17.62	13.3807	-1.8855	NaN	NaN	NaN	NaN	NaN	NaN	NaN	NaN	NaN	NaN	NaN	NaN	NaN	NaN	NaN	NaN	NaN	NaN	NaN	NaN	NaN
828	0.03	17.6216	13.3761	-1.89364	NaN	NaN	NaN	NaN	NaN	NaN	NaN	NaN	NaN	NaN	NaN	NaN	NaN	NaN	NaN	NaN	NaN	NaN	NaN	NaN	NaN
829	0.032	17.6233	13.3714	-1.90178	NaN	NaN	NaN	NaN	NaN	NaN	NaN	NaN	NaN	NaN	NaN	NaN	NaN	NaN	NaN	NaN	NaN	NaN	NaN	NaN	NaN
830	0.034	17.6248	13.3665	-1.90991	NaN	NaN	NaN	NaN	NaN	NaN	NaN	NaN	NaN	NaN	NaN	NaN	NaN	NaN	NaN	NaN	NaN	NaN	NaN	NaN	NaN
831	0.036	17.6264	13.3615	-1.91802	NaN	NaN	NaN	NaN	NaN	NaN	NaN	NaN	NaN	NaN	NaN	NaN	NaN	NaN	NaN	NaN	NaN	NaN	NaN	NaN	NaN
832	0.038	17.6278	13.3562	-1.9261	NaN	NaN	NaN	NaN	NaN	NaN	NaN	NaN	NaN	NaN	NaN	NaN	NaN	NaN	NaN	NaN	NaN	NaN	NaN	NaN	NaN
833	0.04	17.6291	13.3508	-1.93415	NaN	NaN	NaN	NaN	NaN	NaN	NaN	NaN	NaN	NaN	NaN	NaN	NaN	NaN	NaN	NaN	NaN	NaN	NaN	NaN	NaN
834	0.042	17.6304	13.3451	-1.94217	NaN	NaN	NaN	NaN	NaN	NaN	NaN	NaN	NaN	NaN	NaN	NaN	NaN	NaN	NaN	NaN	NaN	NaN	NaN	NaN	NaN
835	0.044	17.6315	13.3393	-1.95015	17.3162	13.5228	-0.828513	NaN	NaN	NaN	NaN	NaN	NaN	NaN	NaN	NaN	NaN	NaN	NaN	NaN	NaN	NaN	NaN	NaN	NaN
836	0.046	17.6324	13.3332	-1.95809	17.3201	13.5174	-0.835417	NaN	NaN	NaN	NaN	NaN	NaN	NaN	NaN	NaN	NaN	NaN	NaN	NaN	NaN	NaN	NaN	NaN	NaN
837	0.048	17.6332	13.327	-1.96599	17.3239	13.512	-0.842352	NaN	NaN	NaN	NaN	NaN	NaN	NaN	NaN	NaN	NaN	NaN	NaN	NaN	NaN	NaN	NaN	NaN	NaN
838	0.05	17.6339	13.3206	-1.97387	17.3277	13.5066	-0.849319	NaN	NaN	NaN	NaN	NaN	NaN	NaN	NaN	NaN	NaN	NaN	NaN	NaN	NaN	NaN	NaN	NaN	NaN
839	0.052	17.6344	13.314	-1.98171	17.3314	13.5012	-0.856324	NaN	NaN	NaN	NaN	NaN	NaN	NaN	NaN	NaN	NaN	NaN	NaN	NaN	NaN	NaN	NaN	NaN	NaN
840	0.054	17.6348	13.3073	-1.98952	17.335	13.4958	-0.863362	NaN	NaN	NaN	NaN	NaN	NaN	NaN	NaN	NaN	NaN	NaN	NaN	NaN	NaN	NaN	NaN	NaN	NaN
841	0.056	17.6351	13.3004	-1.9973	17.3386	13.4905	-0.870434	NaN	NaN	NaN	NaN	NaN	NaN	NaN	NaN	NaN	NaN	NaN	NaN	NaN	NaN	NaN	NaN	NaN	NaN
842	0.058	17.6352	13.2933	-2.00505	17.3421	13.4853	-0.877542	NaN	NaN	NaN	NaN	NaN	NaN	NaN	NaN	NaN	NaN	NaN	NaN	NaN	NaN	NaN	NaN	NaN	NaN
843	0.06	17.6352	13.286	-2.01277	17.3456	13.4801	-0.884687	NaN	NaN	NaN	NaN	NaN	NaN	NaN	NaN	NaN	NaN	NaN	NaN	NaN	NaN	NaN	NaN	NaN	NaN
844	0.062	17.635	13.2786	-2.02045	17.3491	13.4749	-0.891869	NaN	NaN	NaN	NaN	NaN	NaN	NaN	NaN	NaN	NaN	NaN	NaN	NaN	NaN	NaN	NaN	NaN	NaN
845	0.064	17.6347	13.2709	-2.0281	17.3525	13.4698	-0.899084	NaN	NaN	NaN	NaN	NaN	NaN	NaN	NaN	NaN	NaN	NaN	NaN	NaN	NaN	NaN	NaN	NaN	NaN
846	0.066	17.6343	13.2631	-2.0357	17.3559	13.4648	-0.906336	NaN	NaN	NaN	NaN	NaN	NaN	NaN	NaN	NaN	NaN	NaN	NaN	NaN	NaN	NaN	NaN	NaN	NaN
847	0.068	17.6338	13.2551	-2.04326	17.3593	13.4598	-0.91362	NaN	NaN	NaN	NaN	NaN	NaN	NaN	NaN	NaN	NaN	NaN	NaN	NaN	NaN	NaN	NaN	NaN	NaN
848	0.07	17.6332	13.2468	-2.05077	17.3626	13.4549	-0.920938	NaN	NaN	NaN	NaN	NaN	NaN	NaN	NaN	NaN	NaN	NaN	NaN	NaN	NaN	NaN	NaN	NaN	NaN
849	0.072	17.6326	13.2383	-2.05822	17.3659	13.45	-0.928289	NaN	NaN	NaN	NaN	NaN	NaN	NaN	NaN	NaN	NaN	NaN	NaN	NaN	NaN	NaN	NaN	NaN	NaN
850	0.074	17.6318	13.2296	-2.06562	17.3691	13.4453	-0.935674	NaN	NaN	NaN	NaN	NaN	NaN	NaN	NaN	NaN	NaN	NaN	NaN	NaN	NaN	NaN	NaN	NaN	NaN
851	0.076	17.6311	13.2207	-2.07296	17.3723	13.4405	-0.943093	NaN	NaN	NaN	NaN	NaN	NaN	NaN	NaN	NaN	NaN	NaN	NaN	NaN	NaN	NaN	NaN	NaN	NaN
852	0.078	17.6304	13.2115	-2.08024	17.3755	13.4359	-0.950545	NaN	NaN	NaN	NaN	NaN	NaN	NaN	NaN	NaN	NaN	NaN	NaN	NaN	NaN	NaN	NaN	NaN	NaN
853	0.08	17.6297	13.2022	-2.08746	17.3786	13.4313	-0.958036	NaN	NaN	NaN	NaN	NaN	NaN	NaN	NaN	NaN	NaN	NaN	NaN	NaN	NaN	NaN	NaN	NaN	NaN
854	0.082	17.6291	13.1926	-2.09463	17.3817	13.4267	-0.965563	NaN	NaN	NaN	NaN	NaN	NaN	NaN	NaN	NaN	NaN	NaN	NaN	NaN	NaN	NaN	NaN	NaN	NaN
855	0.084	17.6286	13.1829	-2.10174	17.3847	13.4222	-0.973132	NaN	NaN	NaN	NaN	NaN	NaN	NaN	NaN	NaN	NaN	NaN	NaN	NaN	NaN	NaN	NaN	NaN	NaN
856	0.086	17.6282	13.1731	-2.1088	17.3877	13.4178	-0.980743	NaN	NaN	NaN	NaN	NaN	NaN	NaN	NaN	NaN	NaN	NaN	NaN	NaN	NaN	NaN	NaN	NaN	NaN
857	0.088	17.628	13.1631	-2.11581	17.3906	13.4134	-0.988403	NaN	NaN	NaN	NaN	NaN	NaN	NaN	NaN	NaN	NaN	NaN	NaN	NaN	NaN	NaN	NaN	NaN	NaN
858	0.09	17.6281	13.153	-2.1228	17.3935	13.409	-0.996115	NaN	NaN	NaN	NaN	NaN	NaN	NaN	NaN	NaN	NaN	NaN	NaN	NaN	NaN	NaN	NaN	NaN	NaN
859	0.092	17.6283	13.1429	-2.12975	17.3964	13.4047	-1.00388	NaN	NaN	NaN	NaN	NaN	NaN	NaN	NaN	NaN	NaN	NaN	NaN	NaN	NaN	NaN	NaN	NaN	NaN
860	0.094	17.6289	13.1327	-2.13669	17.3992	13.4005	-1.01171	NaN	NaN	NaN	NaN	NaN	NaN	NaN	NaN	NaN	NaN	NaN	NaN	NaN	NaN	NaN	NaN	NaN	NaN
861	0.096	17.6297	13.1225	-2.14362	17.402	13.3963	-1.01961	NaN	NaN	NaN	NaN	NaN	NaN	NaN	NaN	NaN	NaN	NaN	NaN	NaN	NaN	NaN	NaN	NaN	NaN
862	0.098	17.6309	13.1124	-2.15054	17.4048	13.3922	-1.02757	NaN	NaN	NaN	NaN	NaN	NaN	17.1618	14.0991	-0.598969	NaN	NaN	NaN	NaN	NaN	NaN	16.9239	14.2196	-0.664023
863	0.1	17.6324	13.1023	-2.15747	17.4076	13.3881	-1.03561	NaN	NaN	NaN	NaN	NaN	NaN	17.1698	14.0918	-0.596998	NaN	NaN	NaN	NaN	NaN	NaN	16.9272	14.2093	-0.662565
864	0.102	17.6342	13.0923	-2.1644	17.4104	13.3841	-1.04373	NaN	NaN	NaN	NaN	NaN	NaN	17.1775	14.0842	-0.594994	NaN	NaN	NaN	NaN	NaN	NaN	16.9308	14.199	-0.660868
865	0.104	17.6363	13.0824	-2.17133	17.4132	13.3802	-1.05193	NaN	NaN	NaN	NaN	NaN	NaN	17.1849	14.0763	-0.592969	NaN	NaN	NaN	NaN	NaN	NaN	16.9346	14.1885	-0.65896
866	0.106	17.6388	13.0726	-2.17827	17.4159	13.3764	-1.06022	NaN	NaN	NaN	NaN	NaN	NaN	17.192	14.068	-0.590937	NaN	NaN	NaN	NaN	NaN	NaN	16.9386	14.1781	-0.656863
867	0.108	17.6416	13.0629	-2.18521	17.4187	13.3726	-1.06859	NaN	NaN	NaN	NaN	NaN	NaN	17.1986	14.0592	-0.588915	NaN	NaN	NaN	NaN	NaN	NaN	16.9428	14.1676	-0.654601
868	0.11	17.6446	13.0533	-2.19216	17.4215	13.3689	-1.07706	NaN	NaN	NaN	NaN	NaN	NaN	17.2048	14.0501	-0.586918	NaN	NaN	NaN	NaN	NaN	NaN	16.9471	14.1571	-0.652194
869	0.112	17.6479	13.0437	-2.1991	17.4244	13.3653	-1.08561	NaN	NaN	NaN	NaN	NaN	NaN	17.2105	14.0406	-0.584969	NaN	NaN	NaN	NaN	NaN	NaN	16.9516	14.1466	-0.649668
870	0.114	17.6514	13.0343	-2.20602	17.4272	13.3617	-1.09425	NaN	NaN	NaN	NaN	NaN	NaN	17.2158	14.0306	-0.583082	NaN	NaN	NaN	NaN	NaN	NaN	16.9562	14.136	-0.64705
871	0.116	17.6552	13.0249	-2.21292	17.43	13.3583	-1.10298	NaN	NaN	NaN	NaN	NaN	NaN	17.2207	14.0202	-0.581278	NaN	NaN	NaN	NaN	NaN	NaN	16.961	14.1255	-0.644363
872	0.118	17.659	13.0156	-2.21978	17.4329	13.355	-1.11179	NaN	NaN	NaN	NaN	NaN	NaN	17.2251	14.0095	-0.579584	NaN	NaN	NaN	NaN	NaN	NaN	16.9658	14.115	-0.641629
873	0.12	17.663	13.0062	-2.2266	17.4358	13.3517	-1.12067	NaN	NaN	NaN	NaN	NaN	NaN	17.2293	13.9984	-0.578004	NaN	NaN	NaN	NaN	NaN	NaN	16.9708	14.1045	-0.638874
874	0.122	17.667	12.9969	-2.23336	17.4387	13.3485	-1.12963	NaN	NaN	NaN	NaN	NaN	NaN	17.2331	13.987	-0.576561	NaN	NaN	NaN	NaN	NaN	NaN	16.976	14.0941	-0.636123
875	0.124	17.6711	12.9875	-2.24003	17.4416	13.3454	-1.13865	NaN	NaN	NaN	NaN	NaN	NaN	17.2368	13.9753	-0.575268	NaN	NaN	NaN	NaN	NaN	NaN	16.9813	14.0838	-0.633405
876	0.126	17.6752	12.978	-2.24663	17.4445	13.3424	-1.14773	NaN	NaN	NaN	17.5936	13.3084	-1.04585	17.2403	13.9635	-0.574138	NaN	NaN	NaN	NaN	NaN	NaN	16.9869	14.0735	-0.63074
877	0.128	17.6792	12.9685	-2.25312	17.4475	13.3395	-1.15686	NaN	NaN	NaN	17.5979	13.3057	-1.05468	17.2438	13.9514	-0.573187	NaN	NaN	NaN	NaN	NaN	NaN	16.9927	14.0634	-0.628149
878	0.13	17.6832	12.9588	-2.25951	17.4504	13.3367	-1.16603	NaN	NaN	NaN	17.6023	13.3031	-1.06356	17.2474	13.9393	-0.572424	NaN	NaN	NaN	NaN	NaN	NaN	16.9988	14.0534	-0.625654
879	0.132	17.687	12.949	-2.26579	17.4533	13.3339	-1.17524	NaN	NaN	NaN	17.6069	13.3008	-1.07252	17.2511	13.9272	-0.571863	NaN	NaN	NaN	NaN	NaN	NaN	17.0053	14.0436	-0.623277
880	0.134	17.6907	12.9391	-2.27197	17.4562	13.3312	-1.18447	NaN	NaN	NaN	17.6116	13.2987	-1.08153	17.2551	13.9152	-0.571509	NaN	NaN	NaN	NaN	NaN	NaN	17.0122	14.034	-0.621031
881	0.136	17.6942	12.929	-2.27802	17.459	13.3285	-1.19373	NaN	NaN	NaN	17.6164	13.2966	-1.09061	17.2594	13.9032	-0.571374	NaN	NaN	NaN	NaN	NaN	NaN	17.0196	14.0245	-0.618931
882	0.138	17.6975	12.9187	-2.28395	17.4619	13.3259	-1.203	NaN	NaN	NaN	17.6212	13.2947	-1.09974	17.2641	13.8914	-0.571453	NaN	NaN	NaN	NaN	NaN	NaN	17.0274	14.0153	-0.616996
883	0.14	17.7006	12.9083	-2.28978	17.4646	13.3233	-1.21229	NaN	NaN	NaN	17.6261	13.2928	-1.10893	17.2693	13.8799	-0.571755	NaN	NaN	NaN	NaN	NaN	NaN	17.0357	14.0062	-0.615236
884	0.142	17.7036	12.8978	-2.2955	17.4673	13.3208	-1.22157	NaN	NaN	NaN	17.6308	13.2909	-1.11818	17.2751	13.8686	-0.572286	NaN	NaN	NaN	NaN	NaN	NaN	17.0444	13.9973	-0.613663
885	0.144	17.7063	12.8871	-2.30113	17.47	13.3182	-1.23086	NaN	NaN	NaN	17.6355	13.2889	-1.12748	17.2814	13.8576	-0.573047	NaN	NaN	NaN	NaN	NaN	NaN	17.0537	13.9886	-0.612287
886	0.146	17.7088	12.8762	-2.30666	17.4725	13.3157	-1.24014	NaN	NaN	NaN	17.64	13.2869	-1.13682	17.2884	13.847	-0.574034	NaN	NaN	NaN	NaN	NaN	NaN	17.0633	13.9801	-0.61111
887	0.148	17.7111	12.8652	-2.31212	17.475	13.3132	-1.24942	NaN	NaN	NaN	17.6443	13.2849	-1.14621	17.296	13.8366	-0.57525	NaN	NaN	NaN	NaN	NaN	NaN	17.0734	13.9716	-0.610143
888	0.15	17.7132	12.8542	-2.31751	17.4774	13.3106	-1.2587	NaN	NaN	NaN	17.6484	13.2827	-1.15564	17.3042	13.8267	-0.576696	NaN	NaN	NaN	NaN	NaN	NaN	17.0838	13.9632	-0.609386
889	0.152	17.7151	12.843	-2.32285	17.4797	13.308	-1.26797	NaN	NaN	NaN	17.6523	13.2803	-1.16511	17.3131	13.817	-0.578376	NaN	NaN	NaN	NaN	NaN	NaN	17.0944	13.9548	-0.608841
890	0.154	17.7167	12.8317	-2.32814	17.4818	13.3053	-1.27724	NaN	NaN	NaN	17.6559	13.2778	-1.1746	17.3224	13.8076	-0.580294	NaN	NaN	NaN	NaN	NaN	NaN	17.1052	13.9464	-0.608511
891	0.156	17.7182	12.8204	-2.33341	17.4839	13.3026	-1.28652	NaN	NaN	NaN	17.6592	13.2751	-1.18412	17.3323	13.7985	-0.582457	NaN	NaN	NaN	NaN	NaN	NaN	17.1159	13.9378	-0.608391
892	0.158	17.7196	12.8091	-2.33867	17.4858	13.2999	-1.29579	NaN	NaN	NaN	17.6622	13.2722	-1.19366	17.3426	13.7896	-0.584863	NaN	NaN	NaN	NaN	NaN	NaN	17.1265	13.929	-0.608485
893	0.16	17.7209	12.7978	-2.34392	17.4876	13.2971	-1.30507	NaN	NaN	NaN	17.6649	13.2692	-1.20322	17.3533	13.781	-0.587524	NaN	NaN	NaN	NaN	NaN	NaN	17.1368	13.9198	-0.608788
894	0.162	17.722	12.7865	-2.34917	17.4893	13.2942	-1.31435	NaN	NaN	NaN	17.6672	13.266	-1.21279	17.3641	13.7724	-0.590446	NaN	NaN	NaN	NaN	NaN	NaN	17.1467	13.9103	-0.609302
895	0.164	17.7231	12.7752	-2.35444	17.4908	13.2912	-1.32364	NaN	NaN	NaN	17.6694	13.2626	-1.22237	17.3752	13.7639	-0.593647	NaN	NaN	NaN	NaN	NaN	NaN	17.156	13.9003	-0.610019
896	0.166	17.7241	12.764	-2.35974	17.4923	13.2882	-1.33295	NaN	NaN	NaN	17.6712	13.2591	-1.23196	17.3863	13.7553	-0.597137	NaN	NaN	NaN	NaN	NaN	NaN	17.1647	13.8898	-0.610944
897	0.168	17.725	12.7528	-2.36508	17.4937	13.2852	-1.34228	NaN	NaN	NaN	17.6727	13.2554	-1.24155	17.3973	13.7468	-0.600929	NaN	NaN	NaN	NaN	NaN	NaN	17.1725	13.8787	-0.612072
898	0.17	17.7259	12.7417	-2.37045	17.495	13.2821	-1.35163	NaN	NaN	NaN	17.674	13.2517	-1.25114	17.4081	13.738	-0.60504	NaN	NaN	NaN	NaN	NaN	NaN	17.1794	13.8669	-0.613404
899	0.172	17.7269	12.7307	-2.37588	17.4962	13.279	-1.36099	NaN	NaN	NaN	17.6751	13.2479	-1.26072	17.4186	13.7291	-0.60949	NaN	NaN	NaN	NaN	NaN	NaN	17.1854	13.8545	-0.614946
900	0.174	17.7279	12.7199	-2.38137	17.4973	13.2758	-1.37038	NaN	NaN	NaN	17.6759	13.244	-1.27029	17.4288	13.72	-0.614294	NaN	NaN	NaN	NaN	NaN	NaN	17.1903	13.8414	-0.616697
901	0.176	17.729	12.7091	-2.38691	17.4984	13.2726	-1.37978	NaN	NaN	NaN	17.6765	13.2401	-1.27984	17.4385	13.7105	-0.619466	NaN	NaN	NaN	NaN	NaN	NaN	17.1943	13.8277	-0.618659
902	0.178	17.7302	12.6984	-2.39251	17.4994	13.2694	-1.38921	NaN	NaN	NaN	17.677	13.2361	-1.28938	17.4477	13.7008	-0.625032	NaN	NaN	NaN	NaN	NaN	NaN	17.1972	13.8133	-0.620833
903	0.18	17.7315	12.6879	-2.39818	17.5005	13.2662	-1.39866	NaN	NaN	NaN	17.6773	13.2322	-1.29889	17.4564	13.6908	-0.631	NaN	NaN	NaN	NaN	NaN	NaN	17.1992	13.7983	-0.623229
904	0.182	17.733	12.6775	-2.40391	17.5015	13.263	-1.40812	NaN	NaN	NaN	17.6774	13.2283	-1.30838	17.4645	13.6804	-0.637376	NaN	NaN	NaN	NaN	NaN	NaN	17.2003	13.7828	-0.62585
905	0.184	17.7346	12.6672	-2.40972	17.5025	13.2598	-1.4176	NaN	NaN	NaN	17.6775	13.2245	-1.31785	17.4719	13.6696	-0.644181	NaN	NaN	NaN	NaN	NaN	NaN	17.2006	13.7667	-0.628699
906	0.186	17.7364	12.6571	-2.41559	17.5035	13.2567	-1.42709	NaN	NaN	NaN	17.6774	13.2207	-1.32728	17.4786	13.6586	-0.651416	NaN	NaN	NaN	NaN	NaN	NaN	17.2002	13.7504	-0.631786
907	0.188	17.7384	12.6471	-2.42154	17.5046	13.2536	-1.4366	NaN	NaN	NaN	17.6773	13.217	-1.33668	17.4847	13.6472	-0.659088	NaN	NaN	NaN	NaN	NaN	NaN	17.1991	13.7337	-0.635109
908	0.19	17.7406	12.6372	-2.42757	17.5057	13.2505	-1.44611	NaN	NaN	NaN	17.6771	13.2134	-1.34604	17.4901	13.6355	-0.667197	NaN	NaN	NaN	NaN	NaN	NaN	17.1977	13.7168	-0.638685
909	0.192	17.743	12.6275	-2.43367	17.5068	13.2475	-1.45563	NaN	NaN	NaN	17.6768	13.2099	-1.35535	17.4949	13.6237	-0.675745	NaN	NaN	NaN	NaN	NaN	NaN	17.196	13.6998	-0.642515
910	0.194	17.7456	12.6179	-2.43985	17.5079	13.2445	-1.46515	NaN	NaN	NaN	17.6765	13.2064	-1.36463	17.4991	13.6117	-0.684717	NaN	NaN	NaN	NaN	NaN	NaN	17.1942	13.683	-0.646609
911	0.196	17.7483	12.6085	-2.44612	17.5091	13.2416	-1.47467	NaN	NaN	NaN	17.6762	13.2031	-1.37386	17.5027	13.5995	-0.694107	NaN	NaN	NaN	NaN	NaN	NaN	17.1924	13.6662	-0.650971
912	0.198	17.7512	12.5992	-2.45247	17.5103	13.2386	-1.48419	NaN	NaN	NaN	17.6758	13.1998	-1.38304	17.5058	13.5873	-0.703896	NaN	NaN	NaN	NaN	NaN	NaN	17.1908	13.6498	-0.655613
913	0.2	17.7542	12.59	-2.4589	17.5116	13.2357	-1.4937	NaN	NaN	NaN	17.6755	13.1966	-1.39217	17.5084	13.5753	-0.714063	NaN	NaN	NaN	NaN	NaN	NaN	17.1895	13.6337	-0.660532
914	0.202	17.7572	12.5809	-2.46542	17.5129	13.2329	-1.5032	NaN	NaN	NaN	17.6752	13.1935	-1.40125	17.5106	13.5633	-0.72459	NaN	NaN	NaN	NaN	NaN	NaN	17.1886	13.6181	-0.665734
915	0.204	17.7602	12.5719	-2.47202	17.5142	13.23	-1.51269	NaN	NaN	NaN	17.6749	13.1904	-1.41029	17.5124	13.5516	-0.735461	NaN	NaN	NaN	NaN	NaN	NaN	17.1881	13.6031	-0.671221
916	0.206	17.7632	12.5629	-2.47872	17.5156	13.2271	-1.52217	NaN	NaN	NaN	17.6747	13.1874	-1.41928	17.514	13.5403	-0.746651	NaN	NaN	NaN	NaN	NaN	NaN	17.1883	13.5886	-0.676998
917	0.208	17.7661	12.554	-2.48551	17.517	13.2243	-1.53165	NaN	NaN	NaN	17.6746	13.1845	-1.42821	17.5153	13.5294	-0.758115	NaN	NaN	NaN	NaN	NaN	NaN	17.1891	13.5749	-0.683057
918	0.21	17.7687	12.5451	-2.49239	17.5185	13.2214	-1.54111	NaN	NaN	NaN	17.6745	13.1816	-1.43711	17.5164	13.5191	-0.769833	NaN	NaN	NaN	NaN	NaN	NaN	17.1905	13.5619	-0.689398
919	0.212	17.7712	12.5362	-2.49938	17.5199	13.2185	-1.55055	NaN	NaN	NaN	17.6745	13.1787	-1.44596	17.5174	13.5093	-0.781774	NaN	NaN	NaN	NaN	NaN	NaN	17.1926	13.5497	-0.696013
920	0.214	17.7734	12.5273	-2.50646	17.5215	13.2156	-1.55999	NaN	NaN	NaN	17.6746	13.1758	-1.45477	17.5182	13.5003	-0.793903	NaN	NaN	NaN	NaN	NaN	NaN	17.1953	13.5383	-0.702895
921	0.216	17.7753	12.5183	-2.51365	17.523	13.2126	-1.56942	NaN	NaN	NaN	17.6748	13.1729	-1.46355	17.5191	13.4921	-0.806194	NaN	NaN	NaN	NaN	NaN	NaN	17.1986	13.5278	-0.71004
922	0.218	17.7768	12.5093	-2.52096	17.5246	13.2096	-1.57883	NaN	NaN	NaN	17.675	13.1701	-1.47228	17.5199	13.4846	-0.818613	NaN	NaN	NaN	NaN	NaN	NaN	NaN	NaN	NaN
923	0.22	17.7779	12.5002	-2.52838	17.5262	13.2066	-1.58823	NaN	NaN	NaN	17.6754	13.1672	-1.481	17.5207	13.4781	-0.83113	17.4947	13.5665	-0.73044	NaN	NaN	NaN	NaN	NaN	NaN
924	0.222	17.7786	12.4911	-2.53592	17.5278	13.2035	-1.59762	NaN	NaN	NaN	17.6759	13.1642	-1.48968	17.5215	13.4725	-0.843721	17.4996	13.5589	-0.739706	NaN	NaN	NaN	NaN	NaN	NaN
925	0.224	17.7789	12.4819	-2.54358	17.5295	13.2003	-1.607	NaN	NaN	NaN	17.6765	13.1613	-1.49834	17.5224	13.4678	-0.856358	17.5046	13.552	-0.749198	NaN	NaN	NaN	NaN	NaN	NaN
926	0.226	17.7787	12.4726	-2.55136	17.5312	13.197	-1.61636	NaN	NaN	NaN	17.6772	13.1582	-1.50698	17.5234	13.4642	-0.869019	17.5095	13.5456	-0.758914	NaN	NaN	NaN	NaN	NaN	NaN
927	0.228	17.778	12.4633	-2.55926	17.5329	13.1937	-1.62571	NaN	NaN	NaN	17.678	13.1552	-1.5156	17.5245	13.4615	-0.88169	17.5144	13.5399	-0.768854	NaN	NaN	NaN	NaN	NaN	NaN
928	0.23	17.7769	12.4539	-2.5673	17.5346	13.1902	-1.63505	NaN	NaN	NaN	17.6789	13.152	-1.52421	17.5257	13.4599	-0.894353	17.5191	13.5348	-0.779012	NaN	NaN	NaN	NaN	NaN	NaN
929	0.232	17.7755	12.4445	-2.57547	17.5364	13.1867	-1.64437	NaN	NaN	NaN	17.6798	13.1487	-1.53281	17.527	13.4592	-0.906999	17.5236	13.5303	-0.789393	NaN	NaN	NaN	NaN	NaN	NaN
930	0.234	17.7736	12.4351	-2.58376	17.5382	13.1831	-1.65367	NaN	NaN	NaN	17.6808	13.1454	-1.5414	17.5284	13.4594	-0.919622	17.5279	13.5264	-0.800003	NaN	NaN	NaN	NaN	NaN	NaN
931	0.236	17.7714	12.4257	-2.59219	17.54	13.1793	-1.66293	NaN	NaN	NaN	17.6819	13.142	-1.54998	17.53	13.4606	-0.932219	17.5319	13.5231	-0.810842	NaN	NaN	NaN	NaN	NaN	NaN
932	0.238	17.769	12.4163	-2.60075	17.5419	13.1755	-1.67218	NaN	NaN	NaN	17.6831	13.1384	-1.55856	17.5316	13.4626	-0.944786	17.5355	13.5203	-0.82191	NaN	NaN	NaN	NaN	NaN	NaN
933	0.24	17.7663	12.4071	-2.60943	17.5437	13.1715	-1.68139	NaN	NaN	NaN	17.6843	13.1348	-1.56712	17.5334	13.4654	-0.957331	17.5389	13.5182	-0.833215	NaN	NaN	NaN	NaN	NaN	NaN
934	0.242	17.7634	12.398	-2.61824	17.5455	13.1675	-1.69056	NaN	NaN	NaN	17.6856	13.1311	-1.57567	17.5353	13.469	-0.969866	17.5419	13.5166	-0.84476	NaN	NaN	NaN	NaN	NaN	NaN
935	0.244	17.7605	12.389	-2.62717	17.5474	13.1633	-1.69969	NaN	NaN	NaN	17.6869	13.1272	-1.58421	17.5373	13.4732	-0.982402	17.5445	13.5155	-0.856545	NaN	NaN	NaN	NaN	NaN	NaN
936	0.246	17.7576	12.3802	-2.63622	17.5492	13.1589	-1.70877	NaN	NaN	NaN	17.6882	13.1232	-1.59274	17.5394	13.478	-0.994959	17.5468	13.515	-0.868572	NaN	NaN	NaN	NaN	NaN	NaN
937	0.248	17.7546	12.3717	-2.64538	17.551	13.1544	-1.7178	NaN	NaN	NaN	17.6895	13.1191	-1.60126	17.5416	13.4834	-1.00756	17.5487	13.515	-0.880839	NaN	NaN	NaN	NaN	NaN	NaN
938	0.25	17.7517	12.3634	-2.65465	17.5528	13.1498	-1.72677	NaN	NaN	NaN	17.6908	13.1149	-1.60977	17.544	13.4892	-1.02021	17.5503	13.5155	-0.893344	NaN	NaN	NaN	NaN	NaN	NaN
939	0.252	17.7489	12.3554	-2.66402	17.5546	13.145	-1.73569	NaN	NaN	NaN	17.6922	13.1106	-1.61826	17.5464	13.4954	-1.03295	17.5516	13.5165	-0.906082	NaN	NaN	NaN	NaN	NaN	NaN
940	0.254	17.7463	12.3478	-2.67348	17.5563	13.1401	-1.74454	NaN	NaN	NaN	17.6936	13.1062	-1.62672	17.5489	13.5019	-1.04579	17.5526	13.518	-0.919053	NaN	NaN	NaN	NaN	NaN	NaN
941	0.256	17.7438	12.3404	-2.68303	17.558	13.135	-1.75332	NaN	NaN	NaN	17.695	13.1017	-1.63516	17.5515	13.5086	-1.05877	17.5533	13.5199	-0.932256	NaN	NaN	NaN	NaN	NaN	NaN
942	0.258	17.7415	12.3334	-2.69266	17.5596	13.1297	-1.76203	NaN	NaN	NaN	17.6965	13.0971	-1.64358	17.5541	13.5155	-1.0719	17.5538	13.5222	-0.945676	NaN	NaN	NaN	NaN	NaN	NaN
943	0.26	17.7394	12.3268	-2.70236	17.5612	13.1243	-1.77067	NaN	NaN	NaN	17.6979	13.0923	-1.65197	17.5569	13.5226	-1.0852	17.5541	13.525	-0.959313	NaN	NaN	NaN	NaN	NaN	NaN
944	0.262	17.7375	12.3205	-2.71214	17.5628	13.1187	-1.77924	NaN	NaN	NaN	17.6995	13.0876	-1.66033	17.5596	13.5297	-1.09871	17.5542	13.5281	-0.973163	NaN	NaN	NaN	NaN	NaN	NaN
945	0.264	17.7357	12.3145	-2.72197	17.5643	13.113	-1.78774	NaN	NaN	NaN	17.701	13.0827	-1.66868	17.5624	13.5368	-1.11243	17.5542	13.5316	-0.987207	NaN	NaN	NaN	NaN	NaN	NaN
946	0.266	17.7341	12.3088	-2.73185	17.5658	13.1071	-1.79617	NaN	NaN	NaN	17.7026	13.0777	-1.67699	17.5652	13.5439	-1.12638	17.554	13.5354	-1.00145	NaN	NaN	NaN	NaN	NaN	NaN
947	0.268	17.7326	12.3034	-2.74178	17.5672	13.101	-1.80453	NaN	NaN	NaN	17.7043	13.0727	-1.68526	17.568	13.551	-1.14058	17.5538	13.5396	-1.01587	NaN	NaN	NaN	NaN	NaN	NaN
948	0.27	17.7311	12.2983	-2.75175	17.5686	13.0948	-1.81282	NaN	NaN	NaN	17.706	13.0676	-1.69351	17.5707	13.5579	-1.15503	17.5536	13.544	-1.03048	NaN	NaN	NaN	NaN	NaN	NaN
949	0.272	17.7297	12.2934	-2.76176	17.57	13.0884	-1.82105	NaN	NaN	NaN	17.7077	13.0624	-1.70173	17.5734	13.5647	-1.16974	17.5533	13.5487	-1.04527	NaN	NaN	NaN	NaN	NaN	NaN
950	0.274	17.7284	12.2888	-2.77179	17.5713	13.0818	-1.82922	NaN	NaN	NaN	17.7095	13.0571	-1.70992	17.576	13.5714	-1.1847	17.5531	13.5537	-1.06023	NaN	NaN	NaN	NaN	NaN	NaN
951	0.276	17.7269	12.2843	-2.78186	17.5727	13.0751	-1.83732	NaN	NaN	NaN	17.7113	13.0518	-1.71808	17.5786	13.5779	-1.19992	17.5528	13.5588	-1.07537	NaN	NaN	NaN	NaN	NaN	NaN
952	0.278	17.7255	12.2799	-2.79195	17.574	13.0682	-1.84537	NaN	NaN	NaN	17.7132	13.0464	-1.72621	17.5811	13.5842	-1.21538	17.5527	13.5642	-1.09069	NaN	NaN	NaN	NaN	NaN	NaN
953	0.28	17.7239	12.2756	-2.80206	17.5753	13.0612	-1.85337	NaN	NaN	NaN	17.7151	13.0408	-1.73431	17.5835	13.5904	-1.23107	17.5525	13.5697	-1.10619	NaN	NaN	NaN	NaN	NaN	NaN
954	0.282	17.7221	12.2715	-2.81218	17.5766	13.054	-1.86132	NaN	NaN	NaN	17.717	13.0352	-1.74238	17.5858	13.5964	-1.24698	17.5525	13.5753	-1.12187	NaN	NaN	NaN	NaN	NaN	NaN
955	0.284	17.7202	12.2673	-2.82231	17.5779	13.0467	-1.86922	NaN	NaN	NaN	17.7189	13.0295	-1.75041	17.5879	13.6021	-1.26308	17.5526	13.5811	-1.13773	NaN	NaN	NaN	NaN	NaN	NaN
956	0.286	17.7181	12.2632	-2.83246	17.5793	13.0393	-1.87708	NaN	NaN	NaN	17.7209	13.0236	-1.75841	17.5898	13.6077	-1.27935	17.5527	13.5869	-1.15379	NaN	NaN	NaN	NaN	NaN	NaN
957	0.288	17.7159	12.2592	-2.84261	17.5806	13.0318	-1.8849	NaN	NaN	NaN	17.7228	13.0177	-1.76638	17.5916	13.613	-1.2958	17.5529	13.5928	-1.17005	NaN	NaN	NaN	NaN	NaN	NaN
958	0.29	17.7134	12.2551	-2.85278	17.582	13.0241	-1.89268	NaN	NaN	NaN	17.7248	13.0116	-1.77431	17.5932	13.6182	-1.31239	17.5531	13.5986	-1.1865	NaN	NaN	NaN	NaN	NaN	NaN
959	0.292	17.7108	12.251	-2.86296	17.5835	13.0163	-1.90042	NaN	NaN	NaN	17.7268	13.0054	-1.78221	17.5946	13.6231	-1.3291	17.5534	13.6045	-1.20317	NaN	NaN	NaN	NaN	NaN	NaN
960	0.294	17.708	12.2469	-2.87314	17.5849	13.0084	-1.90813	NaN	NaN	NaN	17.7287	12.9991	-1.79008	17.5959	13.6278	-1.34592	17.5538	13.6103	-1.22006	NaN	NaN	NaN	NaN	NaN	NaN
961	0.296	17.705	12.2429	-2.88333	17.5865	13.0004	-1.9158	NaN	NaN	NaN	17.7306	12.9926	-1.79791	17.597	13.6323	-1.36284	17.5542	13.6161	-1.23718	NaN	NaN	NaN	NaN	NaN	NaN
962	0.298	17.702	12.2388	-2.89353	17.588	12.9923	-1.92344	NaN	NaN	NaN	17.7325	12.9859	-1.80571	17.598	13.6365	-1.37985	17.5547	13.6217	-1.25452	NaN	NaN	NaN	NaN	NaN	NaN
963	0.3	17.6988	12.2347	-2.90373	17.5897	12.9842	-1.93105	NaN	NaN	NaN	17.7344	12.9791	-1.81348	17.5988	13.6405	-1.39692	17.5551	13.6273	-1.27209	NaN	NaN	NaN	NaN	NaN	NaN
964	0.302	17.6955	12.2306	-2.91394	17.5914	12.9759	-1.93862	NaN	NaN	NaN	17.7363	12.9721	-1.82121	17.5995	13.6443	-1.41407	17.5556	13.6327	-1.28989	NaN	NaN	NaN	NaN	NaN	NaN
965	0.304	17.6922	12.2266	-2.92415	17.5931	12.9676	-1.94617	NaN	NaN	NaN	17.7381	12.965	-1.82889	17.6	13.6478	-1.43129	17.5561	13.6379	-1.30793	NaN	NaN	NaN	NaN	NaN	NaN
966	0.306	17.6889	12.2226	-2.93438	17.5949	12.9592	-1.95367	NaN	NaN	NaN	17.7399	12.9578	-1.83655	17.6005	13.6511	-1.44859	17.5567	13.643	-1.32619	NaN	NaN	NaN	NaN	NaN	NaN
967	0.308	17.6856	12.2187	-2.94461	17.5968	12.9507	-1.96115	NaN	NaN	NaN	17.7417	12.9503	-1.84416	17.6009	13.654	-1.46595	17.5572	13.6478	-1.34468	NaN	NaN	NaN	NaN	NaN	NaN
968	0.31	17.6824	12.2149	-2.95485	17.5988	12.9422	-1.96859	NaN	NaN	NaN	17.7435	12.9428	-1.85174	17.6013	13.6567	-1.4834	17.5577	13.6524	-1.36339	NaN	NaN	NaN	NaN	NaN	NaN
969	0.312	17.6793	12.2111	-2.9651	17.6008	12.9337	-1.976	NaN	NaN	NaN	17.7453	12.9351	-1.85928	17.6016	13.659	-1.50094	17.5583	13.6568	-1.3823	NaN	NaN	NaN	NaN	NaN	NaN
970	0.314	17.6763	12.2074	-2.97536	17.6029	12.9251	-1.98337	NaN	NaN	NaN	17.747	12.9272	-1.86679	17.602	13.6611	-1.51857	17.5589	13.661	-1.40141	NaN	NaN	NaN	NaN	NaN	NaN
971	0.316	17.6734	12.2037	-2.98563	17.6051	12.9165	-1.99071	NaN	NaN	NaN	17.7488	12.9191	-1.87426	17.6023	13.6628	-1.53631	17.5595	13.6649	-1.4207	NaN	NaN	NaN	NaN	NaN	NaN
972	0.318	17.6707	12.2002	-2.99591	17.6073	12.9078	-1.99801	NaN	NaN	NaN	17.7506	12.9109	-1.88171	17.6027	13.6642	-1.55416	17.5602	13.6685	-1.44016	NaN	NaN	NaN	NaN	NaN	NaN
973	0.32	17.6681	12.1967	-3.00619	17.6097	12.8991	-2.00528	NaN	NaN	NaN	17.7523	12.9026	-1.88912	17.6033	13.6652	-1.57213	17.561	13.6719	-1.45978	NaN	NaN	NaN	NaN	NaN	NaN
974	0.322	17.6657	12.1933	-3.01648	17.612	12.8903	-2.01251	NaN	NaN	NaN	17.754	12.894	-1.89651	17.6039	13.6659	-1.59023	17.5619	13.6749	-1.47953	NaN	NaN	NaN	NaN	NaN	NaN
975	0.324	17.6634	12.19	-3.02678	17.6144	12.8816	-2.01971	NaN	NaN	NaN	17.7558	12.8854	-1.90387	17.6046	13.6663	-1.60844	17.5628	13.6776	-1.49938	NaN	NaN	NaN	NaN	NaN	NaN
976	0.326	17.6612	12.1866	-3.03707	17.6168	12.8728	-2.02688	NaN	NaN	NaN	17.7575	12.8765	-1.91121	17.6055	13.6662	-1.62676	17.5638	13.68	-1.51933	NaN	NaN	NaN	NaN	NaN	NaN
977	0.328	17.6592	12.1833	-3.04737	17.6193	12.8639	-2.03401	NaN	NaN	NaN	17.7593	12.8676	-1.91854	17.6065	13.6658	-1.64519	17.5649	13.6819	-1.53935	NaN	NaN	NaN	NaN	NaN	NaN
978	0.33	17.6573	12.18	-3.05766	17.6218	12.855	-2.04112	NaN	NaN	NaN	17.7611	12.8585	-1.92585	17.6076	13.665	-1.66371	17.566	13.6835	-1.5594	NaN	NaN	NaN	NaN	NaN	NaN
979	0.332	17.6555	12.1767	-3.06795	17.6242	12.846	-2.04819	NaN	NaN	NaN	17.7628	12.8492	-1.93316	17.609	13.6639	-1.68231	17.5672	13.6847	-1.57948	NaN	NaN	NaN	NaN	NaN	NaN
980	0.334	17.6537	12.1733	-3.07823	17.6266	12.837	-2.05524	NaN	NaN	NaN	17.7645	12.8398	-1.94046	17.6105	13.6624	-1.70096	17.5685	13.6854	-1.59954	NaN	NaN	NaN	NaN	NaN	NaN
981	0.336	17.652	12.1698	-3.0885	17.629	12.8279	-2.06226	NaN	NaN	NaN	17.7663	12.8302	-1.94778	17.6122	13.6604	-1.71962	17.5698	13.6856	-1.61957	NaN	NaN	NaN	NaN	NaN	NaN
982	0.338	17.6502	12.1662	-3.09875	17.6314	12.8187	-2.06926	NaN	NaN	NaN	17.768	12.8205	-1.9551	17.614	13.6581	-1.73827	17.5711	13.6854	-1.63954	NaN	NaN	NaN	NaN	NaN	NaN
983	0.34	17.6485	12.1625	-3.10899	17.6337	12.8095	-2.07625	NaN	NaN	NaN	17.7697	12.8107	-1.96244	17.616	13.6554	-1.75688	17.5725	13.6846	-1.65942	NaN	NaN	NaN	NaN	NaN	NaN
984	0.342	17.6467	12.1586	-3.1192	17.6359	12.8001	-2.08321	NaN	NaN	NaN	17.7714	12.8007	-1.9698	17.618	13.6522	-1.77539	17.5738	13.6833	-1.67917	NaN	NaN	NaN	NaN	NaN	NaN
985	0.344	17.6448	12.1545	-3.12939	17.638	12.7906	-2.09017	NaN	NaN	NaN	17.7731	12.7907	-1.97718	17.6203	13.6487	-1.79378	17.5751	13.6814	-1.69879	NaN	NaN	NaN	NaN	NaN	NaN
986	0.346	17.6428	12.1503	-3.13956	17.64	12.7811	-2.09712	NaN	NaN	NaN	17.7748	12.7805	-1.9846	17.6226	13.6448	-1.81198	17.5763	13.679	-1.71823	NaN	NaN	NaN	NaN	NaN	NaN
987	0.348	17.6407	12.1458	-3.1497	17.6419	12.7714	-2.10407	NaN	NaN	NaN	17.7765	12.7702	-1.99206	17.625	13.6405	-1.82996	17.5776	13.676	-1.73747	NaN	NaN	NaN	NaN	NaN	NaN
988	0.35	17.6386	12.1411	-3.1598	17.6437	12.7617	-2.11102	NaN	NaN	NaN	17.7782	12.7599	-1.99956	17.6274	13.6358	-1.84766	17.5787	13.6726	-1.75647	NaN	NaN	NaN	NaN	NaN	NaN
989	0.352	17.6363	12.1361	-3.16988	17.6453	12.7518	-2.11799	NaN	NaN	NaN	17.7799	12.7494	-2.00712	17.6299	13.6308	-1.86504	17.5798	13.6685	-1.77521	NaN	NaN	NaN	NaN	NaN	NaN
990	0.354	17.6339	12.1309	-3.17993	17.6469	12.7419	-2.12496	NaN	NaN	NaN	17.7815	12.739	-2.01472	17.6325	13.6253	-1.88204	17.5809	13.664	-1.79365	NaN	NaN	NaN	NaN	NaN	NaN
991	0.356	17.6313	12.1254	-3.18995	17.6483	12.7318	-2.13197	NaN	NaN	NaN	17.7832	12.7284	-2.02239	17.635	13.6196	-1.89861	17.5819	13.6591	-1.81178	NaN	NaN	NaN	NaN	NaN	NaN
992	0.358	17.6287	12.1198	-3.19994	17.6496	12.7218	-2.139	NaN	NaN	NaN	17.7849	12.7179	-2.03012	17.6376	13.6134	-1.9147	17.5829	13.6537	-1.82954	NaN	NaN	NaN	NaN	NaN	NaN
993	0.36	17.626	12.1138	-3.20991	17.6508	12.7116	-2.14607	NaN	NaN	NaN	17.7866	12.7073	-2.03791	17.6401	13.6069	-1.93025	17.584	13.648	-1.84692	NaN	NaN	NaN	NaN	NaN	NaN
994	0.362	17.6233	12.1076	-3.21984	17.6519	12.7014	-2.15318	NaN	NaN	NaN	17.7883	12.6968	-2.04577	17.6426	13.6	-1.94522	17.585	13.6419	-1.86387	NaN	NaN	NaN	NaN	NaN	NaN
995	0.364	17.6205	12.1012	-3.22974	17.6529	12.6912	-2.16035	NaN	NaN	NaN	17.79	12.6862	-2.05369	17.6451	13.5928	-1.95956	17.5862	13.6356	-1.88037	NaN	NaN	NaN	NaN	NaN	NaN
996	0.366	17.6177	12.0946	-3.23961	17.6539	12.681	-2.16757	NaN	NaN	NaN	17.7917	12.6756	-2.06169	17.6475	13.5853	-1.97322	17.5875	13.6291	-1.89639	NaN	NaN	NaN	NaN	NaN	NaN
997	0.368	17.6148	12.0877	-3.24945	17.6548	12.6708	-2.17486	NaN	NaN	NaN	17.7934	12.6651	-2.06976	17.6498	13.5775	-1.98615	17.5889	13.6224	-1.9119	NaN	NaN	NaN	NaN	NaN	NaN
998	0.37	17.6121	12.0806	-3.25925	17.6556	12.6606	-2.18222	NaN	NaN	NaN	17.7952	12.6546	-2.07791	17.6521	13.5694	-1.99833	17.5906	13.6156	-1.92685	NaN	NaN	NaN	NaN	NaN	NaN
999	0.372	17.6094	12.0734	-3.26902	17.6564	12.6505	-2.18965	NaN	NaN	NaN	17.7969	12.6441	-2.08613	17.6543	13.5609	-2.00969	17.5925	13.6086	-1.94122	NaN	NaN	NaN	NaN	NaN	NaN
1000	0.374	17.6068	12.066	-3.27874	17.6572	12.6404	-2.19717	NaN	NaN	NaN	17.7987	12.6337	-2.09442	17.6564	13.5522	-2.02021	17.5946	13.6017	-1.95497	NaN	NaN	NaN	NaN	NaN	NaN
1001	0.376	17.6043	12.0583	-3.28842	17.6579	12.6304	-2.20477	NaN	NaN	NaN	17.8005	12.6233	-2.10279	17.6585	13.5432	-2.02987	17.5971	13.5947	-1.96808	NaN	NaN	NaN	NaN	NaN	NaN
1002	0.378	17.6019	12.0505	-3.29804	17.6586	12.6205	-2.21246	NaN	NaN	NaN	17.8024	12.613	-2.11122	17.6605	13.534	-2.03862	17.5999	13.5877	-1.98052	NaN	NaN	NaN	NaN	NaN	NaN
1003	0.38	17.5996	12.0426	-3.3076	17.6594	12.6107	-2.22023	NaN	NaN	NaN	17.8042	12.6027	-2.11973	17.6624	13.5244	-2.04646	17.603	13.5806	-1.99227	NaN	NaN	NaN	NaN	NaN	NaN
1004	0.382	17.5975	12.0344	-3.31708	17.6601	12.6009	-2.2281	NaN	NaN	NaN	17.8061	12.5925	-2.12831	17.6643	13.5145	-2.05337	17.6066	13.5736	-2.00329	NaN	NaN	NaN	NaN	NaN	NaN
1005	0.384	17.5955	12.0261	-3.32649	17.6608	12.5913	-2.23607	NaN	NaN	NaN	17.808	12.5824	-2.13696	17.6661	13.5044	-2.05934	17.6105	13.5666	-2.01358	NaN	NaN	NaN	NaN	NaN	NaN
1006	0.386	17.5937	12.0176	-3.33582	17.6615	12.5818	-2.24412	NaN	NaN	NaN	17.8099	12.5723	-2.14567	17.6678	13.494	-2.06437	17.6147	13.5594	-2.02311	NaN	NaN	NaN	NaN	NaN	NaN
1007	0.388	17.592	12.0089	-3.34505	17.6622	12.5724	-2.25226	NaN	NaN	NaN	17.8118	12.5623	-2.15444	17.6694	13.4832	-2.06847	17.6193	13.5522	-2.03187	NaN	NaN	NaN	NaN	NaN	NaN
1008	0.39	17.5905	12.0001	-3.35418	17.6629	12.5631	-2.26049	NaN	NaN	NaN	17.8137	12.5524	-2.16328	17.6711	13.4722	-2.07166	17.6243	13.5449	-2.03986	NaN	NaN	NaN	NaN	NaN	NaN
1009	0.392	17.589	11.991	-3.36319	17.6636	12.5539	-2.26881	NaN	NaN	NaN	17.8155	12.5425	-2.17217	17.6727	13.4608	-2.07396	17.6296	13.5375	-2.04707	NaN	NaN	NaN	NaN	NaN	NaN
1010	0.394	17.5876	11.9817	-3.37209	17.6642	12.5448	-2.27722	NaN	NaN	NaN	17.8174	12.5327	-2.18111	17.6742	13.4492	-2.07541	17.6351	13.5298	-2.0535	NaN	NaN	NaN	NaN	NaN	NaN
1011	0.396	17.5863	11.9721	-3.38086	17.6648	12.5358	-2.2857	NaN	NaN	NaN	17.8192	12.523	-2.19012	17.6758	13.4372	-2.07604	17.6409	13.5219	-2.05917	NaN	NaN	NaN	NaN	NaN	NaN
1012	0.398	17.585	11.9623	-3.3895	17.6654	12.5269	-2.29427	NaN	NaN	NaN	17.821	12.5133	-2.19919	17.6773	13.425	-2.07591	17.6469	13.5137	-2.0641	NaN	NaN	NaN	NaN	NaN	NaN
1013	0.4	17.5837	11.9522	-3.39801	17.666	12.5181	-2.30292	NaN	NaN	NaN	17.8227	12.5037	-2.2083	17.6788	13.4124	-2.07507	17.6531	13.5052	-2.06828	NaN	NaN	NaN	NaN	NaN	NaN
1014	0.402	17.5824	11.9418	-3.40638	17.6665	12.5093	-2.31164	NaN	NaN	NaN	17.8243	12.4941	-2.21745	17.6805	13.3996	-2.07358	17.6594	13.4963	-2.07176	NaN	NaN	NaN	NaN	NaN	NaN
1015	0.404	17.5809	11.9311	-3.41461	17.6669	12.5007	-2.32043	NaN	NaN	NaN	17.8257	12.4845	-2.22664	17.6821	13.3865	-2.07151	17.6657	13.4871	-2.07456	NaN	NaN	NaN	NaN	NaN	NaN
1016	0.406	17.5794	11.9201	-3.42271	17.6673	12.4921	-2.3293	NaN	NaN	NaN	17.8271	12.475	-2.23588	17.6839	13.3731	-2.06892	17.6721	13.4775	-2.07671	NaN	NaN	NaN	NaN	NaN	NaN
1017	0.408	17.5777	11.9087	-3.43068	17.6676	12.4836	-2.33824	NaN	NaN	NaN	17.8283	12.4655	-2.24516	17.6857	13.3595	-2.0659	17.6785	13.4675	-2.07825	NaN	NaN	NaN	NaN	NaN	NaN
1018	0.41	17.5759	11.8969	-3.43853	17.6678	12.4751	-2.34725	NaN	NaN	NaN	17.8294	12.4561	-2.25448	17.6878	13.3457	-2.06251	17.6849	13.457	-2.07921	NaN	NaN	NaN	NaN	NaN	NaN
1019	0.412	17.5738	11.8847	-3.44625	17.6679	12.4667	-2.35632	NaN	NaN	NaN	17.8303	12.4466	-2.26385	17.69	13.3317	-2.05884	17.6913	13.4462	-2.07966	NaN	NaN	NaN	NaN	NaN	NaN
1020	0.414	17.5716	11.8722	-3.45386	17.668	12.4584	-2.36547	NaN	NaN	NaN	17.8309	12.4371	-2.27324	17.6925	13.3175	-2.05494	17.6976	13.435	-2.07961	NaN	NaN	NaN	NaN	NaN	NaN
1021	0.416	17.5692	11.8593	-3.46137	17.668	12.4501	-2.37468	NaN	NaN	NaN	17.8314	12.4276	-2.28267	17.6951	13.3033	-2.05088	17.7038	13.4234	-2.07913	NaN	NaN	NaN	NaN	NaN	NaN
1022	0.418	17.5665	11.8461	-3.46878	17.668	12.4418	-2.38396	NaN	NaN	NaN	17.8316	12.4182	-2.29214	17.6981	13.2889	-2.04674	17.7099	13.4115	-2.07825	NaN	NaN	NaN	NaN	NaN	NaN
1023	0.42	17.5637	11.8325	-3.4761	17.6678	12.4336	-2.39331	NaN	NaN	NaN	17.8316	12.4086	-2.30164	17.7013	13.2745	-2.04257	17.7159	13.3992	-2.07703	NaN	NaN	NaN	NaN	NaN	NaN
1024	0.422	17.5607	11.8186	-3.48334	17.6676	12.4255	-2.40272	NaN	NaN	NaN	17.8314	12.3991	-2.31118	17.7047	13.2601	-2.03843	17.7217	13.3866	-2.0755	NaN	NaN	NaN	NaN	NaN	NaN
1025	0.424	17.5575	11.8045	-3.49051	17.6673	12.4173	-2.4122	NaN	NaN	NaN	17.8309	12.3896	-2.32075	17.7085	13.2457	-2.03437	17.7273	13.3737	-2.07371	NaN	NaN	NaN	NaN	NaN	NaN
1026	0.426	17.5542	11.7901	-3.49762	17.6669	12.4093	-2.42174	NaN	NaN	NaN	17.8303	12.38	-2.33035	17.7125	13.2312	-2.03043	17.7328	13.3606	-2.0717	NaN	NaN	NaN	NaN	NaN	NaN
1027	0.428	17.5508	11.7755	-3.50467	17.6665	12.4013	-2.43135	NaN	NaN	NaN	17.8293	12.3704	-2.34	17.7168	13.2168	-2.02665	17.7381	13.3472	-2.06951	NaN	NaN	NaN	NaN	NaN	NaN
1028	0.43	17.5473	11.7608	-3.51166	17.666	12.3933	-2.44102	NaN	NaN	NaN	17.8282	12.3609	-2.34968	17.7214	13.2024	-2.02305	17.7432	13.3335	-2.06716	NaN	NaN	NaN	NaN	NaN	NaN
1029	0.432	17.5438	11.746	-3.5186	17.6655	12.3853	-2.45075	NaN	NaN	NaN	17.8269	12.3513	-2.3594	17.7261	13.1881	-2.01966	17.748	13.3196	-2.0647	NaN	NaN	NaN	NaN	NaN	NaN
1030	0.434	17.5403	11.7311	-3.52549	17.6648	12.3774	-2.46053	NaN	NaN	NaN	17.8254	12.3417	-2.36917	17.7311	13.1738	-2.01649	17.7527	13.3054	-2.06215	NaN	NaN	NaN	NaN	NaN	NaN
1031	0.436	17.5369	11.7162	-3.53233	17.6642	12.3696	-2.47038	NaN	NaN	NaN	17.8238	12.3321	-2.37898	17.7361	13.1594	-2.01357	17.757	13.2911	-2.05953	NaN	NaN	NaN	NaN	NaN	NaN
1032	0.438	17.5335	11.7014	-3.53913	17.6634	12.3618	-2.48028	NaN	NaN	NaN	17.822	12.3226	-2.38883	17.7412	13.1451	-2.0109	17.7611	13.2764	-2.05686	NaN	NaN	NaN	NaN	NaN	NaN
1033	0.44	17.5303	11.6866	-3.54587	17.6626	12.3541	-2.49023	NaN	NaN	NaN	17.8201	12.3131	-2.39873	17.7464	13.1307	-2.00848	17.7648	13.2614	-2.05418	NaN	NaN	NaN	NaN	NaN	NaN
1034	0.442	17.5273	11.672	-3.55256	17.6618	12.3463	-2.50023	NaN	NaN	NaN	17.8182	12.3037	-2.40868	17.7515	13.1162	-2.00632	17.7682	13.2462	-2.05148	NaN	NaN	NaN	NaN	NaN	NaN
1035	0.444	17.5245	11.6575	-3.55919	17.6609	12.3387	-2.51027	NaN	NaN	NaN	17.8163	12.2944	-2.41867	17.7565	13.1017	-2.00442	17.7712	13.2306	-2.04878	NaN	NaN	NaN	NaN	NaN	NaN
1036	0.446	17.5219	11.6432	-3.56576	17.6599	12.3311	-2.52035	NaN	NaN	NaN	17.8143	12.2851	-2.42871	17.7614	13.087	-2.00278	17.7738	13.2147	-2.04611	NaN	NaN	NaN	NaN	NaN	NaN
1037	0.448	17.5195	11.6291	-3.57226	17.6588	12.3235	-2.53048	NaN	NaN	NaN	17.8125	12.276	-2.4388	17.7661	13.0722	-2.0014	17.7759	13.1983	-2.04347	NaN	NaN	NaN	NaN	NaN	NaN
1038	0.45	17.5173	11.6152	-3.57869	17.6578	12.316	-2.54064	NaN	NaN	NaN	17.8106	12.2671	-2.44894	17.7706	13.0572	-2.00029	17.7776	13.1816	-2.04088	NaN	NaN	NaN	NaN	NaN	NaN
1039	0.452	17.5154	11.6016	-3.58505	17.6566	12.3085	-2.55083	NaN	NaN	NaN	17.8089	12.2583	-2.45913	17.7748	13.042	-1.99945	17.7788	13.1646	-2.03836	NaN	NaN	NaN	NaN	NaN	NaN
1040	0.454	17.5138	11.5882	-3.59133	17.6554	12.3011	-2.56106	NaN	NaN	NaN	17.8072	12.2496	-2.46937	17.7788	13.0265	-1.99887	17.7795	13.147	-2.03591	NaN	NaN	NaN	NaN	NaN	NaN
1041	0.456	17.5123	11.575	-3.59753	17.6541	12.2937	-2.57131	NaN	NaN	NaN	17.8057	12.2412	-2.47966	17.7825	13.0109	-1.99857	17.7798	13.1291	-2.03356	NaN	NaN	NaN	17.4011	13.0592	-1.99226
1042	0.458	17.511	11.562	-3.60365	17.6528	12.2864	-2.5816	NaN	NaN	NaN	17.8043	12.2329	-2.48999	17.786	12.995	-1.99856	17.7796	13.1108	-2.03133	NaN	NaN	NaN	17.4024	13.0443	-1.99043
1043	0.46	17.5099	11.5492	-3.6097	17.6514	12.2791	-2.59192	NaN	NaN	NaN	17.8031	12.2248	-2.50036	17.7891	12.9789	-1.99884	17.7791	13.0921	-2.02924	NaN	NaN	NaN	17.4037	13.0293	-1.9888
1044	0.462	17.509	11.5366	-3.61567	17.65	12.2719	-2.60227	NaN	NaN	NaN	17.802	12.2169	-2.51078	17.792	12.9625	-1.99943	17.7781	13.0731	-2.02731	NaN	NaN	NaN	17.4051	13.0142	-1.98738
1045	0.464	17.5081	11.524	-3.62157	17.6485	12.2647	-2.61266	NaN	NaN	NaN	17.801	12.2091	-2.52123	17.7946	12.946	-2.00034	17.7768	13.0537	-2.02557	NaN	NaN	NaN	17.4068	12.9991	-1.98616
1046	0.466	17.5072	11.5116	-3.6274	17.647	12.2576	-2.62307	NaN	NaN	NaN	17.8001	12.2016	-2.53173	17.7971	12.9293	-2.0016	17.7753	13.0341	-2.02405	NaN	NaN	NaN	17.4086	12.9839	-1.98516
1047	0.468	17.5064	11.4992	-3.63318	17.6454	12.2505	-2.63353	NaN	NaN	NaN	17.7993	12.1942	-2.54226	17.7995	12.9124	-2.00322	17.7736	13.0143	-2.02278	NaN	NaN	NaN	17.4107	12.9687	-1.98437
1048	0.47	17.5055	11.4869	-3.6389	17.6438	12.2435	-2.64402	NaN	NaN	NaN	17.7986	12.187	-2.55282	17.8017	12.8954	-2.0052	17.7718	12.9943	-2.02179	NaN	NaN	NaN	17.4131	12.9535	-1.9838
1049	0.472	17.5046	11.4745	-3.64458	17.6421	12.2365	-2.65454	NaN	NaN	NaN	17.798	12.1799	-2.56341	17.8038	12.8783	-2.00757	17.77	12.9742	-2.02113	NaN	NaN	NaN	17.4158	12.9384	-1.98345
1050	0.474	17.5036	11.4621	-3.65022	17.6405	12.2296	-2.66511	NaN	NaN	NaN	17.7973	12.1729	-2.57404	17.8059	12.8612	-2.01035	17.7683	12.9541	-2.02081	NaN	NaN	NaN	17.4189	12.9233	-1.98334
1051	0.476	17.5024	11.4497	-3.65584	17.6388	12.2227	-2.67572	NaN	NaN	NaN	17.7967	12.166	-2.58469	17.8081	12.8441	-2.01355	17.7668	12.9341	-2.02087	NaN	NaN	NaN	17.4224	12.9084	-1.98347
1052	0.478	17.5011	11.4372	-3.66145	17.637	12.2159	-2.68637	NaN	NaN	NaN	17.796	12.1592	-2.59538	17.8102	12.827	-2.01719	17.7656	12.9143	-2.02135	NaN	NaN	NaN	17.4262	12.8937	-1.98386
1053	0.48	17.4997	11.4246	-3.66706	17.6353	12.2091	-2.69706	NaN	NaN	NaN	17.7953	12.1525	-2.60609	17.8125	12.8099	-2.02129	17.7648	12.8946	-2.02226	NaN	NaN	NaN	17.4305	12.8791	-1.98452
1054	0.482	17.498	11.412	-3.67268	17.6335	12.2023	-2.70778	NaN	NaN	NaN	17.7945	12.1459	-2.61683	17.8148	12.793	-2.02585	17.7645	12.8752	-2.02365	NaN	NaN	NaN	17.4352	12.8648	-1.98546
1055	0.484	17.4962	11.3993	-3.67831	17.6316	12.1956	-2.71854	NaN	NaN	NaN	17.7936	12.1393	-2.6276	17.8173	12.7762	-2.03089	17.7647	12.8562	-2.02552	NaN	NaN	NaN	17.4404	12.8508	-1.98669
1056	0.486	17.4942	11.3864	-3.68398	17.6298	12.1889	-2.72933	NaN	NaN	NaN	17.7925	12.1327	-2.63839	17.8199	12.7595	-2.03642	17.7656	12.8376	-2.0279	NaN	NaN	NaN	17.4459	12.837	-1.98821
1057	0.488	17.492	11.3736	-3.68969	17.6279	12.1822	-2.74016	NaN	NaN	NaN	17.7914	12.1262	-2.6492	17.8226	12.743	-2.04245	17.7672	12.8195	-2.03081	NaN	NaN	NaN	17.4518	12.8234	-1.99004
1058	0.49	17.4896	11.3606	-3.69544	17.6259	12.1755	-2.751	NaN	NaN	NaN	17.79	12.1196	-2.66004	17.8254	12.7267	-2.04899	17.7694	12.802	-2.03424	NaN	NaN	NaN	17.458	12.8102	-1.99219
1059	0.492	17.487	11.3476	-3.70124	17.6239	12.1688	-2.76186	NaN	NaN	NaN	17.7886	12.1131	-2.6709	17.8283	12.7106	-2.05605	17.7724	12.7849	-2.03821	NaN	NaN	NaN	17.4645	12.7972	-1.99468
1060	0.494	17.4843	11.3346	-3.70711	17.6219	12.1621	-2.77273	NaN	NaN	NaN	17.7869	12.1065	-2.68177	17.8312	12.6948	-2.06364	17.7761	12.7685	-2.04271	NaN	NaN	NaN	17.4712	12.7844	-1.9975
1061	0.496	17.4814	11.3216	-3.71303	17.6198	12.1554	-2.78361	NaN	NaN	NaN	17.785	12.0999	-2.69265	17.8343	12.6792	-2.07175	17.7805	12.7526	-2.04772	NaN	NaN	NaN	17.4781	12.7718	-2.00068
1062	0.498	17.4785	11.3087	-3.71902	17.6176	12.1487	-2.79448	NaN	NaN	NaN	17.783	12.0934	-2.70353	17.8373	12.6639	-2.08038	17.7856	12.7374	-2.05324	NaN	NaN	NaN	17.485	12.7594	-2.0042
1063	0.5	17.4754	11.2957	-3.72509	17.6154	12.142	-2.80535	NaN	NaN	NaN	17.7808	12.0868	-2.7144	17.8402	12.6489	-2.08954	17.7912	12.7228	-2.05925	NaN	NaN	NaN	17.492	12.747	-2.00808
1064	0.502	17.4722	11.2829	-3.73122	17.6132	12.1352	-2.8162	NaN	NaN	NaN	17.7785	12.0802	-2.72526	17.8431	12.6341	-2.09921	17.7973	12.7087	-2.06573	NaN	NaN	NaN	17.4989	12.7348	-2.01231
1065	0.504	17.4689	11.2701	-3.73742	17.6109	12.1284	-2.82703	NaN	NaN	NaN	17.776	12.0736	-2.73612	17.8459	12.6197	-2.10941	17.8038	12.6953	-2.07265	NaN	NaN	NaN	17.5058	12.7226	-2.01691
1066	0.506	17.4655	11.2574	-3.74369	17.6085	12.1215	-2.83783	NaN	NaN	NaN	17.7734	12.067	-2.74695	17.8485	12.6057	-2.12011	17.8106	12.6824	-2.07998	NaN	NaN	NaN	17.5124	12.7104	-2.02186
1067	0.508	17.4621	11.2448	-3.75004	17.6061	12.1146	-2.8486	NaN	NaN	NaN	17.7707	12.0604	-2.75775	17.8509	12.592	-2.13131	17.8177	12.67	-2.08771	NaN	NaN	NaN	17.5189	12.6982	-2.02717
1068	0.51	17.4585	11.2324	-3.75646	17.6036	12.1077	-2.85934	NaN	NaN	NaN	17.7679	12.0538	-2.76851	17.8531	12.5787	-2.14299	17.8247	12.6581	-2.09579	NaN	NaN	NaN	17.5251	12.686	-2.03283
1069	0.512	17.455	11.2201	-3.76294	17.6011	12.1007	-2.87004	NaN	NaN	NaN	17.765	12.0473	-2.77924	17.855	12.5659	-2.15514	17.8317	12.6467	-2.10419	NaN	NaN	NaN	17.5309	12.6737	-2.03883
1070	0.514	17.4513	11.2079	-3.7695	17.5986	12.0936	-2.8807	NaN	NaN	NaN	17.7622	12.0407	-2.78991	17.8566	12.5535	-2.16772	17.8385	12.6357	-2.11291	NaN	NaN	NaN	17.5365	12.6613	-2.0452
1071	0.516	17.4475	11.1958	-3.77613	17.596	12.0865	-2.89131	NaN	NaN	NaN	17.7592	12.0342	-2.80053	17.858	12.5416	-2.18074	17.845	12.6251	-2.12191	NaN	NaN	NaN	17.5417	12.6489	-2.05191
1072	0.518	17.4436	11.1839	-3.78284	17.5935	12.0793	-2.90188	NaN	NaN	NaN	17.7563	12.0276	-2.81108	17.859	12.5303	-2.19417	17.8511	12.6148	-2.13118	NaN	NaN	NaN	17.5465	12.6364	-2.05897
1073	0.52	17.4396	11.1721	-3.78962	17.5909	12.0721	-2.9124	NaN	NaN	NaN	17.7534	12.0211	-2.82158	17.8597	12.5195	-2.20797	17.8566	12.6049	-2.14069	NaN	NaN	NaN	17.5509	12.624	-2.06638
1074	0.522	17.4355	11.1604	-3.79647	17.5884	12.0649	-2.92289	NaN	NaN	NaN	17.7506	12.0146	-2.83201	17.8601	12.5094	-2.22212	17.8616	12.5953	-2.15044	NaN	NaN	NaN	17.555	12.6115	-2.07414
1075	0.524	17.4313	11.1489	-3.8034	17.5858	12.0576	-2.93333	NaN	NaN	NaN	17.7478	12.0081	-2.84238	17.8602	12.4999	-2.2366	17.8659	12.5859	-2.16043	NaN	NaN	NaN	17.5587	12.5992	-2.08225
1076	0.526	17.4269	11.1375	-3.81041	17.5833	12.0502	-2.94372	NaN	NaN	NaN	17.745	12.0016	-2.85267	17.86	12.4912	-2.25137	17.8695	12.5769	-2.17065	NaN	NaN	NaN	17.5621	12.5869	-2.09071
1077	0.528	17.4223	11.1261	-3.8175	17.5809	12.0428	-2.95408	NaN	NaN	NaN	17.7424	11.995	-2.8629	17.8595	12.4831	-2.26641	17.8724	12.5682	-2.1811	NaN	NaN	NaN	17.5651	12.5749	-2.09954
1078	0.53	17.4176	11.1149	-3.82467	17.5785	12.0353	-2.96439	NaN	NaN	NaN	17.7398	11.9885	-2.87307	17.8587	12.4758	-2.28167	17.8745	12.5598	-2.1918	NaN	NaN	NaN	17.5679	12.5632	-2.10872
1079	0.532	17.4127	11.1038	-3.83194	17.5762	12.0278	-2.97466	NaN	NaN	NaN	17.7373	11.9819	-2.88316	17.8577	12.4692	-2.29713	17.8759	12.5517	-2.20275	NaN	NaN	NaN	17.5704	12.5518	-2.11827
1080	0.534	17.4077	11.0928	-3.83929	17.5739	12.0203	-2.98489	NaN	NaN	NaN	17.735	11.9753	-2.8932	17.8565	12.4633	-2.31275	17.8766	12.5439	-2.21398	NaN	NaN	NaN	17.5726	12.5408	-2.12818
1081	0.536	17.4025	11.0819	-3.84675	17.5717	12.0126	-2.99508	NaN	NaN	NaN	17.7327	11.9686	-2.90318	17.855	12.4582	-2.32852	17.8766	12.5365	-2.2255	NaN	NaN	NaN	17.5745	12.5303	-2.13846
1082	0.538	17.3971	11.0711	-3.8543	17.5696	12.005	-3.00523	NaN	NaN	NaN	17.7306	11.9619	-2.9131	17.8534	12.4539	-2.34439	17.8759	12.5295	-2.23732	NaN	NaN	NaN	17.5762	12.5203	-2.14912
1083	0.54	17.3916	11.0604	-3.86196	17.5675	11.9972	-3.01534	NaN	NaN	NaN	17.7286	11.9551	-2.92296	17.8516	12.4503	-2.36034	17.8746	12.5228	-2.24945	NaN	NaN	NaN	17.5777	12.5108	-2.16016
1084	0.542	17.3859	11.0498	-3.86973	17.5655	11.9894	-3.0254	NaN	NaN	NaN	17.7266	11.9482	-2.93276	17.8496	12.4474	-2.37635	17.8728	12.5166	-2.26193	NaN	NaN	NaN	17.5789	12.502	-2.17156
1085	0.544	17.3801	11.0394	-3.87761	17.5636	11.9815	-3.03541	NaN	NaN	NaN	17.7248	11.9412	-2.9425	17.8476	12.4451	-2.39239	17.8705	12.5109	-2.27475	NaN	NaN	NaN	17.58	12.4939	-2.18334
1086	0.546	17.3742	11.0291	-3.88561	17.5618	11.9736	-3.04537	NaN	NaN	NaN	17.723	11.9341	-2.95218	17.8454	12.4436	-2.40846	17.8679	12.5057	-2.28794	NaN	NaN	NaN	17.5807	12.4864	-2.19547
1087	0.548	17.3683	11.0189	-3.89373	17.56	11.9655	-3.05528	NaN	NaN	NaN	17.7212	11.9269	-2.96181	17.8432	12.4426	-2.42452	17.865	12.501	-2.30151	NaN	NaN	NaN	17.5812	12.4797	-2.20797
1088	0.55	17.3623	11.009	-3.90197	17.5582	11.9573	-3.06512	NaN	NaN	NaN	17.7195	11.9196	-2.97136	17.8409	12.4422	-2.44057	17.8617	12.4968	-2.31545	NaN	NaN	NaN	NaN	NaN	NaN
1089	0.552	17.3562	10.9992	-3.91033	17.5565	11.949	-3.07491	NaN	NaN	NaN	17.7178	11.9121	-2.98084	17.8385	12.4422	-2.45659	17.8583	12.4932	-2.32977	NaN	NaN	NaN	NaN	NaN	NaN
1090	0.554	17.3502	10.9896	-3.91881	17.5549	11.9406	-3.08462	NaN	NaN	NaN	17.7161	11.9044	-2.99025	17.836	12.4428	-2.47259	17.8547	12.4901	-2.34446	NaN	NaN	NaN	NaN	NaN	NaN
1091	0.556	17.3442	10.9802	-3.92742	17.5532	11.9321	-3.09426	NaN	NaN	NaN	17.7144	11.8966	-2.99958	NaN	NaN	NaN	17.8511	12.4875	-2.35952	NaN	NaN	NaN	NaN	NaN	NaN
1092	0.558	17.3383	10.9711	-3.93614	17.5516	11.9234	-3.10383	NaN	NaN	NaN	17.7127	11.8886	-3.00883	NaN	NaN	NaN	17.8473	12.4855	-2.37495	NaN	NaN	NaN	NaN	NaN	NaN
1093	0.56	17.3324	10.9621	-3.94498	17.55	11.9145	-3.11331	NaN	NaN	NaN	17.7109	11.8805	-3.01799	NaN	NaN	NaN	17.8435	12.4839	-2.39072	NaN	NaN	NaN	NaN	NaN	NaN
1094	0.562	17.3267	10.9535	-3.95394	17.5484	11.9056	-3.12271	NaN	NaN	NaN	17.709	11.8722	-3.02706	NaN	NaN	NaN	17.8398	12.4829	-2.40683	NaN	NaN	NaN	NaN	NaN	NaN
1095	0.564	17.3211	10.945	-3.96301	17.5467	11.8964	-3.13202	NaN	NaN	NaN	17.707	11.8636	-3.03603	NaN	NaN	NaN	NaN	NaN	NaN	NaN	NaN	NaN	NaN	NaN	NaN
1096	0.566	17.3157	10.9369	-3.97218	17.5451	11.8871	-3.14124	NaN	NaN	NaN	17.7049	11.8549	-3.04491	NaN	NaN	NaN	NaN	NaN	NaN	NaN	NaN	NaN	NaN	NaN	NaN
1097	0.568	17.3105	10.929	-3.98145	17.5434	11.8776	-3.15037	NaN	NaN	NaN	17.7027	11.846	-3.05369	NaN	NaN	NaN	NaN	NaN	NaN	NaN	NaN	NaN	NaN	NaN	NaN
1098	0.57	17.3054	10.9213	-3.99082	17.5417	11.868	-3.15941	NaN	NaN	NaN	17.7004	11.8369	-3.06237	NaN	NaN	NaN	NaN	NaN	NaN	NaN	NaN	NaN	NaN	NaN	NaN
1099	0.572	17.3005	10.9139	-4.00026	17.54	11.8582	-3.16835	NaN	NaN	NaN	17.6979	11.8276	-3.07097	NaN	NaN	NaN	NaN	NaN	NaN	NaN	NaN	NaN	NaN	NaN	NaN
1100	0.574	17.2958	10.9067	-4.00978	17.5382	11.8482	-3.1772	NaN	NaN	NaN	17.6954	11.8181	-3.07947	NaN	NaN	NaN	NaN	NaN	NaN	NaN	NaN	NaN	NaN	NaN	NaN
1101	0.576	17.2913	10.8998	-4.01936	17.5364	11.8381	-3.18595	NaN	NaN	NaN	17.6927	11.8084	-3.0879	NaN	NaN	NaN	NaN	NaN	NaN	NaN	NaN	NaN	NaN	NaN	NaN
1102	0.578	17.2869	10.8931	-4.029	17.5346	11.8278	-3.19461	NaN	NaN	NaN	17.6899	11.7986	-3.09626	NaN	NaN	NaN	NaN	NaN	NaN	NaN	NaN	NaN	NaN	NaN	NaN
1103	0.58	17.2826	10.8865	-4.03867	17.5328	11.8174	-3.20318	NaN	NaN	NaN	17.6871	11.7886	-3.10454	NaN	NaN	NaN	NaN	NaN	NaN	NaN	NaN	NaN	NaN	NaN	NaN
1104	0.582	17.2785	10.8801	-4.04838	17.5309	11.8068	-3.21166	NaN	NaN	NaN	17.6841	11.7784	-3.11278	NaN	NaN	NaN	NaN	NaN	NaN	NaN	NaN	NaN	NaN	NaN	NaN
1105	0.584	17.2744	10.8738	-4.05812	17.529	11.7961	-3.22004	NaN	NaN	NaN	17.6812	11.7681	-3.12098	NaN	NaN	NaN	NaN	NaN	NaN	NaN	NaN	NaN	NaN	NaN	NaN
1106	0.586	17.2703	10.8677	-4.06786	17.5271	11.7852	-3.22834	NaN	NaN	NaN	17.6782	11.7577	-3.12915	NaN	NaN	NaN	NaN	NaN	NaN	NaN	NaN	NaN	NaN	NaN	NaN
1107	0.588	17.2661	10.8615	-4.0776	17.5252	11.7743	-3.23655	NaN	NaN	NaN	17.6752	11.7472	-3.13729	NaN	NaN	NaN	NaN	NaN	NaN	NaN	NaN	NaN	NaN	NaN	NaN
1108	0.59	17.2619	10.8555	-4.08734	17.5233	11.7632	-3.24467	NaN	NaN	NaN	17.6723	11.7365	-3.14543	NaN	NaN	NaN	NaN	NaN	NaN	NaN	NaN	NaN	NaN	NaN	NaN
1109	0.592	17.2575	10.8494	-4.09707	17.5213	11.752	-3.25271	NaN	NaN	NaN	17.6694	11.7258	-3.15355	NaN	NaN	NaN	NaN	NaN	NaN	NaN	NaN	NaN	NaN	NaN	NaN
1110	0.594	17.2531	10.8434	-4.10678	17.5193	11.7407	-3.26067	NaN	NaN	NaN	17.6666	11.715	-3.16168	NaN	NaN	NaN	NaN	NaN	NaN	NaN	NaN	NaN	NaN	NaN	NaN
1111	0.596	17.2483	10.8373	-4.11647	17.5174	11.7294	-3.26855	NaN	NaN	NaN	17.6639	11.7042	-3.16982	NaN	NaN	NaN	NaN	NaN	NaN	NaN	NaN	NaN	NaN	NaN	NaN
1112	0.598	17.2434	10.8311	-4.12614	17.5154	11.7179	-3.27635	NaN	NaN	NaN	17.6612	11.6933	-3.17797	NaN	NaN	NaN	NaN	NaN	NaN	NaN	NaN	NaN	NaN	NaN	NaN
1113	0.6	17.2382	10.8249	-4.13579	17.5134	11.7064	-3.28407	NaN	NaN	NaN	17.6587	11.6824	-3.18612	NaN	NaN	NaN	NaN	NaN	NaN	NaN	NaN	NaN	NaN	NaN	NaN
1114	0.602	17.2327	10.8185	-4.14541	17.5115	11.6947	-3.29172	NaN	NaN	NaN	17.6563	11.6713	-3.19429	NaN	NaN	NaN	NaN	NaN	NaN	NaN	NaN	NaN	NaN	NaN	NaN
1115	0.604	17.2269	10.812	-4.155	17.5096	11.6831	-3.2993	NaN	NaN	NaN	17.654	11.6603	-3.20246	NaN	NaN	NaN	NaN	NaN	NaN	NaN	NaN	NaN	NaN	NaN	NaN
1116	0.606	17.2208	10.8054	-4.16458	17.5076	11.6713	-3.30681	NaN	NaN	NaN	17.6518	11.6492	-3.21064	NaN	NaN	NaN	NaN	NaN	NaN	NaN	NaN	NaN	NaN	NaN	NaN
1117	0.608	17.2143	10.7986	-4.17414	17.5057	11.6595	-3.31426	NaN	NaN	NaN	17.6498	11.6381	-3.21881	NaN	NaN	NaN	NaN	NaN	NaN	NaN	NaN	NaN	NaN	NaN	NaN
1118	0.61	17.2076	10.7917	-4.1837	17.5038	11.6476	-3.32164	NaN	NaN	NaN	17.6479	11.6269	-3.22697	NaN	NaN	NaN	NaN	NaN	NaN	NaN	NaN	NaN	NaN	NaN	NaN
1119	0.612	17.2005	10.7846	-4.19324	17.502	11.6357	-3.32896	NaN	NaN	NaN	17.646	11.6156	-3.23512	NaN	NaN	NaN	NaN	NaN	NaN	NaN	NaN	NaN	NaN	NaN	NaN
1120	0.614	17.1932	10.7774	-4.20279	17.5001	11.6237	-3.33623	NaN	NaN	NaN	17.6443	11.6043	-3.24325	NaN	NaN	NaN	NaN	NaN	NaN	NaN	NaN	NaN	NaN	NaN	NaN
1121	0.616	17.1856	10.77	-4.21234	17.4983	11.6117	-3.34344	NaN	NaN	NaN	17.6427	11.5929	-3.25135	NaN	NaN	NaN	NaN	NaN	NaN	NaN	NaN	NaN	NaN	NaN	NaN
1122	0.618	17.1778	10.7625	-4.22191	17.4965	11.5995	-3.3506	NaN	NaN	NaN	17.6411	11.5813	-3.25943	NaN	NaN	NaN	NaN	NaN	NaN	NaN	NaN	NaN	NaN	NaN	NaN
1123	0.62	17.1699	10.7549	-4.23147	17.4947	11.5873	-3.35771	NaN	NaN	NaN	17.6396	11.5697	-3.26747	NaN	NaN	NaN	NaN	NaN	NaN	NaN	NaN	NaN	NaN	NaN	NaN
1124	0.622	17.1618	10.7472	-4.24105	17.4929	11.5751	-3.36478	NaN	NaN	NaN	17.6381	11.558	-3.27547	NaN	NaN	NaN	NaN	NaN	NaN	NaN	NaN	NaN	NaN	NaN	NaN
1125	0.624	17.1536	10.7394	-4.25064	17.491	11.5627	-3.3718	NaN	NaN	NaN	17.6367	11.5461	-3.28344	NaN	NaN	NaN	NaN	NaN	NaN	NaN	NaN	NaN	NaN	NaN	NaN
1126	0.626	17.1454	10.7315	-4.26022	17.4892	11.5503	-3.37878	NaN	NaN	NaN	17.6352	11.5341	-3.29137	NaN	NaN	NaN	NaN	NaN	NaN	NaN	NaN	NaN	NaN	NaN	NaN
1127	0.628	17.1371	10.7235	-4.2698	17.4873	11.5378	-3.38572	NaN	NaN	NaN	17.6338	11.5219	-3.29927	NaN	NaN	NaN	NaN	NaN	NaN	NaN	NaN	NaN	NaN	NaN	NaN
1128	0.63	17.1289	10.7154	-4.27936	17.4854	11.5252	-3.39264	NaN	NaN	NaN	17.6323	11.5096	-3.30714	NaN	NaN	NaN	NaN	NaN	NaN	NaN	NaN	NaN	NaN	NaN	NaN
1129	0.632	17.1206	10.7073	-4.28889	17.4834	11.5125	-3.39952	NaN	NaN	NaN	17.6308	11.4971	-3.31499	NaN	NaN	NaN	NaN	NaN	NaN	NaN	NaN	NaN	NaN	NaN	NaN
1130	0.634	17.1125	10.6991	-4.29837	17.4813	11.4997	-3.40638	NaN	NaN	NaN	17.6293	11.4845	-3.32282	NaN	NaN	NaN	NaN	NaN	NaN	NaN	NaN	NaN	NaN	NaN	NaN
1131	0.636	17.1044	10.6907	-4.3078	17.4791	11.4869	-3.41321	NaN	NaN	NaN	17.6278	11.4717	-3.33065	NaN	NaN	NaN	NaN	NaN	NaN	NaN	NaN	NaN	NaN	NaN	NaN
1132	0.638	17.0963	10.6824	-4.31715	17.4768	11.4739	-3.42003	NaN	NaN	NaN	17.6262	11.4587	-3.33848	NaN	NaN	NaN	NaN	NaN	NaN	NaN	NaN	NaN	NaN	NaN	NaN
1133	0.64	17.0884	10.6739	-4.32641	17.4744	11.4608	-3.42683	NaN	NaN	NaN	17.6246	11.4457	-3.34633	NaN	NaN	NaN	NaN	NaN	NaN	NaN	NaN	NaN	NaN	NaN	NaN
1134	0.642	17.0806	10.6654	-4.33556	17.4719	11.4476	-3.43362	NaN	NaN	NaN	17.6229	11.4324	-3.35419	NaN	NaN	NaN	NaN	NaN	NaN	NaN	NaN	NaN	NaN	NaN	NaN
1135	0.644	17.0728	10.6568	-4.34459	17.4692	11.4344	-3.44041	NaN	NaN	NaN	17.6211	11.4191	-3.36207	NaN	NaN	NaN	NaN	NaN	NaN	NaN	NaN	NaN	NaN	NaN	NaN
1136	0.646	17.0652	10.6481	-4.3535	17.4664	11.421	-3.44721	NaN	NaN	NaN	17.6193	11.4056	-3.36999	NaN	NaN	NaN	NaN	NaN	NaN	NaN	NaN	NaN	NaN	NaN	NaN
1137	0.648	17.0576	10.6393	-4.36226	17.4634	11.4076	-3.45401	NaN	NaN	NaN	17.6174	11.392	-3.37793	NaN	NaN	NaN	NaN	NaN	NaN	NaN	NaN	NaN	NaN	NaN	NaN
1138	0.65	17.0501	10.6305	-4.37087	17.4602	11.3941	-3.46083	NaN	NaN	NaN	17.6153	11.3783	-3.38592	NaN	NaN	NaN	NaN	NaN	NaN	NaN	NaN	NaN	NaN	NaN	NaN
1139	0.652	17.0427	10.6216	-4.37933	17.4569	11.3805	-3.46768	NaN	NaN	NaN	17.6132	11.3646	-3.39395	NaN	NaN	NaN	NaN	NaN	NaN	NaN	NaN	NaN	NaN	NaN	NaN
1140	0.654	17.0354	10.6126	-4.38764	17.4535	11.3669	-3.47455	NaN	NaN	NaN	17.611	11.3508	-3.40202	NaN	NaN	NaN	NaN	NaN	NaN	NaN	NaN	NaN	NaN	NaN	NaN
1141	0.656	17.0281	10.6035	-4.3958	17.4499	11.3533	-3.48147	NaN	NaN	NaN	17.6087	11.337	-3.41014	NaN	NaN	NaN	NaN	NaN	NaN	NaN	NaN	NaN	NaN	NaN	NaN
1142	0.658	17.0209	10.5944	-4.40383	17.4461	11.3396	-3.48843	NaN	NaN	NaN	17.6062	11.3231	-3.41828	NaN	NaN	NaN	NaN	NaN	NaN	NaN	NaN	NaN	NaN	NaN	NaN
1143	0.66	17.0137	10.5852	-4.41171	17.4422	11.3259	-3.49545	NaN	NaN	NaN	17.6037	11.3092	-3.42647	NaN	NaN	NaN	NaN	NaN	NaN	NaN	NaN	NaN	NaN	NaN	NaN
1144	0.662	17.0067	10.5759	-4.41948	17.4382	11.3123	-3.50253	NaN	NaN	NaN	17.601	11.2954	-3.43469	NaN	NaN	NaN	NaN	NaN	NaN	NaN	NaN	NaN	NaN	NaN	NaN
1145	0.664	16.9997	10.5665	-4.42714	17.4341	11.2987	-3.50968	NaN	NaN	NaN	17.5982	11.2815	-3.44293	NaN	NaN	NaN	NaN	NaN	NaN	NaN	NaN	NaN	NaN	NaN	NaN
1146	0.666	16.9927	10.5571	-4.43472	17.43	11.2851	-3.51691	NaN	NaN	NaN	17.5952	11.2677	-3.45119	NaN	NaN	NaN	NaN	NaN	NaN	NaN	NaN	NaN	NaN	NaN	NaN
1147	0.668	16.9859	10.5477	-4.44222	17.4257	11.2716	-3.52423	NaN	NaN	NaN	17.5921	11.2539	-3.45946	NaN	NaN	NaN	NaN	NaN	NaN	NaN	NaN	NaN	NaN	NaN	NaN
1148	0.67	16.9791	10.5381	-4.44967	17.4215	11.2582	-3.53164	NaN	NaN	NaN	17.5889	11.2401	-3.46776	NaN	NaN	NaN	NaN	NaN	NaN	NaN	NaN	NaN	NaN	NaN	NaN
1149	0.672	16.9724	10.5286	-4.45707	17.4172	11.2449	-3.53914	NaN	NaN	NaN	17.5856	11.2264	-3.47606	NaN	NaN	NaN	NaN	NaN	NaN	NaN	NaN	NaN	NaN	NaN	NaN
1150	0.674	16.9658	10.519	-4.46444	17.4129	11.2318	-3.54675	NaN	NaN	NaN	17.5821	11.2128	-3.48438	NaN	NaN	NaN	NaN	NaN	NaN	NaN	NaN	NaN	NaN	NaN	NaN
1151	0.676	16.9593	10.5093	-4.47179	17.4085	11.2187	-3.55447	NaN	NaN	NaN	17.5785	11.1993	-3.4927	NaN	NaN	NaN	NaN	NaN	NaN	NaN	NaN	NaN	NaN	NaN	NaN
1152	0.678	16.9529	10.4995	-4.47913	17.4042	11.2058	-3.5623	NaN	NaN	NaN	17.5748	11.1858	-3.50103	NaN	NaN	NaN	NaN	NaN	NaN	NaN	NaN	NaN	NaN	NaN	NaN
1153	0.68	16.9466	10.4897	-4.48646	17.3999	11.1931	-3.57023	NaN	NaN	NaN	17.571	11.1724	-3.50938	NaN	NaN	NaN	NaN	NaN	NaN	NaN	NaN	NaN	NaN	NaN	NaN
1154	0.682	16.9404	10.4797	-4.49379	17.3957	11.1805	-3.57828	NaN	NaN	NaN	17.567	11.1591	-3.51773	NaN	NaN	NaN	NaN	NaN	NaN	NaN	NaN	NaN	NaN	NaN	NaN
1155	0.684	16.9342	10.4697	-4.50112	17.3914	11.1681	-3.58644	NaN	NaN	NaN	17.5631	11.1459	-3.52613	NaN	NaN	NaN	NaN	NaN	NaN	NaN	NaN	NaN	NaN	NaN	NaN
1156	0.686	16.9281	10.4595	-4.50844	17.3872	11.1558	-3.59471	NaN	NaN	NaN	17.559	11.1327	-3.53455	NaN	NaN	NaN	NaN	NaN	NaN	NaN	NaN	NaN	NaN	NaN	NaN
1157	0.688	16.922	10.4491	-4.51575	17.383	11.1437	-3.60309	NaN	NaN	NaN	17.5548	11.1197	-3.54301	NaN	NaN	NaN	NaN	NaN	NaN	NaN	NaN	NaN	NaN	NaN	NaN
1158	0.69	16.916	10.4386	-4.52304	17.3789	11.1317	-3.61157	NaN	NaN	NaN	17.5506	11.1067	-3.55152	NaN	NaN	NaN	NaN	NaN	NaN	NaN	NaN	NaN	NaN	NaN	NaN
1159	0.692	16.9099	10.4279	-4.5303	17.3747	11.1199	-3.62014	NaN	NaN	NaN	17.5464	11.0938	-3.56009	NaN	NaN	NaN	NaN	NaN	NaN	NaN	NaN	NaN	NaN	NaN	NaN
1160	0.694	16.9039	10.417	-4.53752	17.3705	11.1082	-3.62881	NaN	NaN	NaN	17.5421	11.0811	-3.56871	NaN	NaN	NaN	NaN	NaN	NaN	NaN	NaN	NaN	NaN	NaN	NaN
1161	0.696	16.8978	10.4059	-4.54469	17.3663	11.0966	-3.63757	NaN	NaN	NaN	17.5378	11.0684	-3.57742	NaN	NaN	NaN	NaN	NaN	NaN	NaN	NaN	NaN	NaN	NaN	NaN
1162	0.698	16.8918	10.3946	-4.5518	17.3621	11.0852	-3.64641	NaN	NaN	NaN	17.5334	11.0558	-3.58621	NaN	NaN	NaN	NaN	NaN	NaN	NaN	NaN	NaN	NaN	NaN	NaN
1163	0.7	16.8857	10.383	-4.55883	17.3578	11.0739	-3.65533	NaN	NaN	NaN	17.529	11.0432	-3.59508	NaN	NaN	NaN	NaN	NaN	NaN	NaN	NaN	NaN	NaN	NaN	NaN
1164	0.702	16.8795	10.3712	-4.56579	17.3535	11.0626	-3.66432	NaN	NaN	NaN	17.5246	11.0308	-3.60403	NaN	NaN	NaN	NaN	NaN	NaN	NaN	NaN	NaN	NaN	NaN	NaN
1165	0.704	16.8733	10.3592	-4.57266	17.349	11.0515	-3.67338	NaN	NaN	NaN	17.5201	11.0184	-3.61307	NaN	NaN	NaN	NaN	NaN	NaN	NaN	NaN	NaN	NaN	NaN	NaN
1166	0.706	16.8671	10.3469	-4.57945	17.3445	11.0404	-3.68251	NaN	NaN	NaN	17.5156	11.0061	-3.62221	NaN	NaN	NaN	NaN	NaN	NaN	NaN	NaN	NaN	NaN	NaN	NaN
1167	0.708	16.8608	10.3344	-4.58615	17.3399	11.0294	-3.69169	NaN	NaN	NaN	17.511	10.9938	-3.63144	NaN	NaN	NaN	NaN	NaN	NaN	NaN	NaN	NaN	NaN	NaN	NaN
1168	0.71	16.8546	10.3217	-4.59277	17.3352	11.0184	-3.70094	NaN	NaN	NaN	17.5064	10.9816	-3.64075	NaN	NaN	NaN	NaN	NaN	NaN	NaN	NaN	NaN	NaN	NaN	NaN
1169	0.712	16.8483	10.3087	-4.59932	17.3303	11.0075	-3.71024	NaN	NaN	NaN	17.5017	10.9695	-3.65015	NaN	NaN	NaN	NaN	NaN	NaN	NaN	NaN	NaN	NaN	NaN	NaN
1170	0.714	16.842	10.2956	-4.6058	17.3253	10.9967	-3.71959	NaN	NaN	NaN	17.497	10.9574	-3.65962	NaN	NaN	NaN	NaN	NaN	NaN	NaN	NaN	NaN	NaN	NaN	NaN
1171	0.716	16.8357	10.2823	-4.61221	17.3202	10.9859	-3.72899	NaN	NaN	NaN	17.4922	10.9454	-3.66916	NaN	NaN	NaN	NaN	NaN	NaN	NaN	NaN	NaN	NaN	NaN	NaN
1172	0.718	16.8295	10.2689	-4.61857	17.315	10.9751	-3.73844	NaN	NaN	NaN	17.4873	10.9335	-3.67876	NaN	NaN	NaN	NaN	NaN	NaN	NaN	NaN	NaN	NaN	NaN	NaN
1173	0.72	16.8232	10.2553	-4.6249	17.3097	10.9644	-3.74794	NaN	NaN	NaN	17.4822	10.9215	-3.68841	NaN	NaN	NaN	NaN	NaN	NaN	NaN	NaN	NaN	NaN	NaN	NaN
1174	0.722	16.8171	10.2416	-4.63119	17.3042	10.9538	-3.75748	NaN	NaN	NaN	17.4771	10.9097	-3.69811	NaN	NaN	NaN	NaN	NaN	NaN	NaN	NaN	NaN	NaN	NaN	NaN
1175	0.724	16.811	10.2278	-4.63748	17.2986	10.9432	-3.76707	NaN	NaN	NaN	17.4719	10.8979	-3.70785	NaN	NaN	NaN	NaN	NaN	NaN	NaN	NaN	NaN	NaN	NaN	NaN
1176	0.726	16.805	10.214	-4.64375	17.293	10.9326	-3.77671	NaN	NaN	NaN	17.4665	10.8861	-3.7176	NaN	NaN	NaN	NaN	NaN	NaN	NaN	NaN	NaN	NaN	NaN	NaN
1177	0.728	16.7991	10.2001	-4.65003	17.2872	10.9221	-3.78639	NaN	NaN	NaN	17.461	10.8744	-3.72738	NaN	NaN	NaN	NaN	NaN	NaN	NaN	NaN	NaN	NaN	NaN	NaN
1178	0.73	16.7932	10.1861	-4.6563	17.2813	10.9116	-3.79612	NaN	NaN	NaN	17.4553	10.8627	-3.73716	NaN	NaN	NaN	NaN	NaN	NaN	NaN	NaN	NaN	NaN	NaN	NaN
1179	0.732	16.7875	10.1721	-4.66259	17.2753	10.9013	-3.80589	NaN	NaN	NaN	17.4495	10.8511	-3.74695	NaN	NaN	NaN	NaN	NaN	NaN	NaN	NaN	NaN	NaN	NaN	NaN
1180	0.734	16.7817	10.158	-4.66888	17.2692	10.8909	-3.8157	NaN	NaN	NaN	17.4436	10.8395	-3.75673	NaN	NaN	NaN	NaN	NaN	NaN	NaN	NaN	NaN	NaN	NaN	NaN
1181	0.736	16.776	10.1439	-4.67518	17.2631	10.8807	-3.82555	NaN	NaN	NaN	17.4374	10.828	-3.7665	NaN	NaN	NaN	NaN	NaN	NaN	NaN	NaN	NaN	NaN	NaN	NaN
1182	0.738	16.7703	10.1298	-4.68146	17.2569	10.8705	-3.83543	NaN	NaN	NaN	17.4311	10.8165	-3.77625	NaN	NaN	NaN	NaN	NaN	NaN	NaN	NaN	NaN	NaN	NaN	NaN
1183	0.74	16.7646	10.1156	-4.68772	17.2507	10.8604	-3.84534	NaN	NaN	NaN	17.4246	10.805	-3.786	NaN	NaN	NaN	NaN	NaN	NaN	NaN	NaN	NaN	NaN	NaN	NaN
1184	0.742	16.7589	10.1014	-4.69395	17.2444	10.8504	-3.85527	NaN	NaN	NaN	17.418	10.7936	-3.79572	NaN	NaN	NaN	NaN	NaN	NaN	NaN	NaN	NaN	NaN	NaN	NaN
1185	0.744	16.753	10.0871	-4.70013	17.2381	10.8404	-3.86522	NaN	NaN	NaN	17.4112	10.7822	-3.80542	NaN	NaN	NaN	NaN	NaN	NaN	NaN	NaN	NaN	NaN	NaN	NaN
1186	0.746	16.747	10.0727	-4.70622	17.2316	10.8305	-3.87517	NaN	NaN	NaN	17.4042	10.7709	-3.81511	NaN	NaN	NaN	NaN	NaN	NaN	NaN	NaN	NaN	NaN	NaN	NaN
1187	0.748	16.7409	10.0582	-4.71223	17.2252	10.8207	-3.88512	NaN	NaN	NaN	17.3971	10.7597	-3.82478	NaN	NaN	NaN	NaN	NaN	NaN	NaN	NaN	NaN	NaN	NaN	NaN
1188	0.75	16.7345	10.0436	-4.71813	17.2187	10.8109	-3.89506	NaN	NaN	NaN	17.3898	10.7485	-3.83443	NaN	NaN	NaN	NaN	NaN	NaN	NaN	NaN	NaN	NaN	NaN	NaN
1189	0.752	16.7279	10.0289	-4.7239	17.2121	10.8012	-3.90498	NaN	NaN	NaN	17.3823	10.7373	-3.84405	NaN	NaN	NaN	NaN	NaN	NaN	NaN	NaN	NaN	NaN	NaN	NaN
1190	0.754	16.7211	10.0141	-4.72952	17.2054	10.7915	-3.91487	NaN	NaN	NaN	17.3748	10.7262	-3.85366	NaN	NaN	NaN	NaN	NaN	NaN	NaN	NaN	NaN	NaN	NaN	NaN
1191	0.756	16.7139	9.99911	-4.73497	17.1987	10.7819	-3.92472	NaN	NaN	NaN	17.3671	10.7152	-3.86325	NaN	NaN	NaN	NaN	NaN	NaN	NaN	NaN	NaN	NaN	NaN	NaN
1192	0.758	16.7065	9.98398	-4.74026	17.1919	10.7723	-3.93453	NaN	NaN	NaN	17.3593	10.7043	-3.87281	NaN	NaN	NaN	NaN	NaN	NaN	NaN	NaN	NaN	NaN	NaN	NaN
1193	0.76	16.6987	9.96872	-4.74536	17.1851	10.7628	-3.94429	NaN	NaN	NaN	17.3514	10.6935	-3.88235	NaN	NaN	NaN	NaN	NaN	NaN	NaN	NaN	NaN	NaN	NaN	NaN
1194	0.762	16.6906	9.95333	-4.75028	17.1781	10.7533	-3.95399	NaN	NaN	NaN	17.3434	10.6828	-3.89187	NaN	NaN	NaN	NaN	NaN	NaN	NaN	NaN	NaN	NaN	NaN	NaN
1195	0.764	16.6822	9.93782	-4.75501	17.1711	10.7438	-3.96364	NaN	NaN	NaN	17.3354	10.6721	-3.90137	NaN	NaN	NaN	NaN	NaN	NaN	NaN	NaN	NaN	NaN	NaN	NaN
1196	0.766	16.6735	9.92221	-4.75957	17.164	10.7343	-3.97322	NaN	NaN	NaN	17.3273	10.6616	-3.91084	NaN	NaN	NaN	NaN	NaN	NaN	NaN	NaN	NaN	NaN	NaN	NaN
1197	0.768	16.6645	9.90652	-4.76397	17.1568	10.7249	-3.98273	NaN	NaN	NaN	17.3192	10.6513	-3.92028	NaN	NaN	NaN	NaN	NaN	NaN	NaN	NaN	NaN	NaN	NaN	NaN
1198	0.77	16.6552	9.89078	-4.76821	17.1495	10.7155	-3.99219	NaN	NaN	NaN	17.311	10.641	-3.92969	NaN	NaN	NaN	NaN	NaN	NaN	NaN	NaN	NaN	NaN	NaN	NaN
1199	0.772	16.6457	9.875	-4.77233	17.1422	10.7061	-4.00159	NaN	NaN	NaN	17.3029	10.6309	-3.93907	NaN	NaN	NaN	NaN	NaN	NaN	NaN	NaN	NaN	NaN	NaN	NaN
1200	0.774	16.6361	9.85924	-4.77633	17.1348	10.6967	-4.01094	NaN	NaN	NaN	17.2947	10.6208	-3.94841	NaN	NaN	NaN	NaN	NaN	NaN	NaN	NaN	NaN	NaN	NaN	NaN
1201	0.776	16.6262	9.8435	-4.78024	17.1274	10.6873	-4.02025	NaN	NaN	NaN	17.2866	10.611	-3.95772	NaN	NaN	NaN	NaN	NaN	NaN	NaN	NaN	NaN	NaN	NaN	NaN
1202	0.778	16.6163	9.82783	-4.7841	17.1199	10.678	-4.02952	NaN	NaN	NaN	17.2784	10.6012	-3.96698	NaN	NaN	NaN	NaN	NaN	NaN	NaN	NaN	NaN	NaN	NaN	NaN
1203	0.78	16.6062	9.81224	-4.78791	17.1124	10.6687	-4.03876	NaN	NaN	NaN	17.2703	10.5916	-3.97621	NaN	NaN	NaN	NaN	NaN	NaN	NaN	NaN	NaN	NaN	NaN	NaN
1204	0.782	16.5961	9.79677	-4.79171	17.1049	10.6594	-4.04799	NaN	NaN	NaN	17.2621	10.5821	-3.98539	NaN	NaN	NaN	NaN	NaN	NaN	NaN	NaN	NaN	NaN	NaN	NaN
1205	0.784	16.586	9.78147	-4.79553	17.0975	10.6502	-4.05721	NaN	NaN	NaN	17.254	10.5726	-3.99454	NaN	NaN	NaN	NaN	NaN	NaN	NaN	NaN	NaN	NaN	NaN	NaN
1206	0.786	16.576	9.76634	-4.7994	17.09	10.641	-4.06644	NaN	NaN	NaN	17.2458	10.5633	-4.00365	NaN	NaN	NaN	NaN	NaN	NaN	NaN	NaN	NaN	NaN	NaN	NaN
1207	0.788	16.5659	9.7514	-4.80333	17.0826	10.6318	-4.07569	NaN	NaN	NaN	17.2376	10.554	-4.01272	NaN	NaN	NaN	NaN	NaN	NaN	NaN	NaN	NaN	NaN	NaN	NaN
1208	0.79	16.5559	9.73667	-4.80733	17.0753	10.6226	-4.08495	NaN	NaN	NaN	17.2294	10.5448	-4.02175	NaN	NaN	NaN	NaN	NaN	NaN	NaN	NaN	NaN	NaN	NaN	NaN
1209	0.792	16.546	9.72216	-4.81143	17.068	10.6135	-4.09425	NaN	NaN	NaN	17.2211	10.5357	-4.03074	NaN	NaN	NaN	NaN	NaN	NaN	NaN	NaN	NaN	NaN	NaN	NaN
1210	0.794	16.5362	9.70787	-4.81564	17.0608	10.6044	-4.10358	NaN	NaN	NaN	17.2127	10.5265	-4.0397	NaN	NaN	NaN	NaN	NaN	NaN	NaN	NaN	NaN	NaN	NaN	NaN
1211	0.796	16.5264	9.69379	-4.81996	17.0537	10.5954	-4.11294	NaN	NaN	NaN	17.2043	10.5174	-4.04863	NaN	NaN	NaN	NaN	NaN	NaN	NaN	NaN	NaN	NaN	NaN	NaN
1212	0.798	16.5166	9.67992	-4.8244	17.0466	10.5863	-4.12235	NaN	NaN	NaN	17.1958	10.5082	-4.05754	NaN	NaN	NaN	NaN	NaN	NaN	NaN	NaN	NaN	NaN	NaN	NaN
1213	0.8	16.5069	9.66623	-4.82895	17.0397	10.5772	-4.13179	NaN	NaN	NaN	17.1873	10.499	-4.06642	NaN	NaN	NaN	NaN	NaN	NaN	NaN	NaN	NaN	NaN	NaN	NaN
1214	0.802	16.4972	9.65274	-4.83362	17.0328	10.5681	-4.14126	NaN	NaN	NaN	17.1787	10.4898	-4.07528	NaN	NaN	NaN	NaN	NaN	NaN	NaN	NaN	NaN	NaN	NaN	NaN
1215	0.804	16.4875	9.6394	-4.8384	17.026	10.559	-4.15076	NaN	NaN	NaN	17.17	10.4805	-4.08413	NaN	NaN	NaN	NaN	NaN	NaN	NaN	NaN	NaN	NaN	NaN	NaN
1216	0.806	16.4778	9.6262	-4.84329	17.0192	10.5499	-4.16027	NaN	NaN	NaN	17.1613	10.4712	-4.09297	NaN	NaN	NaN	NaN	NaN	NaN	NaN	NaN	NaN	NaN	NaN	NaN
1217	0.808	16.468	9.61313	-4.84828	17.0125	10.5407	-4.1698	NaN	NaN	NaN	17.1526	10.4618	-4.10178	NaN	NaN	NaN	NaN	NaN	NaN	NaN	NaN	NaN	NaN	NaN	NaN
1218	0.81	16.4582	9.60016	-4.85335	17.0058	10.5314	-4.17931	NaN	NaN	NaN	17.1439	10.4524	-4.11058	NaN	NaN	NaN	NaN	NaN	NaN	NaN	NaN	NaN	NaN	NaN	NaN
1219	0.812	16.4482	9.58728	-4.8585	16.9991	10.522	-4.18881	NaN	NaN	NaN	17.1352	10.4429	-4.11937	NaN	NaN	NaN	NaN	NaN	NaN	NaN	NaN	NaN	NaN	NaN	NaN
1220	0.814	16.4381	9.57446	-4.86373	16.9923	10.5125	-4.19828	NaN	NaN	NaN	17.1266	10.4333	-4.12814	NaN	NaN	NaN	NaN	NaN	NaN	NaN	NaN	NaN	NaN	NaN	NaN
1221	0.816	16.4279	9.56171	-4.86903	16.9856	10.503	-4.20771	NaN	NaN	NaN	17.118	10.4237	-4.13689	NaN	NaN	NaN	NaN	NaN	NaN	NaN	NaN	NaN	NaN	NaN	NaN
1222	0.818	16.4175	9.54901	-4.87439	16.9787	10.4932	-4.21708	NaN	NaN	NaN	17.1096	10.414	-4.1456	NaN	NaN	NaN	NaN	NaN	NaN	NaN	NaN	NaN	NaN	NaN	NaN
1223	0.82	16.4069	9.53635	-4.87981	16.9718	10.4834	-4.22637	NaN	NaN	NaN	17.1012	10.4043	-4.15429	NaN	NaN	NaN	NaN	NaN	NaN	NaN	NaN	NaN	NaN	NaN	NaN
1224	0.822	16.3962	9.52375	-4.8853	16.9648	10.4734	-4.23559	NaN	NaN	NaN	17.093	10.3945	-4.16295	NaN	NaN	NaN	NaN	NaN	NaN	NaN	NaN	NaN	NaN	NaN	NaN
1225	0.824	16.3854	9.5112	-4.89085	16.9576	10.4633	-4.24472	NaN	NaN	NaN	17.085	10.3847	-4.17157	NaN	NaN	NaN	NaN	NaN	NaN	NaN	NaN	NaN	NaN	NaN	NaN
1226	0.826	16.3744	9.49872	-4.89647	16.9504	10.453	-4.25376	NaN	NaN	NaN	17.0771	10.3749	-4.18015	NaN	NaN	NaN	NaN	NaN	NaN	NaN	NaN	NaN	NaN	NaN	NaN
1227	0.828	16.3633	9.48631	-4.90217	16.9431	10.4425	-4.26269	NaN	NaN	NaN	17.0694	10.3651	-4.18868	NaN	NaN	NaN	NaN	NaN	NaN	NaN	NaN	NaN	NaN	NaN	NaN
1228	0.83	16.3521	9.474	-4.90796	16.9357	10.4319	-4.27152	NaN	NaN	NaN	17.0619	10.3552	-4.19715	NaN	NaN	NaN	NaN	NaN	NaN	NaN	NaN	NaN	NaN	NaN	NaN
1229	0.832	16.3408	9.46183	-4.91386	16.9282	10.4212	-4.28024	NaN	NaN	NaN	17.0545	10.3452	-4.20557	NaN	NaN	NaN	NaN	NaN	NaN	NaN	NaN	NaN	NaN	NaN	NaN
1230	0.834	16.3294	9.44979	-4.91986	16.9206	10.4103	-4.28885	NaN	NaN	NaN	17.0473	10.3353	-4.21393	NaN	NaN	NaN	NaN	NaN	NaN	NaN	NaN	NaN	NaN	NaN	NaN
1231	0.836	16.3181	9.43793	-4.926	16.913	10.3993	-4.29735	NaN	NaN	NaN	17.0403	10.3253	-4.22222	NaN	NaN	NaN	NaN	NaN	NaN	NaN	NaN	NaN	NaN	NaN	NaN
1232	0.838	16.3068	9.42627	-4.93228	16.9053	10.3882	-4.30574	NaN	NaN	NaN	17.0334	10.3152	-4.23043	NaN	NaN	NaN	NaN	NaN	NaN	NaN	NaN	NaN	NaN	NaN	NaN
1233	0.84	16.2955	9.41484	-4.93871	16.8975	10.3769	-4.31404	NaN	NaN	NaN	17.0266	10.3051	-4.23858	NaN	NaN	NaN	NaN	NaN	NaN	NaN	NaN	NaN	NaN	NaN	NaN
1234	0.842	16.2843	9.40364	-4.94531	16.8898	10.3656	-4.32224	NaN	NaN	NaN	17.0198	10.2949	-4.24665	NaN	NaN	NaN	NaN	NaN	NaN	NaN	NaN	NaN	NaN	NaN	NaN
1235	0.844	16.2732	9.39271	-4.95208	16.882	10.3541	-4.33034	NaN	NaN	NaN	17.013	10.2846	-4.25465	NaN	NaN	NaN	NaN	NaN	NaN	NaN	NaN	NaN	NaN	NaN	NaN
1236	0.846	16.2622	9.38205	-4.95904	16.8743	10.3425	-4.33835	NaN	NaN	NaN	17.0063	10.2742	-4.26258	NaN	NaN	NaN	NaN	NaN	NaN	NaN	NaN	NaN	NaN	NaN	NaN
1237	0.848	16.2513	9.37167	-4.96617	16.8666	10.3308	-4.34628	NaN	NaN	NaN	16.9995	10.2636	-4.27043	NaN	NaN	NaN	NaN	NaN	NaN	NaN	NaN	NaN	NaN	NaN	NaN
1238	0.85	16.2406	9.36159	-4.9735	16.859	10.319	-4.35413	NaN	NaN	NaN	16.9926	10.2529	-4.27822	NaN	NaN	NaN	NaN	NaN	NaN	NaN	NaN	NaN	NaN	NaN	NaN
1239	0.852	16.2301	9.35177	-4.98102	16.8514	10.3072	-4.3619	NaN	NaN	NaN	16.9856	10.2421	-4.28594	NaN	NaN	NaN	NaN	NaN	NaN	NaN	NaN	NaN	NaN	NaN	NaN
1240	0.854	16.2196	9.34222	-4.98871	16.8439	10.2952	-4.36959	NaN	NaN	NaN	16.9785	10.2311	-4.2936	NaN	NaN	NaN	NaN	NaN	NaN	NaN	NaN	NaN	NaN	NaN	NaN
1241	0.856	16.2092	9.33292	-4.99657	16.8365	10.2832	-4.3772	NaN	NaN	NaN	16.9713	10.2199	-4.30119	NaN	NaN	NaN	NaN	NaN	NaN	NaN	NaN	NaN	NaN	NaN	NaN
1242	0.858	16.199	9.32387	-5.0046	16.8292	10.2711	-4.38474	NaN	NaN	NaN	16.9639	10.2086	-4.30873	NaN	NaN	NaN	NaN	NaN	NaN	NaN	NaN	NaN	NaN	NaN	NaN
1243	0.86	16.1889	9.31504	-5.01277	16.8219	10.2588	-4.39219	NaN	NaN	NaN	16.9564	10.1971	-4.31622	NaN	NaN	NaN	NaN	NaN	NaN	NaN	NaN	NaN	NaN	NaN	NaN
1244	0.862	16.1788	9.3064	-5.02107	16.8147	10.2465	-4.39955	NaN	NaN	NaN	16.9487	10.1855	-4.32365	NaN	NaN	NaN	NaN	NaN	NaN	NaN	NaN	NaN	NaN	NaN	NaN
1245	0.864	16.1688	9.29794	-5.0295	16.8076	10.2341	-4.40683	NaN	NaN	NaN	16.9409	10.1736	-4.33103	NaN	NaN	NaN	NaN	NaN	NaN	NaN	NaN	NaN	NaN	NaN	NaN
1246	0.866	16.1588	9.28963	-5.03802	16.8006	10.2216	-4.41401	NaN	NaN	NaN	16.9328	10.1616	-4.33834	NaN	NaN	NaN	NaN	NaN	NaN	NaN	NaN	NaN	NaN	NaN	NaN
1247	0.868	16.1488	9.28144	-5.04663	16.7935	10.2091	-4.42109	NaN	NaN	NaN	16.9247	10.1495	-4.3456	NaN	NaN	NaN	NaN	NaN	NaN	NaN	NaN	NaN	NaN	NaN	NaN
1248	0.87	16.1388	9.27336	-5.0553	16.7865	10.1963	-4.42806	NaN	NaN	NaN	16.9165	10.1372	-4.3528	NaN	NaN	NaN	NaN	NaN	NaN	NaN	NaN	NaN	NaN	NaN	NaN
1249	0.872	16.1288	9.26537	-5.06403	16.7795	10.1835	-4.43493	NaN	NaN	NaN	16.9082	10.1247	-4.35993	17.2978	10.885	-4.11527	NaN	NaN	NaN	NaN	NaN	NaN	NaN	NaN	NaN
1250	0.874	16.1188	9.25744	-5.0728	16.7725	10.1706	-4.44167	NaN	NaN	NaN	16.8998	10.1122	-4.367	17.2902	10.8846	-4.13277	NaN	NaN	NaN	NaN	NaN	NaN	NaN	NaN	NaN
1251	0.876	16.1087	9.24955	-5.08158	16.7654	10.1575	-4.4483	NaN	NaN	NaN	16.8914	10.0995	-4.37401	17.2821	10.8838	-4.15033	NaN	NaN	NaN	NaN	NaN	NaN	NaN	NaN	NaN
1252	0.878	16.0986	9.24168	-5.09038	16.7583	10.1444	-4.45481	NaN	NaN	NaN	16.8829	10.0868	-4.38094	17.2736	10.8826	-4.16794	NaN	NaN	NaN	NaN	NaN	NaN	NaN	NaN	NaN
1253	0.88	16.0885	9.23385	-5.09918	16.7511	10.1311	-4.46118	NaN	NaN	NaN	16.8746	10.0739	-4.3878	17.2647	10.881	-4.18561	NaN	NaN	NaN	NaN	NaN	NaN	NaN	NaN	NaN
1254	0.882	16.0783	9.22602	-5.10797	16.7439	10.1177	-4.46744	NaN	NaN	NaN	16.8662	10.061	-4.39459	17.2553	10.8789	-4.20331	NaN	NaN	NaN	NaN	NaN	NaN	NaN	NaN	NaN
1255	0.884	16.068	9.2182	-5.11674	16.7366	10.1042	-4.47356	NaN	NaN	NaN	16.858	10.048	-4.40131	17.2453	10.8763	-4.22104	NaN	NaN	NaN	NaN	NaN	NaN	NaN	NaN	NaN
1256	0.886	16.0577	9.21038	-5.12549	16.7291	10.0906	-4.47955	NaN	NaN	NaN	16.8499	10.0349	-4.40795	17.2349	10.8731	-4.2388	NaN	NaN	NaN	NaN	NaN	NaN	NaN	NaN	NaN
1257	0.888	16.0474	9.20256	-5.13421	16.7216	10.0769	-4.48542	NaN	NaN	NaN	16.8419	10.0218	-4.41453	17.224	10.8694	-4.25658	NaN	NaN	NaN	NaN	NaN	NaN	NaN	NaN	NaN
1258	0.89	16.0371	9.19475	-5.1429	16.714	10.063	-4.49116	NaN	NaN	NaN	16.8341	10.0086	-4.42104	17.2126	10.8651	-4.27438	NaN	NaN	NaN	NaN	NaN	NaN	NaN	NaN	NaN
1259	0.892	16.0267	9.18692	-5.15156	16.7062	10.0491	-4.49678	NaN	NaN	NaN	16.8265	9.99542	-4.42749	17.2007	10.8601	-4.29217	NaN	NaN	NaN	NaN	NaN	NaN	NaN	NaN	NaN
1260	0.894	16.0163	9.17908	-5.16017	16.6983	10.0351	-4.50229	NaN	NaN	NaN	16.819	9.98213	-4.43389	17.1883	10.8546	-4.30997	NaN	NaN	NaN	NaN	NaN	NaN	NaN	NaN	NaN
1261	0.896	16.0058	9.17124	-5.16875	16.6904	10.021	-4.5077	NaN	NaN	NaN	16.8118	9.96878	-4.44024	17.1756	10.8484	-4.32774	NaN	NaN	NaN	NaN	NaN	NaN	NaN	NaN	NaN
1262	0.898	15.9954	9.1634	-5.17729	16.6823	10.0068	-4.51301	NaN	NaN	NaN	16.8048	9.95535	-4.44655	17.1624	10.8415	-4.34549	NaN	NaN	NaN	NaN	NaN	NaN	NaN	NaN	NaN
1263	0.9	15.9849	9.15554	-5.18579	16.6741	9.99253	-4.51823	NaN	NaN	NaN	16.798	9.94185	-4.45283	17.149	10.834	-4.36319	NaN	NaN	NaN	NaN	NaN	NaN	NaN	NaN	NaN
1264	0.902	15.9745	9.14767	-5.19424	16.6659	9.97821	-4.52337	NaN	NaN	NaN	16.7913	9.92826	-4.45908	17.1352	10.8259	-4.38082	NaN	NaN	NaN	NaN	NaN	NaN	NaN	NaN	NaN
1265	0.904	15.9639	9.13977	-5.20265	16.6575	9.96385	-4.52845	NaN	NaN	NaN	16.7848	9.91458	-4.4653	17.1212	10.8171	-4.39839	NaN	NaN	NaN	NaN	NaN	NaN	NaN	NaN	NaN
1266	0.906	15.9534	9.13184	-5.21101	16.6491	9.94943	-4.53347	NaN	NaN	NaN	16.7785	9.90079	-4.47152	17.1071	10.8077	-4.41586	NaN	NaN	NaN	NaN	NaN	NaN	NaN	NaN	NaN
1267	0.908	15.9428	9.12388	-5.21933	16.6406	9.93498	-4.53844	NaN	NaN	NaN	16.7724	9.88692	-4.47774	17.0929	10.7977	-4.43322	NaN	NaN	NaN	NaN	NaN	NaN	NaN	NaN	NaN
1268	0.91	15.9322	9.11587	-5.22759	16.632	9.9205	-4.54339	NaN	NaN	NaN	16.7663	9.87292	-4.48396	17.0787	10.7871	-4.45044	NaN	NaN	NaN	NaN	NaN	NaN	NaN	NaN	NaN
1269	0.912	15.9215	9.10781	-5.23579	16.6234	9.906	-4.54831	NaN	NaN	NaN	16.7604	9.85883	-4.49019	17.0646	10.776	-4.4675	NaN	NaN	NaN	NaN	NaN	NaN	NaN	NaN	NaN
1270	0.914	15.9108	9.09968	-5.24394	16.6148	9.8915	-4.55323	NaN	NaN	NaN	16.7545	9.84462	-4.49643	17.0506	10.7644	-4.48436	NaN	NaN	NaN	NaN	NaN	NaN	NaN	NaN	NaN
1271	0.916	15.9	9.09149	-5.25204	16.6061	9.87699	-4.55816	NaN	NaN	NaN	16.7486	9.8303	-4.50267	17.0368	10.7524	-4.50099	NaN	NaN	NaN	NaN	NaN	NaN	NaN	NaN	NaN
1272	0.918	15.8892	9.08322	-5.26007	16.5974	9.86249	-4.56311	NaN	NaN	NaN	16.7427	9.81587	-4.50894	17.0234	10.7399	-4.51736	17.1115	10.8391	-4.41789	NaN	NaN	NaN	NaN	NaN	NaN
1273	0.92	15.8783	9.07486	-5.26805	16.5887	9.84799	-4.56809	NaN	NaN	NaN	16.7368	9.80133	-4.51521	17.0103	10.7271	-4.53342	17.1012	10.8324	-4.43757	NaN	NaN	NaN	NaN	NaN	NaN
1274	0.922	15.8674	9.0664	-5.27596	16.58	9.83353	-4.57312	NaN	NaN	NaN	16.7308	9.78669	-4.52149	16.9977	10.714	-4.54913	17.0908	10.8252	-4.45709	NaN	NaN	NaN	NaN	NaN	NaN
1275	0.924	15.8564	9.05783	-5.28382	16.5713	9.81908	-4.5782	NaN	NaN	NaN	16.7247	9.77197	-4.52778	16.9856	10.7006	-4.56444	17.0805	10.8176	-4.4764	NaN	NaN	NaN	NaN	NaN	NaN
1276	0.926	15.8454	9.04916	-5.29161	16.5626	9.80468	-4.58334	NaN	NaN	NaN	16.7185	9.75717	-4.53408	16.974	10.687	-4.5793	17.0702	10.8094	-4.49546	NaN	NaN	NaN	NaN	NaN	NaN
1277	0.928	15.8344	9.04037	-5.29934	16.5539	9.79031	-4.58855	NaN	NaN	NaN	16.7121	9.74233	-4.54039	16.9631	10.6732	-4.59366	17.0599	10.8007	-4.51422	NaN	NaN	NaN	NaN	NaN	NaN
1278	0.93	15.8235	9.03145	-5.307	16.5451	9.77598	-4.59385	NaN	NaN	NaN	16.7056	9.72744	-4.54671	16.9527	10.6593	-4.60747	17.0496	10.7913	-4.53263	NaN	NaN	NaN	16.8733	10.8411	-4.41619
1279	0.932	15.8125	9.02241	-5.31461	16.5364	9.7617	-4.59922	NaN	NaN	NaN	16.6989	9.71253	-4.55303	16.9431	10.6452	-4.62067	17.0393	10.7813	-4.55063	NaN	NaN	NaN	16.8573	10.8278	-4.43119
1280	0.934	15.8016	9.01325	-5.32215	16.5277	9.74747	-4.60469	NaN	NaN	NaN	16.692	9.69763	-4.55935	16.9341	10.6311	-4.63322	17.029	10.7707	-4.56817	NaN	NaN	NaN	16.841	10.8139	-4.44573
1281	0.936	15.7907	9.00396	-5.32964	16.519	9.73331	-4.61025	NaN	NaN	NaN	16.685	9.68273	-4.56566	16.9258	10.6169	-4.64506	17.0188	10.7595	-4.5852	NaN	NaN	NaN	16.8246	10.7995	-4.45981
1282	0.938	15.7799	8.99454	-5.33706	16.5103	9.71919	-4.61591	NaN	NaN	NaN	16.6778	9.66789	-4.57198	16.9182	10.6027	-4.65616	17.0088	10.7476	-4.60166	NaN	NaN	NaN	16.8083	10.7845	-4.47342
1283	0.94	15.7693	8.985	-5.34443	16.5016	9.70514	-4.62166	NaN	NaN	NaN	16.6704	9.6531	-4.5783	16.9113	10.5884	-4.66647	16.9989	10.7352	-4.61751	NaN	NaN	NaN	16.792	10.7692	-4.48655
1284	0.942	15.7587	8.97533	-5.35173	16.4928	9.69115	-4.6275	NaN	NaN	NaN	16.6628	9.63839	-4.58463	16.9051	10.574	-4.67595	16.9892	10.7222	-4.63268	NaN	NaN	NaN	16.7761	10.7536	-4.49919
1285	0.944	15.7482	8.96553	-5.35898	16.484	9.67723	-4.63344	NaN	NaN	NaN	16.655	9.62377	-4.59096	16.8995	10.5596	-4.68459	16.9799	10.7086	-4.64713	NaN	NaN	NaN	16.7605	10.7378	-4.51133
1286	0.946	15.7379	8.95561	-5.36616	16.4752	9.66338	-4.63946	NaN	NaN	NaN	16.6471	9.60926	-4.59731	16.8944	10.5451	-4.69233	16.9709	10.6946	-4.66081	NaN	NaN	NaN	16.7454	10.7219	-4.52294
1287	0.948	15.7277	8.94556	-5.37328	16.4664	9.64958	-4.64558	NaN	NaN	NaN	16.639	9.59486	-4.60367	16.8898	10.5304	-4.69917	16.9623	10.6801	-4.67367	NaN	NaN	NaN	16.7309	10.7059	-4.53401
1288	0.95	15.7176	8.93539	-5.38034	16.4575	9.63587	-4.65177	NaN	NaN	NaN	16.6308	9.58059	-4.61005	16.8856	10.5156	-4.7051	16.9542	10.6653	-4.68568	NaN	NaN	NaN	16.717	10.6899	-4.54452
1289	0.952	15.7077	8.92509	-5.38732	16.4485	9.62222	-4.65804	NaN	NaN	NaN	16.6225	9.56646	-4.61645	16.8818	10.5005	-4.71013	16.9466	10.6502	-4.69681	NaN	NaN	NaN	16.7038	10.6741	-4.55443
1290	0.954	15.6978	8.91467	-5.39423	16.4395	9.60865	-4.66438	NaN	NaN	NaN	16.6141	9.55245	-4.62289	16.8783	10.4852	-4.71426	16.9396	10.6348	-4.70702	NaN	NaN	NaN	16.6915	10.6584	-4.56375
1291	0.956	15.6881	8.90412	-5.40106	16.4305	9.59516	-4.67079	NaN	NaN	NaN	16.6055	9.53858	-4.62937	16.875	10.4697	-4.71751	16.9332	10.6192	-4.71629	NaN	NaN	NaN	16.68	10.6428	-4.57242
1292	0.958	15.6784	8.89343	-5.4078	16.4213	9.58174	-4.67726	NaN	NaN	NaN	16.5968	9.52483	-4.63589	16.8719	10.4537	-4.71991	16.9273	10.6034	-4.72462	NaN	NaN	NaN	16.6694	10.6274	-4.58043
1293	0.96	15.6688	8.88262	-5.41445	16.4122	9.56841	-4.68379	NaN	NaN	NaN	16.588	9.51121	-4.64244	16.8688	10.4375	-4.72148	16.9221	10.5875	-4.732	NaN	NaN	NaN	16.6596	10.6123	-4.58775
1294	0.962	15.6592	8.87168	-5.421	16.4029	9.55515	-4.69037	NaN	NaN	NaN	16.579	9.49769	-4.64905	16.8656	10.4208	-4.72227	16.9175	10.5716	-4.73843	NaN	NaN	NaN	16.6506	10.5973	-4.59436
1295	0.964	15.6496	8.8606	-5.42745	16.3935	9.542	-4.69701	NaN	NaN	NaN	16.5699	9.48425	-4.65569	16.8624	10.4038	-4.72234	16.9134	10.5556	-4.74393	NaN	NaN	NaN	16.6425	10.5824	-4.60022
1296	0.966	15.6401	8.84938	-5.43378	16.3841	9.52894	-4.7037	NaN	NaN	NaN	16.5606	9.4709	-4.66238	16.8591	10.3863	-4.72174	16.9098	10.5395	-4.7485	NaN	NaN	NaN	16.6351	10.5676	-4.60533
1297	0.968	15.6304	8.83803	-5.43999	16.3747	9.51598	-4.71044	NaN	NaN	NaN	16.551	9.45759	-4.6691	16.8555	10.3685	-4.72053	16.9067	10.5234	-4.75218	NaN	NaN	NaN	16.6283	10.5529	-4.60968
1298	0.97	15.6208	8.82652	-5.44607	16.3652	9.50312	-4.71723	NaN	NaN	NaN	16.5413	9.44432	-4.67585	16.8518	10.3502	-4.71878	16.9041	10.5073	-4.755	NaN	NaN	NaN	16.6222	10.5382	-4.61326
1299	0.972	15.611	8.81487	-5.45202	16.3556	9.49037	-4.72406	NaN	NaN	NaN	16.5312	9.43106	-4.68263	16.8478	10.3316	-4.71656	16.9018	10.4911	-4.75701	NaN	NaN	NaN	16.6167	10.5234	-4.61608
1300	0.974	15.6011	8.80307	-5.45782	16.346	9.47773	-4.73095	NaN	NaN	NaN	16.521	9.41781	-4.68942	16.8436	10.3126	-4.71394	16.8997	10.4748	-4.75824	NaN	NaN	NaN	16.6116	10.5085	-4.61815
1301	0.976	15.5911	8.79112	-5.46348	16.3363	9.46521	-4.7379	NaN	NaN	NaN	16.5103	9.40454	-4.69621	16.8391	10.2933	-4.71098	16.8979	10.4585	-4.75875	NaN	NaN	NaN	16.6069	10.4934	-4.61949
1302	0.978	15.581	8.77903	-5.46898	16.3266	9.4528	-4.74489	NaN	NaN	NaN	16.4994	9.39124	-4.703	16.8343	10.2738	-4.70776	16.8962	10.4421	-4.75859	NaN	NaN	NaN	16.6026	10.4781	-4.62013
1303	0.98	15.5707	8.76678	-5.47433	16.3169	9.44052	-4.75195	NaN	NaN	NaN	16.4882	9.3779	-4.70978	16.8293	10.2541	-4.70434	16.8947	10.4256	-4.75781	NaN	NaN	NaN	16.5986	10.4625	-4.62011
1304	0.982	15.5603	8.75439	-5.47951	16.3071	9.42836	-4.75907	NaN	NaN	NaN	16.4766	9.36453	-4.71654	16.8242	10.2343	-4.70079	16.8931	10.409	-4.75649	NaN	NaN	NaN	16.5947	10.4467	-4.61947
1305	0.984	15.5497	8.74185	-5.48454	16.2974	9.41633	-4.76625	NaN	NaN	NaN	16.4646	9.35111	-4.72327	16.8189	10.2145	-4.69716	16.8915	10.3922	-4.75466	NaN	NaN	NaN	16.5911	10.4305	-4.61828
1306	0.986	15.539	8.72918	-5.48939	16.2876	9.40442	-4.7735	NaN	NaN	NaN	16.4524	9.33766	-4.72997	16.8136	10.1948	-4.69353	16.8899	10.3753	-4.7524	NaN	NaN	NaN	16.5877	10.414	-4.61661
1307	0.988	15.5281	8.71636	-5.49408	16.2778	9.39263	-4.78081	NaN	NaN	NaN	16.4398	9.32417	-4.73663	16.8082	10.1752	-4.68993	16.8881	10.3582	-4.74974	NaN	NaN	NaN	16.5844	10.3973	-4.6145
1308	0.99	15.5171	8.70341	-5.4986	16.268	9.38097	-4.7882	NaN	NaN	NaN	16.4269	9.31067	-4.74326	16.8029	10.1557	-4.68641	16.8862	10.3409	-4.74675	NaN	NaN	NaN	16.5813	10.3802	-4.61202
1309	0.992	15.5059	8.69034	-5.50296	16.2583	9.36942	-4.79565	NaN	NaN	NaN	16.4138	9.29718	-4.74986	16.7978	10.1366	-4.683	16.8841	10.3234	-4.74347	NaN	NaN	NaN	16.5783	10.3629	-4.60926
1310	0.994	15.4947	8.67716	-5.50716	16.2485	9.35799	-4.80318	NaN	NaN	NaN	16.4005	9.2837	-4.75642	16.7928	10.1178	-4.67975	16.8819	10.3057	-4.73994	NaN	NaN	NaN	16.5755	10.3453	-4.60627
1311	0.996	15.4834	8.66386	-5.5112	16.2387	9.34667	-4.81077	NaN	NaN	NaN	16.3871	9.27027	-4.76296	16.7881	10.0993	-4.67666	16.8795	10.2878	-4.73621	NaN	NaN	NaN	16.573	10.3277	-4.60314
1312	0.998	15.472	8.65047	-5.51509	16.2289	9.33547	-4.81844	NaN	NaN	NaN	16.3735	9.25691	-4.76948	16.7837	10.0813	-4.67377	16.8769	10.2698	-4.73231	NaN	NaN	NaN	16.5706	10.3099	-4.59992
1313	1	15.4606	8.63699	-5.51883	16.2191	9.32438	-4.82618	NaN	NaN	NaN	16.3599	9.24364	-4.77601	16.7797	10.0638	-4.67107	16.8741	10.2516	-4.72826	NaN	NaN	NaN	16.5685	10.292	-4.59667
1314	1.002	15.4491	8.62343	-5.52243	16.2092	9.31339	-4.83398	NaN	NaN	NaN	16.3463	9.23047	-4.78253	16.7761	10.0467	-4.66859	16.8711	10.2331	-4.72409	NaN	NaN	NaN	16.5667	10.2742	-4.59345
1315	1.004	15.4376	8.6098	-5.52589	16.1994	9.30249	-4.84185	NaN	NaN	NaN	16.3328	9.21744	-4.78906	16.7729	10.03	-4.66631	16.8679	10.2146	-4.71982	NaN	NaN	NaN	16.5652	10.2565	-4.59031
1316	1.006	15.4261	8.59612	-5.52923	16.1895	9.29169	-4.84978	NaN	NaN	NaN	16.3194	9.20456	-4.79562	16.7702	10.0138	-4.66425	16.8645	10.1958	-4.71548	NaN	NaN	NaN	16.5641	10.2388	-4.58728
1317	1.008	15.4146	8.5824	-5.53245	16.1797	9.28098	-4.85776	NaN	NaN	NaN	16.3061	9.19185	-4.80223	16.7679	9.99806	-4.66237	16.8609	10.1769	-4.71107	NaN	NaN	NaN	16.5632	10.2213	-4.5844
1318	1.01	15.4031	8.56863	-5.53554	16.1697	9.27035	-4.8658	NaN	NaN	NaN	16.293	9.17932	-4.80888	16.7661	9.98264	-4.6607	16.8571	10.1578	-4.70661	NaN	NaN	NaN	16.5626	10.2041	-4.58168
1319	1.012	15.3917	8.55484	-5.53854	16.1598	9.25981	-4.87388	NaN	NaN	NaN	16.2801	9.16698	-4.8156	16.7647	9.96752	-4.65922	16.853	10.1385	-4.70211	NaN	NaN	NaN	16.5623	10.1869	-4.57914
1320	1.014	15.3803	8.54103	-5.54144	16.1498	9.24935	-4.88201	NaN	NaN	NaN	16.2675	9.15481	-4.82239	16.7636	9.95266	-4.65793	16.8487	10.119	-4.69758	NaN	NaN	NaN	16.5621	10.17	-4.57677
1321	1.016	15.3689	8.52721	-5.54424	16.1398	9.23897	-4.89019	NaN	NaN	NaN	16.2551	9.14283	-4.82925	16.7628	9.93797	-4.65681	16.8441	10.0994	-4.69304	NaN	NaN	NaN	16.5621	10.1532	-4.5746
1322	1.018	15.3575	8.5134	-5.54696	16.1297	9.22867	-4.89839	NaN	NaN	NaN	16.2429	9.13101	-4.83621	16.7623	9.92335	-4.65586	16.8392	10.0796	-4.6885	NaN	NaN	NaN	16.5622	10.1366	-4.5726
1323	1.02	15.3462	8.49959	-5.5496	16.1196	9.21844	-4.90663	NaN	NaN	NaN	16.2309	9.11936	-4.84326	16.7619	9.90875	-4.65508	16.834	10.0596	-4.68398	NaN	NaN	NaN	16.5623	10.1201	-4.57077
1324	1.022	15.3349	8.4858	-5.55217	16.1094	9.2083	-4.9149	NaN	NaN	NaN	16.2191	9.10787	-4.85042	16.7615	9.89407	-4.65446	16.8284	10.0394	-4.6795	NaN	NaN	NaN	16.5623	10.1036	-4.56909
1325	1.024	15.3236	8.47203	-5.55468	16.0992	9.19824	-4.9232	NaN	NaN	NaN	16.2076	9.09652	-4.85767	16.7611	9.87927	-4.65399	16.8224	10.019	-4.67508	NaN	NaN	NaN	16.5621	10.0871	-4.56754
1326	1.026	15.3123	8.4583	-5.55714	16.0889	9.18825	-4.93151	NaN	NaN	NaN	16.1962	9.08531	-4.86503	16.7606	9.86423	-4.65368	16.816	9.99843	-4.67075	NaN	NaN	NaN	16.5616	10.0706	-4.56611
1327	1.028	15.301	8.4446	-5.55954	16.0786	9.17833	-4.93984	NaN	NaN	NaN	16.185	9.07423	-4.8725	16.7598	9.8489	-4.65353	16.8093	9.97771	-4.66654	NaN	NaN	NaN	16.5608	10.0539	-4.56478
1328	1.03	15.2897	8.43093	-5.5619	16.0682	9.16849	-4.94818	NaN	NaN	NaN	16.1739	9.06326	-4.88006	16.7586	9.83322	-4.65355	16.8021	9.95683	-4.66249	NaN	NaN	NaN	16.5595	10.0371	-4.56355
1329	1.032	15.2783	8.41732	-5.56422	16.0577	9.15872	-4.95653	NaN	NaN	NaN	16.1629	9.0524	-4.88774	16.757	9.81715	-4.65375	16.7945	9.93581	-4.65862	NaN	NaN	NaN	16.5577	10.02	-4.56239
1330	1.034	15.2669	8.40375	-5.56651	16.0473	9.14903	-4.96488	NaN	NaN	NaN	16.152	9.04163	-4.8955	16.7549	9.80063	-4.65414	16.7865	9.9147	-4.65497	NaN	NaN	NaN	16.5553	10.0026	-4.5613
1331	1.036	15.2555	8.39024	-5.56878	16.0367	9.1394	-4.97323	NaN	NaN	NaN	16.1412	9.03099	-4.90337	16.7522	9.78366	-4.65474	16.7781	9.89349	-4.65159	NaN	NaN	NaN	16.5522	9.98482	-4.56027
1332	1.038	15.244	8.37679	-5.57103	16.0261	9.12985	-4.98157	NaN	NaN	NaN	16.1304	9.02045	-4.91133	16.7487	9.7662	-4.65554	16.7693	9.87224	-4.64851	NaN	NaN	NaN	16.5484	9.96665	-4.55931
1333	1.04	15.2324	8.3634	-5.57327	16.0155	9.12036	-4.98991	NaN	NaN	NaN	16.1198	9.01004	-4.91939	16.7445	9.74828	-4.65659	16.7602	9.85098	-4.64578	NaN	NaN	NaN	16.5439	9.94807	-4.5584
1334	1.042	15.2207	8.35007	-5.5755	16.0048	9.11093	-4.99823	NaN	NaN	NaN	16.1091	8.99977	-4.92753	16.7394	9.72988	-4.65788	16.7508	9.82974	-4.64341	NaN	NaN	NaN	16.5385	9.92907	-4.55757
1335	1.044	15.209	8.33682	-5.57773	15.994	9.10155	-5.00653	NaN	NaN	NaN	16.0986	8.98964	-4.93576	16.7335	9.71104	-4.65945	16.7411	9.80854	-4.64145	NaN	NaN	NaN	16.5324	9.90964	-4.55684
1336	1.046	15.1971	8.32365	-5.57997	15.9832	9.09223	-5.01481	NaN	NaN	NaN	16.0881	8.97968	-4.94408	16.7267	9.69178	-4.6613	16.7312	9.78742	-4.63992	NaN	NaN	NaN	16.5255	9.88981	-4.5562
1337	1.048	15.1852	8.31055	-5.58222	15.9724	9.08296	-5.02307	NaN	NaN	NaN	16.0778	8.96991	-4.95248	16.719	9.67211	-4.66344	16.721	9.7664	-4.63884	NaN	NaN	NaN	16.5179	9.86961	-4.5557
1338	1.05	15.1732	8.29753	-5.58448	15.9615	9.07373	-5.0313	NaN	NaN	NaN	16.0675	8.96032	-4.96095	16.7104	9.65212	-4.6659	16.7106	9.74551	-4.63824	NaN	NaN	NaN	16.5095	9.84909	-4.55534
1339	1.052	15.1611	8.2846	-5.58676	15.9505	9.06454	-5.0395	NaN	NaN	NaN	16.0574	8.95094	-4.96949	16.7008	9.63185	-4.66869	16.7001	9.72478	-4.63814	NaN	NaN	NaN	16.5006	9.82831	-4.55515
1340	1.054	15.1489	8.27174	-5.58906	15.9395	9.05539	-5.04767	NaN	NaN	NaN	16.0474	8.94179	-4.9781	16.6904	9.61135	-4.67182	16.6894	9.70422	-4.63853	NaN	NaN	NaN	16.4911	9.80732	-4.55516
1341	1.056	15.1367	8.25898	-5.59138	15.9285	9.04627	-5.05581	NaN	NaN	NaN	16.0376	8.93287	-4.98677	16.6791	9.59068	-4.67532	16.6786	9.68384	-4.63943	NaN	NaN	NaN	16.4811	9.7862	-4.55539
1342	1.058	15.1243	8.2463	-5.59374	15.9174	9.03717	-5.06391	NaN	NaN	NaN	16.028	8.92418	-4.99548	16.667	9.56994	-4.67919	16.6677	9.66365	-4.64084	NaN	NaN	NaN	16.4707	9.76504	-4.55586
1343	1.06	15.1119	8.2337	-5.59613	15.9063	9.02808	-5.07197	NaN	NaN	NaN	16.0185	8.91573	-5.00425	16.6542	9.5492	-4.68345	16.6566	9.64364	-4.64274	NaN	NaN	NaN	16.4599	9.74394	-4.5566
1344	1.062	15.0994	8.22119	-5.59855	15.8951	9.019	-5.07999	NaN	NaN	NaN	16.0092	8.9075	-5.01303	16.6407	9.52851	-4.6881	16.6455	9.62383	-4.64514	NaN	NaN	NaN	16.449	9.72296	-4.55763
1345	1.064	15.0868	8.20877	-5.601	15.8839	9.00991	-5.08797	NaN	NaN	NaN	16	8.89948	-5.02183	16.6265	9.50796	-4.69316	16.6342	9.60421	-4.64801	NaN	NaN	NaN	16.4379	9.70219	-4.55898
1346	1.066	15.0742	8.19643	-5.60349	15.8727	9.00082	-5.09592	NaN	NaN	NaN	15.991	8.89165	-5.03064	16.6118	9.48761	-4.69862	16.6229	9.58478	-4.65134	NaN	NaN	NaN	16.4267	9.68174	-4.56066
1347	1.068	15.0614	8.18417	-5.60602	15.8614	8.99171	-5.10382	NaN	NaN	NaN	15.9821	8.88399	-5.03944	16.5966	9.46753	-4.7045	16.6114	9.56555	-4.65511	NaN	NaN	NaN	16.4156	9.66165	-4.56268
1348	1.07	15.0486	8.17198	-5.60858	15.8501	8.98258	-5.11168	NaN	NaN	NaN	15.9733	8.87645	-5.04821	16.581	9.44781	-4.71081	16.5999	9.54652	-4.65931	NaN	NaN	NaN	16.4046	9.64201	-4.56505
1349	1.072	15.0358	8.15987	-5.61117	15.8388	8.97343	-5.11951	NaN	NaN	NaN	15.9645	8.86902	-5.05693	16.565	9.42851	-4.71754	16.5882	9.5277	-4.6639	NaN	NaN	NaN	16.3937	9.62289	-4.56778
1350	1.074	15.0228	8.14783	-5.6138	15.8274	8.96424	-5.12729	NaN	NaN	NaN	15.9558	8.86165	-5.0656	16.5488	9.40969	-4.72471	16.5765	9.5091	-4.66888	NaN	NaN	NaN	16.383	9.60434	-4.57088
1351	1.076	15.0098	8.13586	-5.61646	15.816	8.95501	-5.13504	NaN	NaN	NaN	15.9471	8.85429	-5.07419	16.5324	9.39141	-4.7323	16.5646	9.49072	-4.67421	NaN	NaN	NaN	16.3726	9.58637	-4.57435
1352	1.078	14.9967	8.12396	-5.61916	15.8046	8.94574	-5.14274	NaN	NaN	NaN	15.9382	8.84694	-5.0827	16.5159	9.37375	-4.74034	16.5526	9.47262	-4.67989	NaN	NaN	NaN	16.3624	9.56906	-4.5782
1353	1.08	14.9835	8.11213	-5.62189	15.7932	8.93641	-5.1504	NaN	NaN	NaN	15.9293	8.83952	-5.0911	16.4994	9.35676	-4.74881	16.5405	9.45481	-4.68589	NaN	NaN	NaN	16.3526	9.55241	-4.58241
1354	1.082	14.9702	8.10038	-5.62465	15.7817	8.92702	-5.15802	NaN	NaN	NaN	15.9203	8.83202	-5.09939	16.483	9.34051	-4.75774	16.5284	9.43732	-4.6922	NaN	NaN	NaN	16.3429	9.5364	-4.58699
1355	1.084	14.9568	8.08869	-5.62744	15.7702	8.91757	-5.16559	NaN	NaN	NaN	15.9111	8.82439	-5.10755	16.4666	9.32502	-4.7671	16.5161	9.4202	-4.69882	NaN	NaN	NaN	16.3335	9.52109	-4.59194
1356	1.086	14.9433	8.07709	-5.63027	15.7587	8.90804	-5.17311	NaN	NaN	NaN	15.9016	8.81662	-5.11558	16.4504	9.31035	-4.7769	16.5039	9.4035	-4.70573	NaN	NaN	NaN	16.3244	9.50646	-4.59727
1357	1.088	14.9298	8.06557	-5.63313	15.7472	8.89844	-5.18058	NaN	NaN	NaN	15.892	8.80867	-5.12348	16.4344	9.29652	-4.78714	16.4916	9.38726	-4.71293	NaN	NaN	NaN	16.3155	9.4925	-4.60297
1358	1.09	14.9161	8.05414	-5.63603	15.7356	8.88877	-5.188	NaN	NaN	NaN	15.8821	8.80052	-5.13123	16.4187	9.28356	-4.79779	16.4793	9.37154	-4.72044	NaN	NaN	NaN	16.3069	9.47924	-4.60905
1359	1.092	14.9023	8.04281	-5.63897	15.7241	8.87902	-5.19537	NaN	NaN	NaN	15.872	8.79216	-5.13884	16.4032	9.27148	-4.80886	16.467	9.35641	-4.72824	NaN	NaN	NaN	16.2983	9.46661	-4.61551
1360	1.094	14.8885	8.03158	-5.64195	15.7125	8.86919	-5.20267	NaN	NaN	NaN	15.8615	8.78356	-5.14632	16.3881	9.26032	-4.82034	16.4549	9.34192	-4.73636	NaN	NaN	NaN	16.2899	9.45461	-4.62236
1361	1.096	14.8745	8.02048	-5.64498	15.7009	8.85927	-5.2099	NaN	NaN	NaN	15.8508	8.77475	-5.15367	16.3734	9.25006	-4.83221	16.4428	9.32812	-4.74479	NaN	NaN	NaN	16.2816	9.44325	-4.6296
1362	1.098	14.8605	8.00951	-5.64807	15.6893	8.84928	-5.21707	NaN	NaN	NaN	15.8399	8.76574	-5.16091	16.359	9.2407	-4.84444	16.4308	9.31504	-4.75355	NaN	NaN	NaN	16.2732	9.43246	-4.63725
1363	1.1	14.8463	7.99869	-5.65121	15.6777	8.8392	-5.22416	NaN	NaN	NaN	15.8288	8.7565	-5.16803	16.3449	9.23223	-4.85703	16.4189	9.30274	-4.76265	NaN	NaN	NaN	16.2649	9.42225	-4.64531
1364	1.102	14.8321	7.98802	-5.65441	15.6661	8.82904	-5.23117	NaN	NaN	NaN	15.8174	8.74705	-5.17505	16.3312	9.22463	-4.86994	16.4072	9.29126	-4.77212	NaN	NaN	NaN	16.2564	9.41257	-4.6538
1365	1.104	14.8179	7.97753	-5.65768	15.6545	8.81879	-5.2381	NaN	NaN	NaN	15.8059	8.73742	-5.18199	16.3179	9.21786	-4.88316	16.3957	9.28062	-4.78196	NaN	NaN	NaN	16.2478	9.40343	-4.66271
1366	1.106	14.8036	7.96721	-5.66102	15.6429	8.80845	-5.24494	NaN	NaN	NaN	15.7943	8.72762	-5.18884	16.305	9.21189	-4.89668	16.3843	9.27083	-4.79218	NaN	NaN	NaN	16.239	9.39478	-4.67208
1367	1.108	14.7892	7.9571	-5.66445	15.6313	8.79803	-5.25168	NaN	NaN	NaN	15.7825	8.71766	-5.19564	16.2923	9.20668	-4.91045	16.3731	9.26188	-4.8028	NaN	NaN	NaN	16.23	9.38661	-4.6819
1368	1.11	14.7748	7.94719	-5.66796	15.6197	8.78752	-5.25832	NaN	NaN	NaN	15.7707	8.70755	-5.20238	16.28	9.20219	-4.92447	16.362	9.25379	-4.81382	NaN	NaN	NaN	16.2208	9.37891	-4.69218
1369	1.112	14.7604	7.93749	-5.67156	15.6081	8.77692	-5.26485	NaN	NaN	NaN	15.7588	8.69731	-5.20908	16.268	9.19836	-4.9387	16.351	9.24651	-4.82526	NaN	NaN	NaN	16.2113	9.37167	-4.70294
1370	1.114	14.746	7.92802	-5.67525	15.5966	8.76624	-5.27127	NaN	NaN	NaN	15.7469	8.68696	-5.21573	16.2562	9.19512	-4.95312	16.3401	9.24005	-4.83713	NaN	NaN	NaN	16.2015	9.36487	-4.71417
1371	1.116	14.7316	7.91877	-5.67904	15.585	8.75547	-5.27758	NaN	NaN	NaN	15.735	8.67651	-5.22235	16.2447	9.19243	-4.96771	16.3294	9.23436	-4.84942	NaN	NaN	NaN	16.1914	9.3585	-4.7259
1372	1.118	14.7171	7.90974	-5.68292	15.5734	8.74461	-5.28377	NaN	NaN	NaN	15.7232	8.66598	-5.22895	16.2333	9.19021	-4.98244	16.3187	9.22939	-4.86213	NaN	NaN	NaN	16.181	9.35254	-4.7381
1373	1.12	14.7027	7.90095	-5.6869	15.5618	8.73366	-5.28984	NaN	NaN	NaN	15.7114	8.65537	-5.23552	16.2221	9.1884	-4.9973	16.3079	9.22508	-4.87525	NaN	NaN	NaN	16.1703	9.34698	-4.75078
1374	1.122	14.6883	7.89238	-5.69098	15.5502	8.72261	-5.29579	NaN	NaN	NaN	15.6997	8.64469	-5.24205	16.2109	9.18692	-5.01225	16.2972	9.22139	-4.88878	NaN	NaN	NaN	16.1593	9.34181	-4.76394
1375	1.124	14.6739	7.88404	-5.69516	15.5386	8.71147	-5.30161	NaN	NaN	NaN	15.6881	8.63395	-5.24855	16.1999	9.18575	-5.02728	16.2864	9.21825	-4.9027	NaN	NaN	NaN	16.148	9.33701	-4.77756
1376	1.126	14.6596	7.87591	-5.69944	15.5269	8.70022	-5.3073	NaN	NaN	NaN	15.6766	8.62316	-5.25502	16.1889	9.18483	-5.0424	16.2755	9.21561	-4.91702	NaN	NaN	NaN	16.1364	9.33256	-4.79163
1377	1.128	14.6452	7.868	-5.7038	15.5153	8.68888	-5.31286	NaN	NaN	NaN	15.6652	8.61232	-5.26144	16.178	9.18413	-5.05758	16.2645	9.21338	-4.9317	NaN	NaN	NaN	16.1245	9.32843	-4.80613
1378	1.13	14.6309	7.86027	-5.70825	15.5037	8.67744	-5.31829	NaN	NaN	NaN	15.654	8.60144	-5.26781	16.167	9.18358	-5.07281	16.2534	9.21153	-4.94676	NaN	NaN	NaN	16.1124	9.32465	-4.82106
1379	1.132	14.6166	7.85273	-5.71278	15.492	8.66589	-5.32359	NaN	NaN	NaN	15.6429	8.59051	-5.27412	16.1561	9.18315	-5.08809	16.2421	9.20995	-4.96215	NaN	NaN	NaN	16.1001	9.32116	-4.83639
1380	1.134	14.6023	7.84536	-5.71738	15.4803	8.65423	-5.32876	NaN	NaN	NaN	15.6319	8.57953	-5.28035	16.1451	9.18278	-5.10341	16.2306	9.20862	-4.97786	NaN	NaN	NaN	16.0875	9.31795	-4.8521
1381	1.136	14.588	7.83815	-5.72204	15.4686	8.64246	-5.3338	NaN	NaN	NaN	15.621	8.56851	-5.2865	16.134	9.18244	-5.11876	16.2189	9.20746	-4.99388	NaN	NaN	NaN	16.0748	9.31499	-4.86816
1382	1.138	14.5737	7.83108	-5.72676	15.4569	8.63059	-5.33872	NaN	NaN	NaN	15.6103	8.55746	-5.29256	16.1229	9.18212	-5.13416	16.2069	9.20643	-5.01019	NaN	NaN	NaN	16.0619	9.31226	-4.88456
1383	1.14	14.5594	7.82414	-5.73153	15.4451	8.61862	-5.3435	NaN	NaN	NaN	15.5996	8.54636	-5.29852	16.1118	9.18178	-5.14961	16.1947	9.20546	-5.02677	NaN	NaN	NaN	16.0489	9.30973	-4.90124
1384	1.142	14.5451	7.81731	-5.73633	15.4333	8.60654	-5.34817	NaN	NaN	NaN	15.5891	8.53524	-5.30437	16.1005	9.1814	-5.1651	16.1823	9.20451	-5.04359	NaN	NaN	NaN	16.0357	9.30735	-4.91819
1385	1.144	14.5308	7.81058	-5.74117	15.4215	8.59436	-5.35271	NaN	NaN	NaN	15.5786	8.52407	-5.31011	16.0892	9.18093	-5.18065	16.1697	9.20355	-5.06066	NaN	NaN	NaN	16.0224	9.30511	-4.93539
1386	1.146	14.5164	7.80394	-5.74603	15.4097	8.58208	-5.35713	NaN	NaN	NaN	15.5682	8.51287	-5.31573	16.0777	9.18036	-5.19624	16.1568	9.20255	-5.07796	NaN	NaN	NaN	16.0089	9.30298	-4.95279
1387	1.148	14.502	7.79738	-5.75089	15.3979	8.56971	-5.36143	NaN	NaN	NaN	15.5579	8.50165	-5.32124	16.066	9.17964	-5.21188	16.1437	9.20144	-5.09547	NaN	NaN	NaN	15.9954	9.30093	-4.97038
1388	1.15	14.4876	7.79089	-5.75577	15.3861	8.55725	-5.36562	NaN	NaN	NaN	15.5476	8.4904	-5.32661	16.0542	9.17873	-5.22757	16.1304	9.20022	-5.11317	NaN	NaN	NaN	15.9819	9.29893	-4.98811
1389	1.152	14.4732	7.78445	-5.76064	15.3743	8.54471	-5.3697	NaN	NaN	NaN	15.5374	8.47911	-5.33187	16.0422	9.17759	-5.2433	16.117	9.19885	-5.13106	NaN	NaN	NaN	15.9681	9.29691	-5.00595
1390	1.154	14.4587	7.77807	-5.7655	15.3625	8.53209	-5.37367	NaN	NaN	NaN	15.5272	8.46779	-5.33701	16.0299	9.17619	-5.25907	16.1033	9.1973	-5.1491	NaN	NaN	NaN	15.9543	9.29485	-5.02387
1391	1.156	14.4442	7.77173	-5.77034	15.3507	8.51941	-5.37754	NaN	NaN	NaN	15.517	8.45643	-5.34203	16.0174	9.17448	-5.27488	16.0894	9.19554	-5.16729	NaN	NaN	NaN	15.9404	9.29273	-5.04183
1392	1.158	14.4296	7.76543	-5.77516	15.3389	8.50667	-5.38131	NaN	NaN	NaN	15.5069	8.44503	-5.34695	16.0045	9.17242	-5.29072	16.0753	9.19355	-5.1856	NaN	NaN	NaN	15.9263	9.29049	-5.0598
1393	1.16	14.4151	7.75916	-5.77996	15.3272	8.49388	-5.38498	NaN	NaN	NaN	15.4966	8.43355	-5.35176	15.9913	9.16995	-5.30658	16.061	9.19128	-5.204	NaN	NaN	NaN	15.9121	9.2881	-5.07775
1394	1.162	14.4004	7.75293	-5.78471	15.3155	8.48104	-5.38856	NaN	NaN	NaN	15.4864	8.42201	-5.35647	15.9777	9.16702	-5.32244	16.0465	9.18873	-5.22248	NaN	NaN	NaN	15.8978	9.28555	-5.09565
1395	1.164	14.3858	7.74673	-5.78944	15.3039	8.46816	-5.39205	NaN	NaN	NaN	15.476	8.41039	-5.36108	15.9636	9.16359	-5.3383	16.0318	9.18585	-5.24101	NaN	NaN	NaN	15.8834	9.28278	-5.11345
1396	1.166	14.3711	7.74056	-5.79412	15.2923	8.45526	-5.39545	NaN	NaN	NaN	15.4656	8.39868	-5.3656	15.949	9.15957	-5.35412	16.0168	9.18262	-5.25956	NaN	NaN	NaN	15.8687	9.27977	-5.13112
1397	1.168	14.3564	7.73441	-5.79876	15.2807	8.44233	-5.39877	NaN	NaN	NaN	15.4552	8.38687	-5.37004	15.9339	9.15495	-5.36989	16.0014	9.17898	-5.27809	NaN	NaN	NaN	15.8539	9.27645	-5.1486
1398	1.17	14.3417	7.72829	-5.80335	15.2692	8.42938	-5.40201	NaN	NaN	NaN	15.4446	8.37495	-5.37442	15.9182	9.14967	-5.38559	15.9858	9.17494	-5.29657	NaN	NaN	NaN	15.8388	9.27283	-5.16588
1399	1.172	14.3269	7.72219	-5.80789	15.2578	8.41642	-5.40517	NaN	NaN	NaN	15.4339	8.36291	-5.37872	15.9019	9.14371	-5.40119	15.9699	9.17045	-5.31497	NaN	NaN	NaN	15.8235	9.26889	-5.18294
1400	1.174	14.3122	7.7161	-5.81237	15.2464	8.40345	-5.40827	NaN	NaN	NaN	15.4231	8.35072	-5.38296	15.885	9.13701	-5.41666	15.9536	9.16548	-5.33324	NaN	NaN	NaN	15.808	9.26458	-5.19971
1401	1.176	14.2974	7.71003	-5.8168	15.2351	8.39047	-5.41129	NaN	NaN	NaN	15.4122	8.3384	-5.38715	15.8674	9.12959	-5.43198	15.9369	9.16	-5.35135	NaN	NaN	NaN	15.7923	9.25989	-5.21618
1402	1.178	14.2827	7.70396	-5.82116	15.2238	8.37748	-5.41425	NaN	NaN	NaN	15.4012	8.32593	-5.39128	15.8493	9.1214	-5.44712	15.9198	9.15399	-5.36926	NaN	NaN	NaN	15.7763	9.2548	-5.23232
1403	1.18	14.2679	7.69788	-5.82546	15.2126	8.36449	-5.41714	NaN	NaN	NaN	15.39	8.3133	-5.39536	15.8305	9.11245	-5.46205	15.9022	9.14742	-5.38693	NaN	NaN	NaN	15.7601	9.2493	-5.2481
1404	1.182	14.2531	7.69179	-5.82968	15.2013	8.3515	-5.41998	NaN	NaN	NaN	15.3788	8.30051	-5.3994	15.8111	9.10273	-5.47673	15.8841	9.14028	-5.40433	NaN	NaN	NaN	15.7436	9.24338	-5.26349
1405	1.184	14.2383	7.68568	-5.83382	15.1901	8.3385	-5.42275	NaN	NaN	NaN	15.3673	8.28756	-5.40339	15.7911	9.09225	-5.49114	15.8656	9.13256	-5.42141	NaN	NaN	NaN	15.7269	9.23704	-5.27847
1406	1.186	14.2235	7.67953	-5.83788	15.1789	8.32551	-5.42548	NaN	NaN	NaN	15.3558	8.27447	-5.40734	15.7707	9.08105	-5.50524	15.8467	9.12426	-5.43815	NaN	NaN	NaN	15.71	9.23029	-5.29304
1407	1.188	14.2087	7.67332	-5.84184	15.1677	8.31252	-5.42816	NaN	NaN	NaN	15.3442	8.26122	-5.41126	15.7499	9.06916	-5.519	15.8273	9.11538	-5.45454	NaN	NaN	NaN	15.6929	9.2231	-5.30717
1408	1.19	14.1938	7.66706	-5.84571	15.1565	8.29953	-5.4308	NaN	NaN	NaN	15.3324	8.24783	-5.41513	15.7287	9.05662	-5.5324	15.8075	9.10592	-5.47053	NaN	NaN	NaN	15.6755	9.21551	-5.32086
1409	1.192	14.1789	7.66072	-5.84948	15.1453	8.28654	-5.4334	NaN	NaN	NaN	15.3205	8.2343	-5.41896	15.7072	9.04348	-5.5454	15.7873	9.09592	-5.48612	NaN	NaN	NaN	15.6581	9.20753	-5.33412
1410	1.194	14.164	7.65428	-5.85314	15.134	8.27356	-5.43597	NaN	NaN	NaN	15.3085	8.22063	-5.42275	15.6857	9.02981	-5.55796	15.7669	9.08538	-5.50128	NaN	NaN	NaN	15.6405	9.19917	-5.34694
1411	1.196	14.149	7.64775	-5.85669	15.1227	8.26058	-5.43852	NaN	NaN	NaN	15.2965	8.20687	-5.4265	15.664	9.01565	-5.57006	15.7462	9.07436	-5.516	NaN	NaN	NaN	15.6228	9.19048	-5.35935
1412	1.198	14.134	7.64109	-5.86012	15.1113	8.24761	-5.44104	NaN	NaN	NaN	15.2843	8.19298	-5.43021	15.6425	9.00109	-5.58167	15.7253	9.06289	-5.53029	NaN	NaN	NaN	15.6051	9.18146	-5.37133
1413	1.2	14.1189	7.6343	-5.86343	15.0999	8.23467	-5.44356	NaN	NaN	NaN	15.2719	8.179	-5.43386	15.6213	8.98618	-5.59275	15.7044	9.05103	-5.54414	NaN	NaN	NaN	15.5874	9.17216	-5.38292
1414	1.202	14.1038	7.62738	-5.86661	15.0884	8.22174	-5.44606	NaN	NaN	NaN	15.2595	8.16493	-5.43747	15.6003	8.97097	-5.60327	15.6836	9.03882	-5.55755	NaN	NaN	NaN	15.5698	9.16259	-5.39414
1415	1.204	14.0886	7.62031	-5.86967	15.0768	8.20883	-5.44858	NaN	NaN	NaN	15.2469	8.15079	-5.44102	15.5798	8.95555	-5.61321	15.6629	9.02633	-5.57052	NaN	NaN	NaN	15.5523	9.1528	-5.405
1416	1.206	14.0734	7.61309	-5.8726	15.0652	8.19596	-5.4511	NaN	NaN	NaN	15.2343	8.1366	-5.44452	15.5598	8.93997	-5.62256	15.6425	9.01363	-5.58305	NaN	NaN	NaN	15.535	9.14282	-5.41553
1417	1.208	14.0581	7.6057	-5.87539	15.0534	8.18314	-5.45365	NaN	NaN	NaN	15.2214	8.12234	-5.44796	15.5406	8.92428	-5.63128	15.6226	9.00077	-5.59516	NaN	NaN	NaN	15.518	9.13268	-5.42575
1418	1.21	14.0428	7.59815	-5.87806	15.0416	8.17036	-5.45622	NaN	NaN	NaN	15.2085	8.10805	-5.45134	15.5221	8.90857	-5.63936	15.6032	8.98783	-5.60684	NaN	NaN	NaN	15.5013	9.12241	-5.43567
1419	1.212	14.0275	7.59043	-5.88059	15.0297	8.15763	-5.45884	NaN	NaN	NaN	15.1953	8.09372	-5.45466	15.5045	8.89284	-5.64678	15.5845	8.97485	-5.6181	NaN	NaN	NaN	15.485	9.11205	-5.44532
1420	1.214	14.0121	7.58254	-5.88299	15.0177	8.14496	-5.4615	NaN	NaN	NaN	15.1821	8.07939	-5.45792	15.4879	8.87713	-5.65352	15.5665	8.96188	-5.62895	NaN	NaN	NaN	15.4692	9.10163	-5.45471
1421	1.216	13.9967	7.57448	-5.88526	15.0056	8.13238	-5.46422	NaN	NaN	NaN	15.1686	8.06504	-5.46112	15.4724	8.86151	-5.6596	15.5495	8.94899	-5.63938	NaN	NaN	NaN	15.4539	9.09116	-5.46386
1422	1.218	13.9813	7.56626	-5.88741	14.9934	8.11987	-5.467	NaN	NaN	NaN	15.155	8.05068	-5.46426	15.4579	8.84597	-5.66501	15.5334	8.93621	-5.64938	NaN	NaN	NaN	15.4393	9.08066	-5.47276
1423	1.22	13.9659	7.55789	-5.88944	14.9812	8.10745	-5.46985	NaN	NaN	NaN	15.1411	8.03633	-5.46734	15.4445	8.83055	-5.66974	15.5185	8.92358	-5.65896	NaN	NaN	NaN	15.4253	9.07015	-5.48142
1424	1.222	13.9505	7.54938	-5.89135	14.9689	8.09512	-5.47279	NaN	NaN	NaN	15.1271	8.02199	-5.47035	15.4323	8.81523	-5.6738	15.5046	8.91112	-5.66811	NaN	NaN	NaN	15.412	9.05963	-5.48983
1425	1.224	13.9352	7.54073	-5.89314	14.9565	8.0829	-5.47581	NaN	NaN	NaN	15.1128	8.00769	-5.47331	15.4212	8.80002	-5.67722	15.492	8.89883	-5.6768	NaN	NaN	NaN	15.3994	9.0491	-5.49796
1426	1.226	13.9198	7.53195	-5.89482	14.9441	8.07079	-5.47892	NaN	NaN	NaN	15.0984	7.99343	-5.47623	15.4112	8.78492	-5.67999	15.4806	8.88674	-5.68504	NaN	NaN	NaN	15.3876	9.03854	-5.50581
1427	1.228	13.9045	7.52304	-5.89639	14.9316	8.05879	-5.48212	NaN	NaN	NaN	15.0837	7.97921	-5.47909	15.4023	8.76989	-5.68214	15.4704	8.87482	-5.6928	NaN	NaN	NaN	15.3766	9.02795	-5.51334
1428	1.23	13.8892	7.51401	-5.89784	14.9191	8.04691	-5.48542	NaN	NaN	NaN	15.0688	7.96506	-5.48191	15.3945	8.75493	-5.68369	15.4614	8.86306	-5.70007	NaN	NaN	NaN	15.3664	9.01728	-5.52052
1429	1.232	13.8739	7.50487	-5.89918	14.9065	8.03516	-5.48882	NaN	NaN	NaN	15.0538	7.95098	-5.4847	15.3875	8.74	-5.68466	15.4536	8.85142	-5.70683	NaN	NaN	NaN	15.357	9.00652	-5.52732
1430	1.234	13.8587	7.49561	-5.9004	14.8939	8.02353	-5.49231	NaN	NaN	NaN	15.0385	7.937	-5.48746	15.3815	8.72507	-5.68509	15.4469	8.83985	-5.71305	NaN	NaN	NaN	15.3483	8.99565	-5.53369
1431	1.236	13.8435	7.48624	-5.90151	14.8813	8.01204	-5.4959	NaN	NaN	NaN	15.0231	7.92311	-5.4902	15.3762	8.71012	-5.685	15.4413	8.82833	-5.71872	NaN	NaN	NaN	15.3404	8.98462	-5.53961
1432	1.238	13.8283	7.47676	-5.90251	14.8687	8.00067	-5.49957	NaN	NaN	NaN	15.0074	7.90935	-5.49292	15.3715	8.69508	-5.68441	15.4366	8.81678	-5.72382	NaN	NaN	NaN	15.3331	8.9734	-5.54502
1433	1.24	13.8131	7.46717	-5.90338	14.8561	7.98944	-5.50333	NaN	NaN	NaN	14.9917	7.89571	-5.49563	15.3674	8.67991	-5.68335	15.4327	8.80514	-5.72833	NaN	NaN	NaN	15.3265	8.96194	-5.54987
1434	1.242	13.798	7.45748	-5.90412	14.8434	7.97835	-5.50716	NaN	NaN	NaN	14.9758	7.88222	-5.49835	15.3636	8.66459	-5.68185	15.4295	8.79336	-5.73223	NaN	NaN	NaN	15.3205	8.95019	-5.55414
1435	1.244	13.7828	7.44768	-5.90473	14.8307	7.96738	-5.51107	NaN	NaN	NaN	14.9597	7.86889	-5.50108	15.3602	8.6491	-5.67996	15.427	8.78137	-5.73552	NaN	NaN	NaN	15.3149	8.93813	-5.55778
1436	1.246	13.7677	7.43778	-5.90522	14.818	7.95654	-5.51503	NaN	NaN	NaN	14.9436	7.85574	-5.50384	15.357	8.63339	-5.67769	15.4248	8.7691	-5.73818	NaN	NaN	NaN	15.3098	8.92573	-5.56078
1437	1.248	13.7525	7.42775	-5.90556	14.8053	7.94583	-5.51905	NaN	NaN	NaN	14.9275	7.84276	-5.50663	15.3538	8.61743	-5.67508	15.423	8.75651	-5.7402	NaN	NaN	NaN	15.305	8.91293	-5.56309
1438	1.25	13.7373	7.41762	-5.90577	14.7925	7.93523	-5.5231	NaN	NaN	NaN	14.9112	7.82998	-5.50945	15.3505	8.60119	-5.67216	15.4213	8.74353	-5.74159	NaN	NaN	NaN	15.3004	8.89971	-5.5647
1439	1.252	13.7222	7.40737	-5.90584	14.7797	7.92477	-5.52719	NaN	NaN	NaN	14.895	7.81739	-5.51233	15.3471	8.58465	-5.66895	15.4197	8.73013	-5.74235	NaN	NaN	NaN	15.296	8.88605	-5.56561
1440	1.254	13.7069	7.39701	-5.90576	14.7668	7.91441	-5.5313	NaN	NaN	NaN	14.8787	7.80502	-5.51527	15.3434	8.56781	-5.66548	15.4179	8.71627	-5.7425	NaN	NaN	NaN	15.2917	8.87192	-5.5658
1441	1.256	13.6917	7.38653	-5.90554	14.7539	7.90417	-5.53541	NaN	NaN	NaN	14.8625	7.79285	-5.51826	15.3393	8.55066	-5.66178	15.416	8.70191	-5.74204	NaN	NaN	NaN	15.2874	8.85733	-5.56529
1442	1.258	13.6764	7.37595	-5.90518	14.7409	7.89403	-5.53953	NaN	NaN	NaN	14.8464	7.78089	-5.52134	15.335	8.53323	-5.65789	15.4137	8.68704	-5.74099	NaN	NaN	NaN	15.2831	8.84227	-5.56409
1443	1.26	13.6612	7.36528	-5.9047	14.7278	7.884	-5.54364	NaN	NaN	NaN	14.8303	7.76915	-5.52449	15.3302	8.51551	-5.65382	15.4111	8.67166	-5.73937	NaN	NaN	NaN	15.2786	8.82672	-5.56222
1444	1.262	13.6459	7.35452	-5.90409	14.7147	7.87407	-5.54774	NaN	NaN	NaN	14.8144	7.75763	-5.52773	15.325	8.49754	-5.6496	15.4079	8.65576	-5.73721	NaN	NaN	NaN	15.2739	8.81072	-5.55973
1445	1.264	13.6307	7.34368	-5.90337	14.7014	7.86424	-5.55181	NaN	NaN	NaN	14.7986	7.74633	-5.53107	15.3194	8.47932	-5.64526	15.4043	8.63934	-5.73452	NaN	NaN	NaN	15.269	8.79426	-5.55663
1446	1.266	13.6155	7.33279	-5.90255	14.688	7.8545	-5.55586	NaN	NaN	NaN	14.7829	7.73523	-5.5345	15.3134	8.46094	-5.64083	15.4001	8.62245	-5.73135	NaN	NaN	NaN	15.2638	8.77738	-5.55299
1447	1.268	13.6004	7.32186	-5.90165	14.6745	7.84485	-5.55988	NaN	NaN	NaN	14.7674	7.72434	-5.53802	15.3071	8.44242	-5.63634	15.3953	8.60509	-5.72771	NaN	NaN	NaN	15.2584	8.76011	-5.54886
1448	1.27	13.5854	7.31091	-5.90067	14.6608	7.83529	-5.56387	NaN	NaN	NaN	14.7521	7.71365	-5.54164	15.3005	8.42382	-5.63183	15.39	8.58732	-5.72365	NaN	NaN	NaN	15.2526	8.74247	-5.54427
1449	1.272	13.5704	7.29996	-5.89964	14.6471	7.82581	-5.56782	NaN	NaN	NaN	14.7369	7.70315	-5.54536	15.2937	8.4052	-5.6273	15.3841	8.56917	-5.71917	NaN	NaN	NaN	15.2466	8.72449	-5.5393
1450	1.274	13.5556	7.28904	-5.89857	14.6331	7.81641	-5.57174	NaN	NaN	NaN	14.722	7.69284	-5.54917	15.2867	8.38662	-5.62281	15.3777	8.55069	-5.71434	NaN	NaN	NaN	15.2402	8.70622	-5.534
1451	1.276	13.5409	7.27816	-5.89748	14.6191	7.80709	-5.57563	NaN	NaN	NaN	14.7073	7.68272	-5.55308	15.2797	8.36812	-5.61837	15.3708	8.5319	-5.70915	NaN	NaN	NaN	15.2336	8.68769	-5.52844
1452	1.278	13.5264	7.26735	-5.89639	14.6049	7.79785	-5.57949	NaN	NaN	NaN	14.6927	7.67278	-5.55707	15.2726	8.34978	-5.61401	15.3634	8.51288	-5.70366	NaN	NaN	NaN	15.2267	8.66893	-5.52266
1453	1.28	13.5121	7.25662	-5.89531	14.5905	7.78868	-5.58332	NaN	NaN	NaN	14.6784	7.66299	-5.56113	15.2657	8.33163	-5.60977	15.3556	8.49366	-5.69789	NaN	NaN	NaN	15.2195	8.64998	-5.51674
1454	1.282	13.4979	7.24601	-5.89425	14.576	7.77959	-5.58712	NaN	NaN	NaN	14.6642	7.65337	-5.56526	15.2589	8.31373	-5.60566	15.3476	8.47429	-5.69186	NaN	NaN	NaN	15.2121	8.63089	-5.5107
1455	1.284	13.484	7.2355	-5.89322	14.5614	7.77058	-5.59091	NaN	NaN	NaN	14.6503	7.64391	-5.56946	15.2524	8.29611	-5.60172	15.3392	8.4548	-5.68561	NaN	NaN	NaN	15.2045	8.61167	-5.5046
1456	1.286	13.4702	7.22513	-5.89224	14.5467	7.76165	-5.59468	NaN	NaN	NaN	14.6365	7.6346	-5.5737	15.2461	8.27881	-5.59794	15.3306	8.43524	-5.67915	NaN	NaN	NaN	15.1967	8.59235	-5.49849
1457	1.288	13.4566	7.2149	-5.89129	14.5319	7.7528	-5.59844	NaN	NaN	NaN	14.6228	7.62544	-5.57798	15.2401	8.26184	-5.59435	15.3219	8.41564	-5.67252	NaN	NaN	NaN	15.1887	8.57294	-5.49239
1458	1.29	13.4432	7.2048	-5.89038	14.517	7.74403	-5.60219	NaN	NaN	NaN	14.6093	7.61641	-5.58228	15.2343	8.24519	-5.59096	15.3131	8.39604	-5.66574	NaN	NaN	NaN	15.1806	8.55348	-5.48634
1459	1.292	13.43	7.19484	-5.88951	14.502	7.73534	-5.60594	NaN	NaN	NaN	14.5959	7.60753	-5.5866	15.2288	8.22887	-5.58776	15.3041	8.37645	-5.65883	NaN	NaN	NaN	15.1724	8.53399	-5.48037
1460	1.294	13.4168	7.18501	-5.88866	14.4869	7.72673	-5.60969	NaN	NaN	NaN	14.5826	7.5988	-5.59093	15.2235	8.21286	-5.58475	15.2952	8.35691	-5.65183	NaN	NaN	NaN	15.164	8.51447	-5.47451
1461	1.296	13.4038	7.17528	-5.88782	14.4718	7.71821	-5.61345	NaN	NaN	NaN	14.5693	7.5902	-5.59526	15.2183	8.19712	-5.58194	15.2862	8.33741	-5.64476	NaN	NaN	NaN	15.1554	8.49494	-5.46877
1462	1.298	13.3908	7.16565	-5.88697	14.4566	7.70977	-5.61721	NaN	NaN	NaN	14.5561	7.58174	-5.59956	15.2131	8.1816	-5.57931	15.2772	8.31797	-5.63765	NaN	NaN	NaN	15.1468	8.47541	-5.46315
1463	1.3	13.3778	7.15609	-5.88608	14.4415	7.70143	-5.62098	NaN	NaN	NaN	14.5429	7.57341	-5.60384	15.2079	8.16626	-5.57684	15.2681	8.29859	-5.63053	NaN	NaN	NaN	15.138	8.45588	-5.45767
1464	1.302	13.3648	7.14658	-5.88513	14.4263	7.69317	-5.62476	NaN	NaN	NaN	14.5296	7.56521	-5.60809	15.2024	8.15104	-5.57453	15.2591	8.27929	-5.62343	NaN	NaN	NaN	15.129	8.43635	-5.45233
1465	1.304	13.3517	7.13709	-5.88409	14.4111	7.685	-5.62854	NaN	NaN	NaN	14.5164	7.55715	-5.6123	15.1966	8.13588	-5.57236	15.2499	8.26006	-5.6164	NaN	NaN	NaN	15.12	8.41685	-5.44715
1466	1.306	13.3385	7.1276	-5.88294	14.396	7.67692	-5.63233	NaN	NaN	NaN	14.503	7.54921	-5.61647	15.1903	8.12068	-5.57029	15.2408	8.2409	-5.60946	NaN	NaN	NaN	15.1107	8.39738	-5.44212
1467	1.308	13.3251	7.11806	-5.88164	14.3808	7.66893	-5.63613	NaN	NaN	NaN	14.4896	7.54139	-5.62059	15.1834	8.10539	-5.56832	15.2314	8.2218	-5.60265	NaN	NaN	NaN	15.1013	8.37795	-5.43725
1468	1.31	13.3115	7.10847	-5.88016	14.3657	7.66103	-5.63994	NaN	NaN	NaN	14.4761	7.53369	-5.62467	15.1757	8.08995	-5.56644	15.222	8.20276	-5.596	NaN	NaN	NaN	15.0917	8.35859	-5.43255
1469	1.312	13.2977	7.09878	-5.87849	14.3506	7.65321	-5.64374	NaN	NaN	NaN	14.4625	7.52612	-5.62869	15.167	8.07429	-5.56462	15.2123	8.18377	-5.58956	NaN	NaN	NaN	15.0819	8.33927	-5.42799
1470	1.314	13.2837	7.089	-5.8766	14.3355	7.64548	-5.64754	NaN	NaN	NaN	14.4487	7.51866	-5.63268	15.1573	8.05837	-5.56286	15.2024	8.16484	-5.58337	NaN	NaN	NaN	15.0719	8.32005	-5.42361
1471	1.316	13.2693	7.07907	-5.87447	14.3205	7.63783	-5.65133	NaN	NaN	NaN	14.4349	7.51131	-5.63664	15.1464	8.04214	-5.56116	15.1922	8.14596	-5.57747	NaN	NaN	NaN	15.0617	8.30093	-5.4194
1472	1.318	13.2547	7.06902	-5.87209	14.3055	7.63026	-5.6551	NaN	NaN	NaN	14.4208	7.50404	-5.64054	15.1343	8.02557	-5.55951	15.1817	8.12713	-5.57189	NaN	NaN	NaN	15.0513	8.28192	-5.41536
1473	1.32	13.2397	7.05881	-5.86945	14.2905	7.62276	-5.65887	NaN	NaN	NaN	NaN	NaN	NaN	15.1209	8.00865	-5.55793	15.1708	8.10836	-5.56669	NaN	NaN	NaN	15.0406	8.26304	-5.41152
1474	1.322	13.2245	7.04845	-5.86653	14.2755	7.61533	-5.66261	NaN	NaN	NaN	NaN	NaN	NaN	15.1062	7.99139	-5.55642	15.1595	8.08966	-5.56189	NaN	NaN	NaN	15.0298	8.24433	-5.40787
1475	1.324	13.2089	7.03796	-5.86336	14.2606	7.60796	-5.66632	NaN	NaN	NaN	NaN	NaN	NaN	15.0901	7.97381	-5.55501	15.1477	8.07103	-5.55754	NaN	NaN	NaN	15.0188	8.22579	-5.40444
1476	1.326	13.1932	7.02733	-5.85994	14.2456	7.60064	-5.67	NaN	NaN	NaN	NaN	NaN	NaN	15.0727	7.95595	-5.55372	15.1356	8.05248	-5.55366	NaN	NaN	NaN	15.0076	8.20746	-5.40124
1477	1.328	13.1771	7.0166	-5.85628	14.2307	7.59338	-5.67365	NaN	NaN	NaN	NaN	NaN	NaN	15.0541	7.93786	-5.55259	15.123	8.03404	-5.55027	NaN	NaN	NaN	14.9962	8.18934	-5.39827
1478	1.33	13.1609	7.00578	-5.8524	14.2157	7.58616	-5.67727	NaN	NaN	NaN	NaN	NaN	NaN	15.0343	7.91961	-5.55165	15.1099	8.01571	-5.5474	NaN	NaN	NaN	14.9846	8.17145	-5.39554
1479	1.332	13.1445	6.9949	-5.84834	14.2008	7.57898	-5.68084	NaN	NaN	NaN	NaN	NaN	NaN	15.0134	7.90127	-5.55094	15.0964	7.99753	-5.54507	NaN	NaN	NaN	14.9728	8.1538	-5.39307
1480	1.334	13.128	6.98401	-5.84412	14.1858	7.57184	-5.68437	NaN	NaN	NaN	NaN	NaN	NaN	14.9916	7.88296	-5.55051	15.0825	7.97951	-5.5433	NaN	NaN	NaN	14.9608	8.13642	-5.39088
1481	1.336	13.1114	6.97314	-5.83978	14.1708	7.56472	-5.68785	NaN	NaN	NaN	NaN	NaN	NaN	14.9691	7.86476	-5.55039	15.0682	7.96171	-5.5421	NaN	NaN	NaN	14.9487	8.11931	-5.38897
1482	1.338	13.0947	6.96233	-5.83536	14.1558	7.55761	-5.69128	NaN	NaN	NaN	NaN	NaN	NaN	14.9459	7.84677	-5.55063	15.0536	7.94414	-5.54147	NaN	NaN	NaN	14.9365	8.10247	-5.38736
1483	1.34	13.0781	6.95161	-5.83088	14.1407	7.55051	-5.69465	NaN	NaN	NaN	NaN	NaN	NaN	14.9223	7.82911	-5.55126	15.0386	7.92685	-5.5414	NaN	NaN	NaN	14.924	8.08591	-5.38605
1484	1.342	13.0615	6.94103	-5.82638	14.1256	7.54341	-5.69798	NaN	NaN	NaN	NaN	NaN	NaN	14.8983	7.81185	-5.55232	15.0234	7.90987	-5.5419	NaN	NaN	NaN	14.9114	8.06962	-5.38506
1485	1.344	13.045	6.93063	-5.82191	14.1105	7.53631	-5.70125	NaN	NaN	NaN	NaN	NaN	NaN	14.8742	7.79512	-5.55384	15.008	7.89325	-5.54295	NaN	NaN	NaN	14.8985	8.05362	-5.3844
1486	1.346	13.0287	6.92045	-5.81749	14.0954	7.5292	-5.70446	NaN	NaN	NaN	NaN	NaN	NaN	14.8501	7.77901	-5.55585	14.9923	7.87702	-5.54453	NaN	NaN	NaN	14.8855	8.0379	-5.38408
1487	1.348	13.0125	6.91052	-5.81316	14.0802	7.52206	-5.70761	NaN	NaN	NaN	NaN	NaN	NaN	14.8262	7.76362	-5.55838	14.9766	7.86123	-5.54662	NaN	NaN	NaN	14.8723	8.02248	-5.38412
1488	1.35	12.9964	6.90087	-5.80894	14.065	7.51488	-5.71069	NaN	NaN	NaN	NaN	NaN	NaN	14.8026	7.74902	-5.56143	14.9608	7.84593	-5.54919	NaN	NaN	NaN	14.8589	8.00736	-5.38453
1489	1.352	12.9805	6.89153	-5.80485	14.0498	7.50767	-5.71372	NaN	NaN	NaN	NaN	NaN	NaN	14.7794	7.73527	-5.56502	14.9449	7.83114	-5.55222	NaN	NaN	NaN	14.8453	7.99254	-5.38532
1490	1.354	12.9649	6.8825	-5.80091	14.0346	7.5004	-5.71667	NaN	NaN	NaN	NaN	NaN	NaN	14.7567	7.72242	-5.56915	14.929	7.81694	-5.55569	NaN	NaN	NaN	14.8315	7.97803	-5.38648
1491	1.356	12.9494	6.8738	-5.79712	14.0193	7.49308	-5.71955	NaN	NaN	NaN	NaN	NaN	NaN	14.7346	7.7105	-5.5738	14.9132	7.80333	-5.55957	NaN	NaN	NaN	14.8175	7.96385	-5.38804
1492	1.358	12.9341	6.86544	-5.7935	14.0041	7.4857	-5.72236	NaN	NaN	NaN	NaN	NaN	NaN	14.7131	7.69954	-5.57898	14.8974	7.79034	-5.56381	NaN	NaN	NaN	14.8032	7.95003	-5.39003
1493	1.36	12.9189	6.8574	-5.79004	13.9888	7.47824	-5.7251	NaN	NaN	NaN	NaN	NaN	NaN	14.6923	7.68954	-5.58467	14.8816	7.77801	-5.56839	NaN	NaN	NaN	14.7887	7.93658	-5.39242
1494	1.362	12.9039	6.8497	-5.78674	13.9735	7.4707	-5.72775	NaN	NaN	NaN	NaN	NaN	NaN	14.6722	7.6805	-5.59083	14.8659	7.76638	-5.5733	NaN	NaN	NaN	14.7741	7.92352	-5.39526
1495	1.364	12.8889	6.84231	-5.78359	13.9581	7.46307	-5.73032	NaN	NaN	NaN	NaN	NaN	NaN	14.6529	7.67243	-5.59748	14.8503	7.75547	-5.57851	NaN	NaN	NaN	14.7592	7.9109	-5.39855
1496	1.366	12.8741	6.83521	-5.78057	13.9428	7.45535	-5.73281	NaN	NaN	NaN	NaN	NaN	NaN	14.6342	7.66528	-5.60457	14.8347	7.74528	-5.584	NaN	NaN	NaN	14.744	7.89872	-5.4023
1497	1.368	12.8593	6.82838	-5.77766	13.9274	7.44753	-5.7352	NaN	NaN	NaN	NaN	NaN	NaN	14.6163	7.65904	-5.61209	14.8192	7.73582	-5.58974	NaN	NaN	NaN	14.7287	7.88705	-5.40652
1498	1.37	12.8445	6.8218	-5.77486	13.9121	7.43961	-5.73749	NaN	NaN	NaN	NaN	NaN	NaN	14.5989	7.65364	-5.61999	14.8037	7.7271	-5.59572	NaN	NaN	NaN	14.7133	7.87591	-5.41121
1499	1.372	12.8297	6.81544	-5.77212	NaN	NaN	NaN	NaN	NaN	NaN	NaN	NaN	NaN	14.5822	7.64905	-5.62825	NaN	NaN	NaN	NaN	NaN	NaN	14.6976	7.86536	-5.4164
1500	1.374	12.8148	6.80926	-5.76944	NaN	NaN	NaN	NaN	NaN	NaN	NaN	NaN	NaN	14.566	7.64522	-5.63685	NaN	NaN	NaN	NaN	NaN	NaN	14.6819	7.85541	-5.42208
1501	1.376	12.7999	6.80324	-5.7668	NaN	NaN	NaN	NaN	NaN	NaN	NaN	NaN	NaN	14.5503	7.6421	-5.64576	NaN	NaN	NaN	NaN	NaN	NaN	14.666	7.84611	-5.42825
1502	1.378	12.7847	6.79734	-5.76416	NaN	NaN	NaN	NaN	NaN	NaN	NaN	NaN	NaN	14.5351	7.63964	-5.65496	NaN	NaN	NaN	NaN	NaN	NaN	14.6501	7.83748	-5.43491
1503	1.38	12.7695	6.79154	-5.76153	NaN	NaN	NaN	NaN	NaN	NaN	NaN	NaN	NaN	14.5203	7.63779	-5.66443	NaN	NaN	NaN	NaN	NaN	NaN	14.6341	7.82957	-5.44207
1504	1.382	12.754	6.7858	-5.75887	NaN	NaN	NaN	NaN	NaN	NaN	NaN	NaN	NaN	14.5059	7.63651	-5.67415	NaN	NaN	NaN	NaN	NaN	NaN	14.618	7.82236	-5.4497
1505	1.384	12.7384	6.78012	-5.75618	NaN	NaN	NaN	NaN	NaN	NaN	NaN	NaN	NaN	14.4919	7.63578	-5.68411	NaN	NaN	NaN	NaN	NaN	NaN	14.6019	7.81588	-5.45779
1506	1.386	12.7225	6.77445	-5.75344	NaN	NaN	NaN	NaN	NaN	NaN	NaN	NaN	NaN	14.4782	7.63554	-5.69428	NaN	NaN	NaN	NaN	NaN	NaN	14.5858	7.81015	-5.46632
1507	1.388	12.7064	6.7688	-5.75067	NaN	NaN	NaN	NaN	NaN	NaN	NaN	NaN	NaN	14.4647	7.63575	-5.70465	NaN	NaN	NaN	NaN	NaN	NaN	14.5697	7.80514	-5.47527
1508	1.39	12.6902	6.76314	-5.74784	NaN	NaN	NaN	NaN	NaN	NaN	NaN	NaN	NaN	14.4515	7.63637	-5.71519	NaN	NaN	NaN	NaN	NaN	NaN	14.5536	7.80085	-5.4846
1509	1.392	12.6736	6.75746	-5.74496	NaN	NaN	NaN	NaN	NaN	NaN	NaN	NaN	NaN	14.4385	7.63738	-5.72591	NaN	NaN	NaN	NaN	NaN	NaN	14.5374	7.79725	-5.49428
1510	1.394	12.6569	6.75178	-5.74204	NaN	NaN	NaN	NaN	NaN	NaN	NaN	NaN	NaN	14.4256	7.63875	-5.73677	NaN	NaN	NaN	NaN	NaN	NaN	14.5213	7.7943	-5.50428
1511	1.396	12.64	6.74608	-5.73908	NaN	NaN	NaN	NaN	NaN	NaN	NaN	NaN	NaN	14.413	7.64045	-5.74777	NaN	NaN	NaN	NaN	NaN	NaN	14.505	7.79197	-5.51455
1512	1.398	12.623	6.74039	-5.7361	NaN	NaN	NaN	NaN	NaN	NaN	NaN	NaN	NaN	14.4004	7.64244	-5.75888	NaN	NaN	NaN	NaN	NaN	NaN	14.4888	7.7902	-5.52504
1513	1.4	12.6057	6.73471	-5.7331	NaN	NaN	NaN	NaN	NaN	NaN	NaN	NaN	NaN	14.3879	7.64469	-5.77008	NaN	NaN	NaN	NaN	NaN	NaN	14.4724	7.78896	-5.53572
1514	1.402	12.5884	6.72903	-5.73008	NaN	NaN	NaN	NaN	NaN	NaN	NaN	NaN	NaN	14.3753	7.64716	-5.78134	NaN	NaN	NaN	NaN	NaN	NaN	14.4559	7.78816	-5.54655
1515	1.404	12.571	6.72338	-5.72707	NaN	NaN	NaN	NaN	NaN	NaN	NaN	NaN	NaN	14.3628	7.64981	-5.79263	NaN	NaN	NaN	NaN	NaN	NaN	14.4393	7.78777	-5.55747
1516	1.406	12.5534	6.71778	-5.72406	NaN	NaN	NaN	NaN	NaN	NaN	NaN	NaN	NaN	14.3501	7.65262	-5.80393	NaN	NaN	NaN	NaN	NaN	NaN	14.4226	7.78772	-5.56844
1517	1.408	12.5359	6.71225	-5.72108	NaN	NaN	NaN	NaN	NaN	NaN	NaN	NaN	NaN	NaN	NaN	NaN	NaN	NaN	NaN	NaN	NaN	NaN	14.4057	7.78794	-5.57942
1518	1.41	12.5183	6.70681	-5.71814	NaN	NaN	NaN	NaN	NaN	NaN	NaN	NaN	NaN	NaN	NaN	NaN	NaN	NaN	NaN	NaN	NaN	NaN	14.3885	7.78838	-5.59037
1519	1.412	12.5008	6.70149	-5.71523	NaN	NaN	NaN	NaN	NaN	NaN	NaN	NaN	NaN	NaN	NaN	NaN	NaN	NaN	NaN	NaN	NaN	NaN	14.3712	7.78899	-5.60127
1520	1.414	12.4833	6.69629	-5.71237	NaN	NaN	NaN	NaN	NaN	NaN	NaN	NaN	NaN	NaN	NaN	NaN	NaN	NaN	NaN	NaN	NaN	NaN	14.3535	7.78969	-5.61207
1521	1.416	12.4659	6.69125	-5.70956	NaN	NaN	NaN	NaN	NaN	NaN	NaN	NaN	NaN	NaN	NaN	NaN	NaN	NaN	NaN	NaN	NaN	NaN	14.3356	7.79044	-5.62276
1522	1.418	12.4486	6.68639	-5.70679	NaN	NaN	NaN	NaN	NaN	NaN	NaN	NaN	NaN	NaN	NaN	NaN	NaN	NaN	NaN	NaN	NaN	NaN	14.3174	7.79119	-5.63331
1523	1.42	12.4315	6.68172	-5.70407	NaN	NaN	NaN	NaN	NaN	NaN	NaN	NaN	NaN	NaN	NaN	NaN	NaN	NaN	NaN	NaN	NaN	NaN	14.2989	7.79188	-5.6437
1524	1.422	12.4145	6.67726	-5.70139	NaN	NaN	NaN	NaN	NaN	NaN	NaN	NaN	NaN	NaN	NaN	NaN	NaN	NaN	NaN	NaN	NaN	NaN	14.28	7.7925	-5.65392
1525	1.424	12.3976	6.673	-5.69875	NaN	NaN	NaN	NaN	NaN	NaN	NaN	NaN	NaN	NaN	NaN	NaN	NaN	NaN	NaN	NaN	NaN	NaN	14.2608	7.79301	-5.66397
1526	1.426	12.3809	6.66896	-5.69613	NaN	NaN	NaN	NaN	NaN	NaN	NaN	NaN	NaN	NaN	NaN	NaN	NaN	NaN	NaN	NaN	NaN	NaN	14.2413	7.79338	-5.67384
1527	1.428	12.3643	6.66513	-5.69353	NaN	NaN	NaN	NaN	NaN	NaN	NaN	NaN	NaN	NaN	NaN	NaN	NaN	NaN	NaN	NaN	NaN	NaN	14.2214	7.79358	-5.68352
1528	1.43	12.3479	6.66153	-5.69093	NaN	NaN	NaN	NaN	NaN	NaN	NaN	NaN	NaN	NaN	NaN	NaN	NaN	NaN	NaN	NaN	NaN	NaN	14.2012	7.7936	-5.69302
1529	1.432	12.3317	6.65813	-5.68833	NaN	NaN	NaN	NaN	NaN	NaN	NaN	NaN	NaN	NaN	NaN	NaN	NaN	NaN	NaN	NaN	NaN	NaN	14.1807	7.79341	-5.70234
1530	1.434	12.3157	6.65493	-5.68569	NaN	NaN	NaN	NaN	NaN	NaN	NaN	NaN	NaN	NaN	NaN	NaN	NaN	NaN	NaN	NaN	NaN	NaN	14.1599	7.793	-5.71146
1531	1.436	12.2997	6.65192	-5.68303	NaN	NaN	NaN	NaN	NaN	NaN	NaN	NaN	NaN	NaN	NaN	NaN	NaN	NaN	NaN	NaN	NaN	NaN	14.1388	7.79234	-5.72039
1532	1.438	12.2839	6.64907	-5.68032	NaN	NaN	NaN	NaN	NaN	NaN	NaN	NaN	NaN	NaN	NaN	NaN	NaN	NaN	NaN	NaN	NaN	NaN	14.1174	7.79143	-5.72911
1533	1.44	12.2683	6.64634	-5.67753	NaN	NaN	NaN	NaN	NaN	NaN	NaN	NaN	NaN	NaN	NaN	NaN	NaN	NaN	NaN	NaN	NaN	NaN	14.0957	7.79025	-5.73764
1534	1.442	12.2526	6.64372	-5.67465	NaN	NaN	NaN	NaN	NaN	NaN	NaN	NaN	NaN	NaN	NaN	NaN	NaN	NaN	NaN	NaN	NaN	NaN	14.0738	7.7888	-5.74597
1535	1.444	12.2371	6.64117	-5.67166	NaN	NaN	NaN	NaN	NaN	NaN	NaN	NaN	NaN	NaN	NaN	NaN	NaN	NaN	NaN	NaN	NaN	NaN	14.0517	7.78707	-5.75407
1536	1.446	12.2215	6.63865	-5.66856	NaN	NaN	NaN	NaN	NaN	NaN	NaN	NaN	NaN	NaN	NaN	NaN	NaN	NaN	NaN	NaN	NaN	NaN	14.0294	7.78503	-5.76192
1537	1.448	12.2059	6.63614	-5.66534	NaN	NaN	NaN	NaN	NaN	NaN	NaN	NaN	NaN	NaN	NaN	NaN	NaN	NaN	NaN	NaN	NaN	NaN	14.0068	7.78267	-5.76951
1538	1.45	12.1904	6.63361	-5.66197	NaN	NaN	NaN	NaN	NaN	NaN	NaN	NaN	NaN	NaN	NaN	NaN	NaN	NaN	NaN	NaN	NaN	NaN	13.9841	7.77999	-5.77684
1539	1.452	12.1747	6.63101	-5.65845	NaN	NaN	NaN	NaN	NaN	NaN	NaN	NaN	NaN	NaN	NaN	NaN	NaN	NaN	NaN	NaN	NaN	NaN	13.9613	7.77699	-5.78387
1540	1.454	12.159	6.62832	-5.65478	NaN	NaN	NaN	NaN	NaN	NaN	NaN	NaN	NaN	NaN	NaN	NaN	NaN	NaN	NaN	NaN	NaN	NaN	13.9383	7.77366	-5.79058
1541	1.456	12.1432	6.62551	-5.65095	NaN	NaN	NaN	NaN	NaN	NaN	NaN	NaN	NaN	NaN	NaN	NaN	NaN	NaN	NaN	NaN	NaN	NaN	13.9153	7.76999	-5.79695
1542	1.458	12.1273	6.62256	-5.64696	NaN	NaN	NaN	NaN	NaN	NaN	NaN	NaN	NaN	NaN	NaN	NaN	NaN	NaN	NaN	NaN	NaN	NaN	13.8921	7.76599	-5.80296
1543	1.46	12.1113	6.61945	-5.6428	NaN	NaN	NaN	NaN	NaN	NaN	NaN	NaN	NaN	NaN	NaN	NaN	NaN	NaN	NaN	NaN	NaN	NaN	13.8689	7.76166	-5.80859
1544	1.462	12.0952	6.61616	-5.63849	NaN	NaN	NaN	NaN	NaN	NaN	NaN	NaN	NaN	NaN	NaN	NaN	NaN	NaN	NaN	NaN	NaN	NaN	13.8458	7.75699	-5.81382
1545	1.464	12.0789	6.61268	-5.63402	NaN	NaN	NaN	NaN	NaN	NaN	NaN	NaN	NaN	NaN	NaN	NaN	NaN	NaN	NaN	NaN	NaN	NaN	13.8226	7.75201	-5.81863
1546	1.466	12.0626	6.60901	-5.62939	NaN	NaN	NaN	NaN	NaN	NaN	NaN	NaN	NaN	NaN	NaN	NaN	NaN	NaN	NaN	NaN	NaN	NaN	13.7995	7.74673	-5.82305
1547	1.468	12.0462	6.60514	-5.62462	NaN	NaN	NaN	NaN	NaN	NaN	NaN	NaN	NaN	NaN	NaN	NaN	NaN	NaN	NaN	NaN	NaN	NaN	13.7764	7.74116	-5.82703
1548	1.47	12.0296	6.60109	-5.61972	NaN	NaN	NaN	NaN	NaN	NaN	NaN	NaN	NaN	NaN	NaN	NaN	NaN	NaN	NaN	NaN	NaN	NaN	13.7535	7.73533	-5.8306
1549	1.472	12.013	6.59684	-5.61468	NaN	NaN	NaN	NaN	NaN	NaN	NaN	NaN	NaN	NaN	NaN	NaN	NaN	NaN	NaN	NaN	NaN	NaN	13.7308	7.72927	-5.83377
1550	1.474	11.9964	6.59243	-5.60952	NaN	NaN	NaN	NaN	NaN	NaN	NaN	NaN	NaN	NaN	NaN	NaN	NaN	NaN	NaN	NaN	NaN	NaN	13.7083	7.72299	-5.83655
1551	1.476	11.9797	6.58786	-5.60425	NaN	NaN	NaN	NaN	NaN	NaN	NaN	NaN	NaN	NaN	NaN	NaN	NaN	NaN	NaN	NaN	NaN	NaN	13.686	7.71653	-5.83895
1552	1.478	11.963	6.58316	-5.59889	NaN	NaN	NaN	NaN	NaN	NaN	NaN	NaN	NaN	NaN	NaN	NaN	NaN	NaN	NaN	NaN	NaN	NaN	13.6641	7.70989	-5.84099
1553	1.48	11.9464	6.57835	-5.59343	NaN	NaN	NaN	NaN	NaN	NaN	NaN	NaN	NaN	NaN	NaN	NaN	NaN	NaN	NaN	NaN	NaN	NaN	13.6425	7.70312	-5.84272
1554	1.482	11.9298	6.57344	-5.5879	NaN	NaN	NaN	NaN	NaN	NaN	NaN	NaN	NaN	NaN	NaN	NaN	NaN	NaN	NaN	NaN	NaN	NaN	13.6214	7.69622	-5.84416
1555	1.484	11.9133	6.56845	-5.58229	NaN	NaN	NaN	NaN	NaN	NaN	NaN	NaN	NaN	NaN	NaN	NaN	NaN	NaN	NaN	NaN	NaN	NaN	13.6007	7.68923	-5.84533
1556	1.486	11.8969	6.5634	-5.57661	NaN	NaN	NaN	NaN	NaN	NaN	NaN	NaN	NaN	NaN	NaN	NaN	NaN	NaN	NaN	NaN	NaN	NaN	13.5805	7.68214	-5.84629
1557	1.488	11.8806	6.5583	-5.57087	NaN	NaN	NaN	NaN	NaN	NaN	NaN	NaN	NaN	NaN	NaN	NaN	NaN	NaN	NaN	NaN	NaN	NaN	13.5609	7.67496	-5.84705
1558	1.49	11.8644	6.55316	-5.56508	NaN	NaN	NaN	NaN	NaN	NaN	NaN	NaN	NaN	NaN	NaN	NaN	NaN	NaN	NaN	NaN	NaN	NaN	13.5419	7.6677	-5.84765
1559	1.492	11.8484	6.548	-5.55923	NaN	NaN	NaN	NaN	NaN	NaN	NaN	NaN	NaN	NaN	NaN	NaN	NaN	NaN	NaN	NaN	NaN	NaN	13.5236	7.66034	-5.84812
1560	1.494	11.8326	6.54282	-5.55333	NaN	NaN	NaN	NaN	NaN	NaN	NaN	NaN	NaN	NaN	NaN	NaN	NaN	NaN	NaN	NaN	NaN	NaN	13.5059	7.65288	-5.84849
1561	1.496	11.8169	6.53762	-5.54739	NaN	NaN	NaN	NaN	NaN	NaN	NaN	NaN	NaN	NaN	NaN	NaN	NaN	NaN	NaN	NaN	NaN	NaN	13.489	7.6453	-5.84878
1562	1.498	11.8013	6.5324	-5.54141	NaN	NaN	NaN	NaN	NaN	NaN	NaN	NaN	NaN	NaN	NaN	NaN	NaN	NaN	NaN	NaN	NaN	NaN	13.4729	7.63756	-5.84899
1563	1.5	11.7859	6.52716	-5.53538	NaN	NaN	NaN	NaN	NaN	NaN	NaN	NaN	NaN	NaN	NaN	NaN	NaN	NaN	NaN	NaN	NaN	NaN	13.4576	7.62965	-5.84915
1564	1.502	11.7706	6.52189	-5.52931	NaN	NaN	NaN	NaN	NaN	NaN	NaN	NaN	NaN	NaN	NaN	NaN	NaN	NaN	NaN	NaN	NaN	NaN	13.4431	7.62154	-5.84927
1565	1.504	11.7554	6.51655	-5.5232	NaN	NaN	NaN	NaN	NaN	NaN	NaN	NaN	NaN	NaN	NaN	NaN	NaN	NaN	NaN	NaN	NaN	NaN	13.4294	7.61318	-5.84934
1566	1.506	11.7403	6.51117	-5.51705	NaN	NaN	NaN	NaN	NaN	NaN	NaN	NaN	NaN	NaN	NaN	NaN	NaN	NaN	NaN	NaN	NaN	NaN	13.4165	7.60453	-5.84935
1567	1.508	11.7252	6.50571	-5.51085	NaN	NaN	NaN	NaN	NaN	NaN	NaN	NaN	NaN	NaN	NaN	NaN	NaN	NaN	NaN	NaN	NaN	NaN	13.4045	7.59555	-5.84929
1568	1.51	11.7103	6.50017	-5.50462	NaN	NaN	NaN	NaN	NaN	NaN	NaN	NaN	NaN	NaN	NaN	NaN	NaN	NaN	NaN	NaN	NaN	NaN	13.3934	7.58621	-5.84916
1569	1.512	11.6954	6.49454	-5.49836	NaN	NaN	NaN	NaN	NaN	NaN	NaN	NaN	NaN	NaN	NaN	NaN	NaN	NaN	NaN	NaN	NaN	NaN	13.3831	7.57647	-5.84894
1570	1.514	11.6805	6.48881	-5.49205	NaN	NaN	NaN	NaN	NaN	NaN	NaN	NaN	NaN	NaN	NaN	NaN	NaN	NaN	NaN	NaN	NaN	NaN	13.3736	7.56629	-5.84859
1571	1.516	11.6656	6.48296	-5.48572	NaN	NaN	NaN	NaN	NaN	NaN	NaN	NaN	NaN	NaN	NaN	NaN	NaN	NaN	NaN	NaN	NaN	NaN	13.3648	7.55566	-5.84812
1572	1.518	11.6508	6.47699	-5.47935	NaN	NaN	NaN	NaN	NaN	NaN	NaN	NaN	NaN	NaN	NaN	NaN	NaN	NaN	NaN	NaN	NaN	NaN	13.3569	7.54454	-5.84748
1573	1.52	11.6359	6.47092	-5.47296	NaN	NaN	NaN	NaN	NaN	NaN	NaN	NaN	NaN	NaN	NaN	NaN	NaN	NaN	NaN	NaN	NaN	NaN	13.3496	7.53293	-5.84666
1574	1.522	11.621	6.46474	-5.46655	NaN	NaN	NaN	NaN	NaN	NaN	NaN	NaN	NaN	NaN	NaN	NaN	NaN	NaN	NaN	NaN	NaN	NaN	13.3431	7.5208	-5.84564
1575	1.524	11.6062	6.45846	-5.46013	NaN	NaN	NaN	NaN	NaN	NaN	NaN	NaN	NaN	NaN	NaN	NaN	NaN	NaN	NaN	NaN	NaN	NaN	13.3371	7.50815	-5.84438
1576	1.526	11.5913	6.4521	-5.45368	NaN	NaN	NaN	NaN	NaN	NaN	NaN	NaN	NaN	NaN	NaN	NaN	NaN	NaN	NaN	NaN	NaN	NaN	13.3317	7.49498	-5.84287
1577	1.528	11.5765	6.44565	-5.44722	NaN	NaN	NaN	NaN	NaN	NaN	NaN	NaN	NaN	NaN	NaN	NaN	NaN	NaN	NaN	NaN	NaN	NaN	13.3267	7.48129	-5.84108
1578	1.53	11.5617	6.43915	-5.44073	NaN	NaN	NaN	NaN	NaN	NaN	NaN	NaN	NaN	NaN	NaN	NaN	NaN	NaN	NaN	NaN	NaN	NaN	13.3222	7.4671	-5.83901
1579	1.532	11.5469	6.43261	-5.43424	NaN	NaN	NaN	NaN	NaN	NaN	NaN	NaN	NaN	NaN	NaN	NaN	NaN	NaN	NaN	NaN	NaN	NaN	13.318	7.45243	-5.83663
1580	1.534	11.5322	6.42605	-5.42771	NaN	NaN	NaN	NaN	NaN	NaN	NaN	NaN	NaN	NaN	NaN	NaN	NaN	NaN	NaN	NaN	NaN	NaN	13.3141	7.43729	-5.83393
1581	1.536	11.5175	6.41949	-5.42116	NaN	NaN	NaN	NaN	NaN	NaN	NaN	NaN	NaN	NaN	NaN	NaN	NaN	NaN	NaN	NaN	NaN	NaN	13.3103	7.4217	-5.83092
1582	1.538	11.5029	6.41297	-5.41458	NaN	NaN	NaN	NaN	NaN	NaN	NaN	NaN	NaN	NaN	NaN	NaN	NaN	NaN	NaN	NaN	NaN	NaN	13.3067	7.40571	-5.82757
1583	1.54	11.4885	6.40647	-5.40796	NaN	NaN	NaN	NaN	NaN	NaN	NaN	NaN	NaN	NaN	NaN	NaN	NaN	NaN	NaN	NaN	NaN	NaN	13.303	7.38934	-5.8239
1584	1.542	11.4741	6.40001	-5.40127	NaN	NaN	NaN	NaN	NaN	NaN	NaN	NaN	NaN	NaN	NaN	NaN	NaN	NaN	NaN	NaN	NaN	NaN	13.2993	7.37261	-5.81989
1585	1.544	11.4599	6.3936	-5.39451	NaN	NaN	NaN	NaN	NaN	NaN	NaN	NaN	NaN	NaN	NaN	NaN	NaN	NaN	NaN	NaN	NaN	NaN	13.2955	7.35558	-5.81556
1586	1.546	11.4457	6.38725	-5.38767	NaN	NaN	NaN	NaN	NaN	NaN	NaN	NaN	NaN	NaN	NaN	NaN	NaN	NaN	NaN	NaN	NaN	NaN	13.2914	7.33825	-5.81091
1587	1.548	11.4317	6.38095	-5.38071	NaN	NaN	NaN	NaN	NaN	NaN	NaN	NaN	NaN	NaN	NaN	NaN	NaN	NaN	NaN	NaN	NaN	NaN	13.2871	7.32068	-5.80594
1588	1.55	11.4179	6.3747	-5.37364	NaN	NaN	NaN	NaN	NaN	NaN	NaN	NaN	NaN	NaN	NaN	NaN	NaN	NaN	NaN	NaN	NaN	NaN	13.2824	7.3029	-5.80067
1589	1.552	11.4041	6.3685	-5.36642	NaN	NaN	NaN	NaN	NaN	NaN	NaN	NaN	NaN	NaN	NaN	NaN	NaN	NaN	NaN	NaN	NaN	NaN	13.2773	7.28493	-5.79511
1590	1.554	11.3904	6.36233	-5.35906	NaN	NaN	NaN	NaN	NaN	NaN	NaN	NaN	NaN	NaN	NaN	NaN	NaN	NaN	NaN	NaN	NaN	NaN	13.2719	7.26681	-5.78928
1591	1.556	11.3768	6.35617	-5.35151	NaN	NaN	NaN	NaN	NaN	NaN	NaN	NaN	NaN	NaN	NaN	NaN	NaN	NaN	NaN	NaN	NaN	NaN	13.2659	7.24856	-5.78318
1592	1.558	11.3633	6.35001	-5.34378	NaN	NaN	NaN	NaN	NaN	NaN	NaN	NaN	NaN	NaN	NaN	NaN	NaN	NaN	NaN	NaN	NaN	NaN	13.2595	7.23022	-5.77684
1593	1.56	11.3498	6.34382	-5.33586	NaN	NaN	NaN	NaN	NaN	NaN	NaN	NaN	NaN	NaN	NaN	NaN	NaN	NaN	NaN	NaN	NaN	NaN	13.2526	7.21181	-5.77028
1594	1.562	11.3364	6.33758	-5.32772	NaN	NaN	NaN	NaN	NaN	NaN	NaN	NaN	NaN	NaN	NaN	NaN	NaN	NaN	NaN	NaN	NaN	NaN	13.2452	7.19336	-5.76352
1595	1.564	11.3229	6.33127	-5.31936	NaN	NaN	NaN	NaN	NaN	NaN	NaN	NaN	NaN	NaN	NaN	NaN	NaN	NaN	NaN	NaN	NaN	NaN	13.2373	7.1749	-5.75657
1596	1.566	11.3094	6.32488	-5.31079	NaN	NaN	NaN	NaN	NaN	NaN	NaN	NaN	NaN	NaN	NaN	NaN	NaN	NaN	NaN	NaN	NaN	NaN	13.2289	7.15644	-5.74948
1597	1.568	11.2959	6.31838	-5.30199	NaN	NaN	NaN	NaN	NaN	NaN	NaN	NaN	NaN	NaN	NaN	NaN	NaN	NaN	NaN	NaN	NaN	NaN	13.2201	7.13802	-5.74227
1598	1.57	11.2822	6.31177	-5.29298	NaN	NaN	NaN	NaN	NaN	NaN	NaN	NaN	NaN	NaN	NaN	NaN	NaN	NaN	NaN	NaN	NaN	NaN	13.2108	7.11967	-5.73495
1599	1.572	11.2685	6.30504	-5.28376	NaN	NaN	NaN	NaN	NaN	NaN	NaN	NaN	NaN	NaN	NaN	NaN	NaN	NaN	NaN	NaN	NaN	NaN	13.2012	7.10139	-5.72756
1600	1.574	11.2547	6.29817	-5.27435	NaN	NaN	NaN	NaN	NaN	NaN	NaN	NaN	NaN	NaN	NaN	NaN	NaN	NaN	NaN	NaN	NaN	NaN	13.1912	7.08322	-5.72012
1601	1.576	11.2407	6.29118	-5.26474	NaN	NaN	NaN	NaN	NaN	NaN	NaN	NaN	NaN	NaN	NaN	NaN	NaN	NaN	NaN	NaN	NaN	NaN	13.1809	7.06518	-5.71268
1602	1.578	11.2267	6.28409	-5.25497	NaN	NaN	NaN	NaN	NaN	NaN	NaN	NaN	NaN	NaN	NaN	NaN	NaN	NaN	NaN	NaN	NaN	NaN	13.1703	7.0473	-5.70524
1603	1.58	11.2125	6.2769	-5.24506	NaN	NaN	NaN	NaN	NaN	NaN	NaN	NaN	NaN	NaN	NaN	NaN	NaN	NaN	NaN	NaN	NaN	NaN	13.1595	7.02958	-5.69784
1604	1.582	11.1982	6.26963	-5.23501	NaN	NaN	NaN	NaN	NaN	NaN	NaN	NaN	NaN	NaN	NaN	NaN	NaN	NaN	NaN	NaN	NaN	NaN	13.1485	7.01206	-5.69051
1605	1.584	11.1838	6.26231	-5.22487	NaN	NaN	NaN	NaN	NaN	NaN	NaN	NaN	NaN	NaN	NaN	NaN	NaN	NaN	NaN	NaN	NaN	NaN	13.1373	6.99474	-5.68326
1606	1.586	11.1693	6.25496	-5.21465	NaN	NaN	NaN	NaN	NaN	NaN	NaN	NaN	NaN	NaN	NaN	NaN	NaN	NaN	NaN	NaN	NaN	NaN	13.126	6.97764	-5.6761
1607	1.588	11.1548	6.24763	-5.20437	NaN	NaN	NaN	NaN	NaN	NaN	NaN	NaN	NaN	NaN	NaN	NaN	NaN	NaN	NaN	NaN	NaN	NaN	NaN	NaN	NaN
1608	1.59	11.1402	6.24034	-5.19407	NaN	NaN	NaN	NaN	NaN	NaN	NaN	NaN	NaN	NaN	NaN	NaN	NaN	NaN	NaN	NaN	NaN	NaN	NaN	NaN	NaN
1609	1.592	11.1257	6.23314	-5.18376	NaN	NaN	NaN	NaN	NaN	NaN	NaN	NaN	NaN	NaN	NaN	NaN	NaN	NaN	NaN	NaN	NaN	NaN	NaN	NaN	NaN
1610	1.594	11.1111	6.22605	-5.17346	NaN	NaN	NaN	NaN	NaN	NaN	NaN	NaN	NaN	NaN	NaN	NaN	NaN	NaN	NaN	NaN	NaN	NaN	NaN	NaN	NaN
1611	1.596	11.0967	6.21912	-5.1632	NaN	NaN	NaN	NaN	NaN	NaN	NaN	NaN	NaN	NaN	NaN	NaN	NaN	NaN	NaN	NaN	NaN	NaN	NaN	NaN	NaN
1612	1.598	11.0822	6.21236	-5.15299	NaN	NaN	NaN	NaN	NaN	NaN	NaN	NaN	NaN	NaN	NaN	NaN	NaN	NaN	NaN	NaN	NaN	NaN	NaN	NaN	NaN
1613	1.6	11.0679	6.20582	-5.14284	NaN	NaN	NaN	NaN	NaN	NaN	NaN	NaN	NaN	NaN	NaN	NaN	NaN	NaN	NaN	NaN	NaN	NaN	NaN	NaN	NaN
1614	1.602	11.0537	6.1995	-5.13276	NaN	NaN	NaN	NaN	NaN	NaN	NaN	NaN	NaN	NaN	NaN	NaN	NaN	NaN	NaN	NaN	NaN	NaN	NaN	NaN	NaN
1615	1.604	11.0397	6.19343	-5.12276	NaN	NaN	NaN	NaN	NaN	NaN	NaN	NaN	NaN	NaN	NaN	NaN	NaN	NaN	NaN	NaN	NaN	NaN	NaN	NaN	NaN
1616	1.606	11.0257	6.18763	-5.11285	NaN	NaN	NaN	NaN	NaN	NaN	NaN	NaN	NaN	NaN	NaN	NaN	NaN	NaN	NaN	NaN	NaN	NaN	NaN	NaN	NaN
1617	1.608	11.012	6.18211	-5.10302	NaN	NaN	NaN	NaN	NaN	NaN	NaN	NaN	NaN	NaN	NaN	NaN	NaN	NaN	NaN	NaN	NaN	NaN	NaN	NaN	NaN
1618	1.61	10.9984	6.17686	-5.09328	NaN	NaN	NaN	NaN	NaN	NaN	NaN	NaN	NaN	NaN	NaN	NaN	NaN	NaN	NaN	NaN	NaN	NaN	NaN	NaN	NaN
1619	1.612	10.985	6.17189	-5.08362	NaN	NaN	NaN	NaN	NaN	NaN	NaN	NaN	NaN	NaN	NaN	NaN	NaN	NaN	NaN	NaN	NaN	NaN	NaN	NaN	NaN
1620	1.614	10.9717	6.16718	-5.07403	NaN	NaN	NaN	NaN	NaN	NaN	NaN	NaN	NaN	NaN	NaN	NaN	NaN	NaN	NaN	NaN	NaN	NaN	NaN	NaN	NaN
1621	1.616	10.9586	6.16271	-5.06449	NaN	NaN	NaN	NaN	NaN	NaN	NaN	NaN	NaN	NaN	NaN	NaN	NaN	NaN	NaN	NaN	NaN	NaN	NaN	NaN	NaN
1622	1.618	10.9455	6.15847	-5.055	NaN	NaN	NaN	NaN	NaN	NaN	NaN	NaN	NaN	NaN	NaN	NaN	NaN	NaN	NaN	NaN	NaN	NaN	NaN	NaN	NaN
1623	1.62	10.9324	6.15443	-5.04554	NaN	NaN	NaN	NaN	NaN	NaN	NaN	NaN	NaN	NaN	NaN	NaN	NaN	NaN	NaN	NaN	NaN	NaN	NaN	NaN	NaN
1624	1.622	10.9194	6.15058	-5.0361	NaN	NaN	NaN	NaN	NaN	NaN	NaN	NaN	NaN	NaN	NaN	NaN	NaN	NaN	NaN	NaN	NaN	NaN	NaN	NaN	NaN
1625	1.624	10.9063	6.1469	-5.02667	NaN	NaN	NaN	NaN	NaN	NaN	NaN	NaN	NaN	NaN	NaN	NaN	NaN	NaN	NaN	NaN	NaN	NaN	NaN	NaN	NaN
1626	1.626	10.8932	6.14335	-5.01722	NaN	NaN	NaN	NaN	NaN	NaN	NaN	NaN	NaN	NaN	NaN	NaN	NaN	NaN	NaN	NaN	NaN	NaN	NaN	NaN	NaN
1627	1.628	10.88	6.13993	-5.00775	NaN	NaN	NaN	NaN	NaN	NaN	NaN	NaN	NaN	NaN	NaN	NaN	NaN	NaN	NaN	NaN	NaN	NaN	NaN	NaN	NaN
1628	1.63	10.8666	6.13659	-4.99824	NaN	NaN	NaN	NaN	NaN	NaN	NaN	NaN	NaN	NaN	NaN	NaN	NaN	NaN	NaN	NaN	NaN	NaN	NaN	NaN	NaN
1629	1.632	10.853	6.13333	-4.98867	NaN	NaN	NaN	NaN	NaN	NaN	NaN	NaN	NaN	NaN	NaN	NaN	NaN	NaN	NaN	NaN	NaN	NaN	NaN	NaN	NaN
1630	1.634	10.8392	6.13012	-4.97904	NaN	NaN	NaN	NaN	NaN	NaN	NaN	NaN	NaN	NaN	NaN	NaN	NaN	NaN	NaN	NaN	NaN	NaN	NaN	NaN	NaN
1631	1.636	10.8251	6.12696	-4.96933	NaN	NaN	NaN	NaN	NaN	NaN	NaN	NaN	NaN	NaN	NaN	NaN	NaN	NaN	NaN	NaN	NaN	NaN	NaN	NaN	NaN
1632	1.638	10.8107	6.12384	-4.95953	NaN	NaN	NaN	NaN	NaN	NaN	NaN	NaN	NaN	NaN	NaN	NaN	NaN	NaN	NaN	NaN	NaN	NaN	NaN	NaN	NaN
1633	1.64	10.796	6.12075	-4.94965	NaN	NaN	NaN	NaN	NaN	NaN	NaN	NaN	NaN	NaN	NaN	NaN	NaN	NaN	NaN	NaN	NaN	NaN	NaN	NaN	NaN
1634	1.642	10.781	6.11769	-4.93967	NaN	NaN	NaN	NaN	NaN	NaN	NaN	NaN	NaN	NaN	NaN	NaN	NaN	NaN	NaN	NaN	NaN	NaN	NaN	NaN	NaN
1635	1.644	10.7657	6.11468	-4.9296	NaN	NaN	NaN	NaN	NaN	NaN	NaN	NaN	NaN	NaN	NaN	NaN	NaN	NaN	NaN	NaN	NaN	NaN	NaN	NaN	NaN
1636	1.646	10.75	6.11172	-4.91943	NaN	NaN	NaN	NaN	NaN	NaN	NaN	NaN	NaN	NaN	NaN	NaN	NaN	NaN	NaN	NaN	NaN	NaN	NaN	NaN	NaN
1637	1.648	10.7341	6.10883	-4.90918	NaN	NaN	NaN	NaN	NaN	NaN	NaN	NaN	NaN	NaN	NaN	NaN	NaN	NaN	NaN	NaN	NaN	NaN	NaN	NaN	NaN
1638	1.65	10.718	6.10601	-4.89885	NaN	NaN	NaN	NaN	NaN	NaN	NaN	NaN	NaN	NaN	NaN	NaN	NaN	NaN	NaN	NaN	NaN	NaN	NaN	NaN	NaN
1639	1.652	10.7017	6.10329	-4.88846	NaN	NaN	NaN	NaN	NaN	NaN	NaN	NaN	NaN	NaN	NaN	NaN	NaN	NaN	NaN	NaN	NaN	NaN	NaN	NaN	NaN
1640	1.654	10.6852	6.10069	-4.87801	NaN	NaN	NaN	NaN	NaN	NaN	NaN	NaN	NaN	NaN	NaN	NaN	NaN	NaN	NaN	NaN	NaN	NaN	NaN	NaN	NaN
1641	1.656	10.6687	6.09824	-4.86752	NaN	NaN	NaN	NaN	NaN	NaN	NaN	NaN	NaN	NaN	NaN	NaN	NaN	NaN	NaN	NaN	NaN	NaN	NaN	NaN	NaN
1642	1.658	10.6522	6.09594	-4.857	NaN	NaN	NaN	NaN	NaN	NaN	NaN	NaN	NaN	NaN	NaN	NaN	NaN	NaN	NaN	NaN	NaN	NaN	NaN	NaN	NaN
1643	1.66	10.6357	6.09382	-4.84646	NaN	NaN	NaN	NaN	NaN	NaN	NaN	NaN	NaN	NaN	NaN	NaN	NaN	NaN	NaN	NaN	NaN	NaN	NaN	NaN	NaN
1644	1.662	10.6193	6.09189	-4.83593	NaN	NaN	NaN	NaN	NaN	NaN	NaN	NaN	NaN	NaN	NaN	NaN	NaN	NaN	NaN	NaN	NaN	NaN	NaN	NaN	NaN
1645	1.664	10.6032	6.09018	-4.82541	NaN	NaN	NaN	NaN	NaN	NaN	NaN	NaN	NaN	NaN	NaN	NaN	NaN	NaN	NaN	NaN	NaN	NaN	NaN	NaN	NaN
1646	1.666	10.5873	6.08868	-4.81493	NaN	NaN	NaN	NaN	NaN	NaN	NaN	NaN	NaN	NaN	NaN	NaN	NaN	NaN	NaN	NaN	NaN	NaN	NaN	NaN	NaN
1647	1.668	10.5717	6.08742	-4.80448	NaN	NaN	NaN	NaN	NaN	NaN	NaN	NaN	NaN	NaN	NaN	NaN	NaN	NaN	NaN	NaN	NaN	NaN	NaN	NaN	NaN
1648	1.67	10.5565	6.08639	-4.79408	NaN	NaN	NaN	NaN	NaN	NaN	NaN	NaN	NaN	NaN	NaN	NaN	NaN	NaN	NaN	NaN	NaN	NaN	NaN	NaN	NaN
1649	1.672	10.5417	6.08561	-4.78375	NaN	NaN	NaN	NaN	NaN	NaN	NaN	NaN	NaN	NaN	NaN	NaN	NaN	NaN	NaN	NaN	NaN	NaN	NaN	NaN	NaN
1650	1.674	10.5273	6.08506	-4.77348	NaN	NaN	NaN	NaN	NaN	NaN	NaN	NaN	NaN	NaN	NaN	NaN	NaN	NaN	NaN	NaN	NaN	NaN	NaN	NaN	NaN
1651	1.676	10.5134	6.08473	-4.76327	NaN	NaN	NaN	NaN	NaN	NaN	NaN	NaN	NaN	NaN	NaN	NaN	NaN	NaN	NaN	NaN	NaN	NaN	NaN	NaN	NaN
1652	1.678	10.5	6.08461	-4.75312	NaN	NaN	NaN	NaN	NaN	NaN	NaN	NaN	NaN	NaN	NaN	NaN	NaN	NaN	NaN	NaN	NaN	NaN	NaN	NaN	NaN
1653	1.68	10.4869	6.0847	-4.74302	NaN	NaN	NaN	NaN	NaN	NaN	NaN	NaN	NaN	NaN	NaN	NaN	NaN	NaN	NaN	NaN	NaN	NaN	NaN	NaN	NaN
1654	1.682	10.4744	6.08498	-4.73299	NaN	NaN	NaN	NaN	NaN	NaN	NaN	NaN	NaN	NaN	NaN	NaN	NaN	NaN	NaN	NaN	NaN	NaN	NaN	NaN	NaN
1655	1.684	10.4622	6.08543	-4.72299	NaN	NaN	NaN	NaN	NaN	NaN	NaN	NaN	NaN	NaN	NaN	NaN	NaN	NaN	NaN	NaN	NaN	NaN	NaN	NaN	NaN
1656	1.686	10.4503	6.08602	-4.71303	NaN	NaN	NaN	NaN	NaN	NaN	NaN	NaN	NaN	NaN	NaN	NaN	NaN	NaN	NaN	NaN	NaN	NaN	NaN	NaN	NaN
1657	1.688	10.4388	6.08674	-4.70307	NaN	NaN	NaN	NaN	NaN	NaN	NaN	NaN	NaN	NaN	NaN	NaN	NaN	NaN	NaN	NaN	NaN	NaN	NaN	NaN	NaN
1658	1.69	10.4274	6.08755	-4.69312	NaN	NaN	NaN	NaN	NaN	NaN	NaN	NaN	NaN	NaN	NaN	NaN	NaN	NaN	NaN	NaN	NaN	NaN	NaN	NaN	NaN
1659	1.692	10.4163	6.08844	-4.68314	NaN	NaN	NaN	NaN	NaN	NaN	NaN	NaN	NaN	NaN	NaN	NaN	NaN	NaN	NaN	NaN	NaN	NaN	NaN	NaN	NaN
1660	1.694	10.4052	6.08937	-4.67314	NaN	NaN	NaN	NaN	NaN	NaN	NaN	NaN	NaN	NaN	NaN	NaN	NaN	NaN	NaN	NaN	NaN	NaN	NaN	NaN	NaN
1661	1.696	10.3942	6.09035	-4.66308	NaN	NaN	NaN	NaN	NaN	NaN	NaN	NaN	NaN	NaN	NaN	NaN	NaN	NaN	NaN	NaN	NaN	NaN	NaN	NaN	NaN
1662	1.698	10.3831	6.09133	-4.65295	NaN	NaN	NaN	NaN	NaN	NaN	NaN	NaN	NaN	NaN	NaN	NaN	NaN	NaN	NaN	NaN	NaN	NaN	NaN	NaN	NaN
1663	1.7	10.3719	6.09229	-4.64274	NaN	NaN	NaN	NaN	NaN	NaN	NaN	NaN	NaN	NaN	NaN	NaN	NaN	NaN	NaN	NaN	NaN	NaN	NaN	NaN	NaN
1664	1.702	10.3606	6.09324	-4.63244	NaN	NaN	NaN	NaN	NaN	NaN	NaN	NaN	NaN	NaN	NaN	NaN	NaN	NaN	NaN	NaN	NaN	NaN	NaN	NaN	NaN
1665	1.704	10.3491	6.09414	-4.62203	NaN	NaN	NaN	NaN	NaN	NaN	NaN	NaN	NaN	NaN	NaN	NaN	NaN	NaN	NaN	NaN	NaN	NaN	NaN	NaN	NaN
1666	1.706	10.3373	6.09499	-4.6115	NaN	NaN	NaN	NaN	NaN	NaN	NaN	NaN	NaN	NaN	NaN	NaN	NaN	NaN	NaN	NaN	NaN	NaN	NaN	NaN	NaN
1667	1.708	10.3253	6.09577	-4.60085	NaN	NaN	NaN	NaN	NaN	NaN	NaN	NaN	NaN	NaN	NaN	NaN	NaN	NaN	NaN	NaN	NaN	NaN	NaN	NaN	NaN
1668	1.71	10.313	6.09649	-4.59008	NaN	NaN	NaN	NaN	NaN	NaN	NaN	NaN	NaN	NaN	NaN	NaN	NaN	NaN	NaN	NaN	NaN	NaN	NaN	NaN	NaN
1669	1.712	10.3004	6.09715	-4.57918	NaN	NaN	NaN	NaN	NaN	NaN	NaN	NaN	NaN	NaN	NaN	NaN	NaN	NaN	NaN	NaN	NaN	NaN	NaN	NaN	NaN
1670	1.714	10.2875	6.09772	-4.56816	NaN	NaN	NaN	NaN	NaN	NaN	NaN	NaN	NaN	NaN	NaN	NaN	NaN	NaN	NaN	NaN	NaN	NaN	NaN	NaN	NaN
1671	1.716	10.2743	6.09823	-4.55701	NaN	NaN	NaN	NaN	NaN	NaN	NaN	NaN	NaN	NaN	NaN	NaN	NaN	NaN	NaN	NaN	NaN	NaN	NaN	NaN	NaN
1672	1.718	10.2609	6.09866	-4.54575	NaN	NaN	NaN	NaN	NaN	NaN	NaN	NaN	NaN	NaN	NaN	NaN	NaN	NaN	NaN	NaN	NaN	NaN	NaN	NaN	NaN
1673	1.72	10.2472	6.09901	-4.53438	NaN	NaN	NaN	NaN	NaN	NaN	NaN	NaN	NaN	NaN	NaN	NaN	NaN	NaN	NaN	NaN	NaN	NaN	NaN	NaN	NaN
1674	1.722	10.2334	6.09931	-4.5229	NaN	NaN	NaN	NaN	NaN	NaN	NaN	NaN	NaN	NaN	NaN	NaN	NaN	NaN	NaN	NaN	NaN	NaN	NaN	NaN	NaN
1675	1.724	10.2194	6.09956	-4.51133	NaN	NaN	NaN	NaN	NaN	NaN	NaN	NaN	NaN	NaN	NaN	NaN	NaN	NaN	NaN	NaN	NaN	NaN	NaN	NaN	NaN
1676	1.726	10.2053	6.09976	-4.49968	NaN	NaN	NaN	NaN	NaN	NaN	NaN	NaN	NaN	NaN	NaN	NaN	NaN	NaN	NaN	NaN	NaN	NaN	NaN	NaN	NaN
1677	1.728	10.1912	6.09991	-4.48796	NaN	NaN	NaN	NaN	NaN	NaN	NaN	NaN	NaN	NaN	NaN	NaN	NaN	NaN	NaN	NaN	NaN	NaN	NaN	NaN	NaN
1678	1.73	10.177	6.10002	-4.47616	NaN	NaN	NaN	NaN	NaN	NaN	NaN	NaN	NaN	NaN	NaN	NaN	NaN	NaN	NaN	NaN	NaN	NaN	NaN	NaN	NaN
1679	1.732	10.1629	6.10009	-4.46431	NaN	NaN	NaN	NaN	NaN	NaN	NaN	NaN	NaN	NaN	NaN	NaN	NaN	NaN	NaN	NaN	NaN	NaN	NaN	NaN	NaN
1680	1.734	10.1489	6.10012	-4.4524	NaN	NaN	NaN	NaN	NaN	NaN	NaN	NaN	NaN	NaN	NaN	NaN	NaN	NaN	NaN	NaN	NaN	NaN	NaN	NaN	NaN
1681	1.736	10.1349	6.10012	-4.44043	NaN	NaN	NaN	NaN	NaN	NaN	NaN	NaN	NaN	NaN	NaN	NaN	NaN	NaN	NaN	NaN	NaN	NaN	NaN	NaN	NaN
1682	1.738	10.1211	6.10008	-4.42841	NaN	NaN	NaN	NaN	NaN	NaN	NaN	NaN	NaN	NaN	NaN	NaN	NaN	NaN	NaN	NaN	NaN	NaN	NaN	NaN	NaN
1683	1.74	10.1074	6.1	-4.41635	NaN	NaN	NaN	NaN	NaN	NaN	NaN	NaN	NaN	NaN	NaN	NaN	NaN	NaN	NaN	NaN	NaN	NaN	NaN	NaN	NaN
1684	1.742	10.0938	6.09988	-4.40422	NaN	NaN	NaN	NaN	NaN	NaN	NaN	NaN	NaN	NaN	NaN	NaN	NaN	NaN	NaN	NaN	NaN	NaN	NaN	NaN	NaN
1685	1.744	10.0805	6.09972	-4.39205	NaN	NaN	NaN	NaN	NaN	NaN	NaN	NaN	NaN	NaN	NaN	NaN	NaN	NaN	NaN	NaN	NaN	NaN	NaN	NaN	NaN
1686	1.746	10.0672	6.0995	-4.37981	NaN	NaN	NaN	NaN	NaN	NaN	NaN	NaN	NaN	NaN	NaN	NaN	NaN	NaN	NaN	NaN	NaN	NaN	NaN	NaN	NaN
1687	1.748	10.0542	6.09922	-4.36752	NaN	NaN	NaN	NaN	NaN	NaN	NaN	NaN	NaN	NaN	NaN	NaN	NaN	NaN	NaN	NaN	NaN	NaN	NaN	NaN	NaN
1688	1.75	10.0413	6.09888	-4.35515	NaN	NaN	NaN	NaN	NaN	NaN	NaN	NaN	NaN	NaN	NaN	NaN	NaN	NaN	NaN	NaN	NaN	NaN	NaN	NaN	NaN
1689	1.752	10.0285	6.09848	-4.34271	NaN	NaN	NaN	NaN	NaN	NaN	NaN	NaN	NaN	NaN	NaN	NaN	NaN	NaN	NaN	NaN	NaN	NaN	NaN	NaN	NaN
1690	1.754	10.016	6.09801	-4.33019	NaN	NaN	NaN	NaN	NaN	NaN	NaN	NaN	NaN	NaN	NaN	NaN	NaN	NaN	NaN	NaN	NaN	NaN	NaN	NaN	NaN
1691	1.756	10.0035	6.09746	-4.31759	NaN	NaN	NaN	NaN	NaN	NaN	NaN	NaN	NaN	NaN	NaN	NaN	NaN	NaN	NaN	11.273	6.50027	-5.72976	NaN	NaN	NaN
1692	1.758	9.99116	6.09682	-4.30489	NaN	NaN	NaN	NaN	NaN	NaN	NaN	NaN	NaN	NaN	NaN	NaN	NaN	NaN	NaN	11.2544	6.5004	-5.72205	NaN	NaN	NaN
1693	1.76	9.97891	6.09607	-4.2921	NaN	NaN	NaN	NaN	NaN	NaN	NaN	NaN	NaN	NaN	NaN	NaN	NaN	NaN	NaN	11.2363	6.50013	-5.71427	NaN	NaN	NaN
1694	1.762	9.96675	6.09522	-4.27921	NaN	NaN	NaN	NaN	NaN	NaN	NaN	NaN	NaN	NaN	NaN	NaN	NaN	NaN	NaN	11.2188	6.49941	-5.70642	NaN	NaN	NaN
1695	1.764	9.95467	6.09427	-4.26621	NaN	NaN	NaN	NaN	NaN	NaN	NaN	NaN	NaN	NaN	NaN	NaN	NaN	NaN	NaN	11.2019	6.49822	-5.69855	NaN	NaN	NaN
1696	1.766	9.94265	6.0932	-4.25312	NaN	NaN	NaN	NaN	NaN	NaN	NaN	NaN	NaN	NaN	NaN	NaN	NaN	NaN	NaN	11.1856	6.49649	-5.69064	NaN	NaN	NaN
1697	1.768	9.93069	6.09202	-4.23991	NaN	NaN	NaN	NaN	NaN	NaN	NaN	NaN	NaN	NaN	NaN	NaN	NaN	NaN	NaN	11.1699	6.49418	-5.68272	NaN	NaN	NaN
1698	1.77	9.91878	6.0907	-4.22661	NaN	NaN	NaN	NaN	NaN	NaN	NaN	NaN	NaN	NaN	NaN	NaN	NaN	NaN	NaN	11.1549	6.49123	-5.67478	NaN	NaN	NaN
1699	1.772	9.9069	6.08926	-4.2132	NaN	NaN	NaN	NaN	NaN	NaN	NaN	NaN	NaN	NaN	NaN	NaN	NaN	NaN	NaN	11.1406	6.4876	-5.66684	NaN	NaN	NaN
1700	1.774	9.89506	6.08768	-4.19968	NaN	NaN	NaN	NaN	NaN	NaN	NaN	NaN	NaN	NaN	NaN	NaN	NaN	NaN	NaN	11.1269	6.48324	-5.6589	NaN	NaN	NaN
1701	1.776	9.88325	6.08597	-4.18607	NaN	NaN	NaN	NaN	NaN	NaN	NaN	NaN	NaN	NaN	NaN	NaN	NaN	NaN	NaN	11.1138	6.4781	-5.65096	NaN	NaN	NaN
1702	1.778	9.87148	6.08411	-4.17235	NaN	NaN	NaN	NaN	NaN	NaN	NaN	NaN	NaN	NaN	NaN	NaN	NaN	NaN	NaN	11.1014	6.47214	-5.64301	NaN	NaN	NaN
1703	1.78	9.85976	6.08213	-4.15855	NaN	NaN	NaN	NaN	NaN	NaN	NaN	NaN	NaN	NaN	NaN	NaN	NaN	NaN	NaN	11.0896	6.46534	-5.63505	NaN	NaN	NaN
1704	1.782	9.84806	6.08001	-4.14466	NaN	NaN	NaN	NaN	NaN	NaN	NaN	NaN	NaN	NaN	NaN	NaN	NaN	NaN	NaN	11.0783	6.45768	-5.62708	NaN	NaN	NaN
1705	1.784	9.8364	6.07774	-4.13069	NaN	NaN	NaN	NaN	NaN	NaN	NaN	NaN	NaN	NaN	NaN	NaN	NaN	NaN	NaN	11.0676	6.44912	-5.61909	NaN	NaN	NaN
1706	1.786	9.82477	6.07534	-4.11663	NaN	NaN	NaN	NaN	NaN	NaN	NaN	NaN	NaN	NaN	NaN	NaN	NaN	NaN	NaN	11.0574	6.43969	-5.61108	NaN	NaN	NaN
1707	1.788	9.81317	6.07279	-4.1025	NaN	NaN	NaN	NaN	NaN	NaN	NaN	NaN	NaN	NaN	NaN	NaN	NaN	NaN	NaN	11.0477	6.42937	-5.60303	NaN	NaN	NaN
1708	1.79	9.80162	6.0701	-4.08829	NaN	NaN	NaN	NaN	NaN	NaN	NaN	NaN	NaN	NaN	NaN	NaN	NaN	NaN	NaN	11.0383	6.41818	-5.59493	NaN	NaN	NaN
1709	1.792	9.79013	6.06728	-4.07402	NaN	NaN	NaN	NaN	NaN	NaN	NaN	NaN	NaN	NaN	NaN	NaN	NaN	NaN	NaN	11.0293	6.40615	-5.58678	NaN	NaN	NaN
1710	1.794	9.77869	6.06434	-4.05969	NaN	NaN	NaN	NaN	NaN	NaN	NaN	NaN	NaN	NaN	NaN	NaN	NaN	NaN	NaN	11.0206	6.39332	-5.57856	NaN	NaN	NaN
1711	1.796	9.76731	6.06128	-4.0453	NaN	NaN	NaN	NaN	NaN	NaN	NaN	NaN	NaN	NaN	NaN	NaN	NaN	NaN	NaN	11.0121	6.37972	-5.57027	NaN	NaN	NaN
1712	1.798	9.75602	6.05811	-4.03085	NaN	NaN	NaN	NaN	NaN	NaN	NaN	NaN	NaN	NaN	NaN	NaN	11.1867	6.37954	-5.41714	11.0039	6.3654	-5.56189	NaN	NaN	NaN
1713	1.8	9.74481	6.05483	-4.01636	NaN	NaN	NaN	NaN	NaN	NaN	NaN	NaN	NaN	NaN	NaN	NaN	11.1812	6.36504	-5.40952	10.9958	6.35043	-5.55343	NaN	NaN	NaN
1714	1.802	9.73369	6.05145	-4.00182	NaN	NaN	NaN	NaN	NaN	NaN	NaN	NaN	NaN	NaN	NaN	NaN	11.1757	6.35042	-5.40162	10.9878	6.33487	-5.54486	NaN	NaN	NaN
1715	1.804	9.72268	6.04799	-3.98722	NaN	NaN	NaN	NaN	NaN	NaN	NaN	NaN	NaN	NaN	NaN	NaN	11.1703	6.33567	-5.39343	10.9799	6.31878	-5.53617	NaN	NaN	NaN
1716	1.806	9.71177	6.04446	-3.97258	NaN	NaN	NaN	NaN	NaN	NaN	NaN	NaN	NaN	NaN	NaN	NaN	11.1649	6.32081	-5.38493	10.9721	6.30224	-5.52737	NaN	NaN	NaN
1717	1.808	9.70099	6.04087	-3.95788	NaN	NaN	NaN	NaN	NaN	NaN	NaN	NaN	NaN	NaN	NaN	NaN	11.1593	6.30585	-5.3761	10.9642	6.28532	-5.51845	NaN	NaN	NaN
1718	1.81	9.69033	6.03723	-3.94313	NaN	NaN	NaN	NaN	NaN	NaN	NaN	NaN	NaN	NaN	NaN	NaN	11.1535	6.29079	-5.36695	10.9564	6.26809	-5.5094	NaN	NaN	NaN
1719	1.812	9.67982	6.03356	-3.92833	NaN	NaN	NaN	NaN	NaN	NaN	NaN	NaN	NaN	NaN	NaN	NaN	11.1475	6.27563	-5.35748	10.9485	6.25061	-5.50021	NaN	NaN	NaN
1720	1.814	9.66945	6.02988	-3.91347	NaN	NaN	NaN	NaN	NaN	NaN	NaN	NaN	NaN	NaN	NaN	NaN	11.1412	6.26037	-5.34768	10.9405	6.23295	-5.49088	NaN	NaN	NaN
1721	1.816	9.65925	6.0262	-3.89854	NaN	NaN	NaN	NaN	NaN	NaN	NaN	NaN	NaN	NaN	NaN	NaN	11.1345	6.24499	-5.33757	10.9325	6.21517	-5.48141	NaN	NaN	NaN
1722	1.818	9.64921	6.02253	-3.88356	NaN	NaN	NaN	NaN	NaN	NaN	NaN	NaN	NaN	NaN	NaN	NaN	11.1274	6.2295	-5.32714	10.9244	6.19732	-5.47179	NaN	NaN	NaN
1723	1.82	9.63933	6.0189	-3.8685	NaN	NaN	NaN	NaN	NaN	NaN	NaN	NaN	NaN	NaN	NaN	NaN	11.1198	6.21389	-5.31639	10.9162	6.17945	-5.46201	NaN	NaN	NaN
1724	1.822	9.62962	6.01531	-3.85337	NaN	NaN	NaN	NaN	NaN	NaN	NaN	NaN	NaN	NaN	NaN	NaN	11.1117	6.19815	-5.30536	10.9078	6.16161	-5.45207	NaN	NaN	NaN
1725	1.824	9.62008	6.01178	-3.83817	NaN	NaN	NaN	NaN	NaN	NaN	NaN	NaN	NaN	NaN	NaN	NaN	11.1031	6.18227	-5.29402	10.8994	6.14385	-5.44198	NaN	NaN	NaN
1726	1.826	9.6107	6.00831	-3.82287	NaN	NaN	NaN	NaN	NaN	NaN	NaN	NaN	NaN	NaN	NaN	NaN	11.0938	6.16626	-5.28238	10.8909	6.1262	-5.43173	NaN	NaN	NaN
1727	1.828	9.60146	6.00493	-3.80749	NaN	NaN	NaN	NaN	NaN	NaN	NaN	NaN	NaN	NaN	NaN	NaN	11.084	6.15012	-5.27047	10.8823	6.1087	-5.42133	NaN	NaN	NaN
1728	1.83	9.59237	6.00163	-3.79202	NaN	NaN	NaN	NaN	NaN	NaN	NaN	NaN	NaN	NaN	NaN	NaN	11.0735	6.13385	-5.25828	10.8735	6.09137	-5.41077	NaN	NaN	NaN
1729	1.832	9.58339	5.99842	-3.77645	NaN	NaN	NaN	NaN	NaN	NaN	NaN	NaN	NaN	NaN	NaN	NaN	11.0625	6.11747	-5.2458	10.8647	6.07425	-5.40006	NaN	NaN	NaN
1730	1.834	9.57452	5.9953	-3.76079	NaN	NaN	NaN	NaN	NaN	NaN	NaN	NaN	NaN	11.0209	6.04447	-5.17989	11.0509	6.10101	-5.23306	10.8558	6.05738	-5.38921	NaN	NaN	NaN
1731	1.836	9.56573	5.99228	-3.74503	NaN	NaN	NaN	NaN	NaN	NaN	NaN	NaN	NaN	11.0119	6.03279	-5.17002	11.0387	6.08448	-5.22004	10.8469	6.04079	-5.37823	NaN	NaN	NaN
1732	1.838	9.55699	5.98934	-3.72917	NaN	NaN	NaN	NaN	NaN	NaN	NaN	NaN	NaN	11.0023	6.02101	-5.15972	11.026	6.06791	-5.20675	10.8379	6.0245	-5.36712	NaN	NaN	NaN
1733	1.84	9.5483	5.98651	-3.71322	NaN	NaN	NaN	NaN	NaN	NaN	NaN	NaN	NaN	10.992	6.00914	-5.14896	11.0128	6.05135	-5.1932	10.8289	6.00854	-5.35591	NaN	NaN	NaN
1734	1.842	9.53961	5.98376	-3.69718	NaN	NaN	NaN	NaN	NaN	NaN	NaN	NaN	NaN	10.9811	5.99719	-5.13773	10.9992	6.03486	-5.1794	10.8199	5.99294	-5.34459	NaN	NaN	NaN
1735	1.844	9.53091	5.98109	-3.68105	NaN	NaN	NaN	NaN	NaN	NaN	NaN	NaN	NaN	10.9694	5.98519	-5.12602	10.9852	6.01848	-5.16534	10.8109	5.97773	-5.33318	NaN	NaN	NaN
1736	1.846	9.52216	5.9785	-3.66484	NaN	NaN	NaN	NaN	NaN	NaN	NaN	NaN	NaN	10.9571	5.97318	-5.1138	10.9709	6.00226	-5.15105	10.802	5.96292	-5.3217	NaN	NaN	NaN
1737	1.848	9.51336	5.97598	-3.64856	NaN	NaN	NaN	NaN	NaN	NaN	NaN	NaN	NaN	10.9442	5.96118	-5.10107	10.9564	5.98627	-5.13654	10.793	5.94854	-5.31017	NaN	NaN	NaN
1738	1.85	9.50447	5.97353	-3.63221	NaN	NaN	NaN	NaN	NaN	NaN	NaN	NaN	NaN	10.9306	5.94924	-5.08786	10.9416	5.97058	-5.12183	10.7841	5.93461	-5.2986	NaN	NaN	NaN
1739	1.852	9.49548	5.97114	-3.61581	NaN	NaN	NaN	NaN	NaN	NaN	NaN	NaN	NaN	10.9165	5.93742	-5.07417	10.9268	5.95527	-5.10696	10.7753	5.92115	-5.287	NaN	NaN	NaN
1740	1.854	9.48639	5.9688	-3.59936	NaN	NaN	NaN	NaN	NaN	NaN	NaN	NaN	NaN	10.9018	5.92578	-5.06004	10.9119	5.94041	-5.09195	10.7665	5.90817	-5.27538	NaN	NaN	NaN
1741	1.856	9.47718	5.96652	-3.58289	NaN	NaN	NaN	NaN	NaN	NaN	NaN	NaN	NaN	10.8867	5.91438	-5.0455	10.8971	5.92607	-5.07685	10.7577	5.89567	-5.26375	NaN	NaN	NaN
1742	1.858	9.46785	5.96429	-3.56638	NaN	NaN	NaN	NaN	NaN	NaN	NaN	NaN	NaN	10.8711	5.90328	-5.0306	10.8824	5.91232	-5.06169	10.749	5.88365	-5.25212	NaN	NaN	NaN
1743	1.86	9.45841	5.96212	-3.54987	NaN	NaN	NaN	NaN	NaN	NaN	NaN	NaN	NaN	10.8552	5.89257	-5.0154	10.8679	5.89924	-5.04652	10.7403	5.87211	-5.24048	NaN	NaN	NaN
1744	1.862	9.44885	5.96	-3.53336	NaN	NaN	NaN	NaN	NaN	NaN	NaN	NaN	NaN	10.8391	5.88229	-4.99995	10.8537	5.88688	-5.03139	10.7316	5.86103	-5.22885	NaN	NaN	NaN
1745	1.864	9.43919	5.95794	-3.51685	NaN	NaN	NaN	NaN	NaN	NaN	NaN	NaN	NaN	10.8227	5.87251	-4.98432	10.8397	5.87532	-5.01636	10.7228	5.85042	-5.21721	NaN	NaN	NaN
1746	1.866	9.42945	5.95595	-3.50036	NaN	NaN	NaN	NaN	NaN	NaN	NaN	NaN	NaN	10.8062	5.86332	-4.9686	10.8261	5.86459	-5.00148	10.714	5.84023	-5.20557	NaN	NaN	NaN
1747	1.868	9.41963	5.95403	-3.48389	NaN	NaN	NaN	NaN	NaN	NaN	NaN	NaN	NaN	10.7896	5.85475	-4.95284	10.8129	5.85477	-4.9868	10.7051	5.83046	-5.19391	NaN	NaN	NaN
1748	1.87	9.40977	5.95219	-3.46745	NaN	NaN	NaN	NaN	NaN	NaN	NaN	NaN	NaN	10.7729	5.84687	-4.93712	10.8	5.84588	-4.97238	10.6961	5.82106	-5.18221	NaN	NaN	NaN
1749	1.872	9.39989	5.95045	-3.45104	NaN	NaN	NaN	NaN	NaN	NaN	NaN	NaN	NaN	10.7562	5.83969	-4.9215	10.7876	5.83796	-4.95826	10.6868	5.81199	-5.17046	NaN	NaN	NaN
1750	1.874	9.39001	5.94882	-3.43466	NaN	NaN	NaN	NaN	NaN	NaN	NaN	NaN	NaN	10.7395	5.83325	-4.90607	10.7757	5.83102	-4.9445	10.6774	5.80324	-5.15863	NaN	NaN	NaN
1751	1.876	9.38016	5.94731	-3.41833	NaN	NaN	NaN	NaN	NaN	NaN	NaN	NaN	NaN	10.7229	5.82758	-4.89086	10.7641	5.82508	-4.93113	10.6676	5.79477	-5.14672	NaN	NaN	NaN
1752	1.878	9.37036	5.94592	-3.40203	NaN	NaN	NaN	NaN	NaN	NaN	NaN	NaN	NaN	10.7063	5.8227	-4.87596	10.753	5.82015	-4.91819	10.6576	5.78656	-5.13469	NaN	NaN	NaN
1753	1.88	9.36064	5.94468	-3.38576	NaN	NaN	NaN	NaN	NaN	NaN	NaN	NaN	NaN	10.6898	5.81863	-4.86142	10.7422	5.81621	-4.90571	10.6472	5.77858	-5.12253	NaN	NaN	NaN
1754	1.882	9.35103	5.94359	-3.36953	NaN	NaN	NaN	9.98278	5.89304	-4.43597	NaN	NaN	NaN	10.6733	5.81535	-4.84726	10.7318	5.81326	-4.8937	10.6364	5.77083	-5.11023	NaN	NaN	NaN
1755	1.884	9.34153	5.94267	-3.35333	NaN	NaN	NaN	9.96889	5.89437	-4.42264	NaN	NaN	NaN	10.6569	5.81285	-4.83352	10.7216	5.81127	-4.88219	10.6252	5.7633	-5.09779	NaN	NaN	NaN
1756	1.886	9.33219	5.94192	-3.33716	NaN	NaN	NaN	9.95505	5.89564	-4.40928	NaN	NaN	NaN	10.6405	5.81112	-4.82024	10.7117	5.8102	-4.87118	10.6136	5.75599	-5.08518	NaN	NaN	NaN
1757	1.888	9.323	5.94137	-3.32101	NaN	NaN	NaN	9.94123	5.89681	-4.39589	NaN	NaN	NaN	10.6241	5.81015	-4.80742	10.702	5.81003	-4.86066	10.6015	5.74891	-5.07241	NaN	NaN	NaN
1758	1.89	9.31399	5.94101	-3.30487	NaN	NaN	NaN	9.92744	5.89784	-4.38246	NaN	NaN	NaN	10.6076	5.80991	-4.79508	10.6923	5.81071	-4.85062	10.589	5.74211	-5.0595	NaN	NaN	NaN
1759	1.892	9.30515	5.94084	-3.28875	NaN	NaN	NaN	9.91365	5.89872	-4.36899	NaN	NaN	NaN	10.5912	5.8104	-4.78323	10.6827	5.81218	-4.84105	10.576	5.73561	-5.04644	NaN	NaN	NaN
1760	1.894	9.29649	5.94087	-3.27264	NaN	NaN	NaN	9.89986	5.89942	-4.35547	NaN	NaN	NaN	10.5747	5.81157	-4.77185	10.6731	5.8144	-4.83191	10.5626	5.72947	-5.03326	NaN	NaN	NaN
1761	1.896	9.28802	5.94112	-3.25653	NaN	NaN	NaN	9.88606	5.89992	-4.34192	NaN	NaN	NaN	10.5581	5.81342	-4.76094	10.6632	5.81731	-4.82318	10.5487	5.72374	-5.01998	NaN	NaN	NaN
1762	1.898	9.27972	5.94156	-3.24042	NaN	NaN	NaN	9.87226	5.90022	-4.32832	NaN	NaN	NaN	10.5415	5.81591	-4.75047	10.6532	5.82085	-4.81481	10.5344	5.71848	-5.00664	NaN	NaN	NaN
1763	1.9	9.2716	5.94222	-3.22432	NaN	NaN	NaN	9.85845	5.90032	-4.31468	NaN	NaN	NaN	10.5248	5.81902	-4.74041	10.6429	5.82498	-4.80678	10.5197	5.71375	-4.99327	NaN	NaN	NaN
1764	1.902	9.26365	5.94308	-3.20821	NaN	NaN	NaN	9.84464	5.90021	-4.301	NaN	NaN	NaN	10.508	5.82272	-4.73074	10.6323	5.82963	-4.79902	10.5046	5.70964	-4.9799	NaN	NaN	NaN
1765	1.904	9.25586	5.94414	-3.19211	NaN	NaN	NaN	9.83084	5.89992	-4.28729	NaN	NaN	NaN	10.4911	5.827	-4.72143	10.6213	5.83476	-4.7915	10.4892	5.70621	-4.96659	NaN	NaN	NaN
1766	1.906	9.24821	5.94541	-3.176	NaN	NaN	NaN	9.81706	5.89946	-4.27353	NaN	NaN	NaN	10.4741	5.83181	-4.71241	10.6098	5.84031	-4.78417	10.4734	5.70352	-4.95338	NaN	NaN	NaN
1767	1.908	9.24069	5.94687	-3.15989	NaN	NaN	NaN	9.80331	5.89885	-4.25974	NaN	NaN	NaN	10.4571	5.83715	-4.70369	10.5977	5.84623	-4.77699	10.4573	5.70166	-4.9403	NaN	NaN	NaN
1768	1.91	9.23329	5.94851	-3.14378	NaN	NaN	NaN	9.78962	5.89811	-4.24593	NaN	NaN	NaN	10.44	5.84302	-4.69519	10.5852	5.85247	-4.76991	10.441	5.70068	-4.92742	NaN	NaN	NaN
1769	1.912	9.22599	5.95035	-3.12768	NaN	NaN	NaN	9.77599	5.89727	-4.23209	NaN	NaN	NaN	10.4229	5.84939	-4.6869	10.572	5.859	-4.76289	10.4243	5.70063	-4.91476	NaN	NaN	NaN
1770	1.914	9.21878	5.95237	-3.11158	NaN	NaN	NaN	9.76246	5.89636	-4.21822	NaN	NaN	NaN	10.4058	5.85625	-4.67875	10.5583	5.86579	-4.75589	10.4075	5.70156	-4.90236	NaN	NaN	NaN
1771	1.916	9.21165	5.95457	-3.09549	NaN	NaN	NaN	9.74904	5.8954	-4.20433	NaN	NaN	NaN	10.3887	5.86356	-4.67071	10.5439	5.87281	-4.74886	10.3904	5.70348	-4.89026	NaN	NaN	NaN
1772	1.918	9.20459	5.95695	-3.07941	NaN	NaN	NaN	9.73576	5.89443	-4.19043	NaN	NaN	NaN	10.3717	5.87133	-4.66276	10.5289	5.88003	-4.74179	10.3731	5.70643	-4.87847	NaN	NaN	NaN
1773	1.92	9.19758	5.95949	-3.06335	NaN	NaN	NaN	9.72262	5.89347	-4.17651	NaN	NaN	NaN	10.3547	5.87951	-4.65482	10.5133	5.88743	-4.73463	10.3556	5.71039	-4.86701	NaN	NaN	NaN
1774	1.922	9.19062	5.96221	-3.0473	NaN	NaN	NaN	9.70966	5.89254	-4.16258	NaN	NaN	NaN	10.3378	5.88808	-4.64689	10.4971	5.895	-4.72737	10.3379	5.71536	-4.8559	NaN	NaN	NaN
1775	1.924	9.1837	5.96509	-3.03127	NaN	NaN	NaN	9.69689	5.89166	-4.14862	NaN	NaN	NaN	10.3209	5.89702	-4.63892	10.4804	5.90274	-4.71998	10.32	5.72133	-4.84513	NaN	NaN	NaN
1776	1.926	9.17681	5.96813	-3.01525	NaN	NaN	NaN	9.68431	5.89085	-4.13466	NaN	NaN	NaN	10.3041	5.90631	-4.63089	10.4632	5.91063	-4.71244	10.3019	5.72825	-4.83469	NaN	NaN	NaN
1777	1.928	9.16994	5.97133	-2.99926	NaN	NaN	NaN	9.67194	5.89011	-4.12066	NaN	NaN	NaN	10.2874	5.91591	-4.62276	10.4454	5.91869	-4.70474	10.2836	5.73606	-4.82456	NaN	NaN	NaN
1778	1.93	9.1631	5.97469	-2.98329	NaN	NaN	NaN	9.65978	5.88945	-4.10665	NaN	NaN	NaN	10.2708	5.92579	-4.61451	10.4273	5.9269	-4.69686	10.265	5.7447	-4.8147	NaN	NaN	NaN
1779	1.932	9.15628	5.9782	-2.96734	NaN	NaN	NaN	9.64783	5.88888	-4.0926	NaN	NaN	NaN	10.2543	5.93593	-4.60611	10.4087	5.93528	-4.68879	10.2463	5.75415	-4.8051	NaN	NaN	NaN
1780	1.934	9.14947	5.98187	-2.95141	NaN	NaN	NaN	9.63609	5.88838	-4.07852	NaN	NaN	NaN	10.2378	5.94628	-4.59753	10.3898	5.94382	-4.68052	10.2273	5.7643	-4.79573	NaN	NaN	NaN
1781	1.936	9.14268	5.98567	-2.9355	NaN	NaN	NaN	9.62456	5.88795	-4.06439	NaN	NaN	NaN	10.2213	5.95681	-4.58876	10.3705	5.95254	-4.67204	10.2081	5.77509	-4.78652	NaN	NaN	NaN
1782	1.938	9.13591	5.98963	-2.91961	NaN	NaN	NaN	9.61322	5.88757	-4.05021	NaN	NaN	NaN	10.2048	5.96748	-4.57977	10.3511	5.96144	-4.66333	10.1888	5.78645	-4.77743	NaN	NaN	NaN
1783	1.94	9.12915	5.99372	-2.90374	NaN	NaN	NaN	9.60205	5.88723	-4.03597	NaN	NaN	NaN	10.1884	5.97826	-4.57056	10.3314	5.97051	-4.65439	10.1692	5.79828	-4.76841	NaN	NaN	NaN
1784	1.942	9.12241	5.99794	-2.88789	NaN	NaN	NaN	9.59105	5.88691	-4.02166	NaN	NaN	NaN	10.1719	5.98911	-4.5611	10.3116	5.97978	-4.64521	10.1494	5.81053	-4.75942	NaN	NaN	NaN
1785	1.944	9.11568	6.00228	-2.87205	NaN	NaN	NaN	9.5802	5.88658	-4.00728	NaN	NaN	NaN	10.1554	5.99999	-4.55137	10.2917	5.98921	-4.63578	10.1294	5.82313	-4.75041	NaN	NaN	NaN
1786	1.946	9.10898	6.00675	-2.85622	NaN	NaN	NaN	9.56947	5.88624	-3.99282	NaN	NaN	NaN	10.1389	6.01089	-4.54138	10.2717	5.99883	-4.62607	10.1093	5.83601	-4.74133	NaN	NaN	NaN
1787	1.948	9.10229	6.01133	-2.8404	NaN	NaN	NaN	9.55884	5.88585	-3.97826	NaN	NaN	NaN	10.1223	6.02178	-4.53111	10.2516	6.00861	-4.6161	10.089	5.84909	-4.73212	NaN	NaN	NaN
1788	1.95	9.09564	6.01601	-2.8246	NaN	NaN	NaN	9.54831	5.8854	-3.96361	NaN	NaN	NaN	10.1056	6.03263	-4.52055	10.2316	6.01855	-4.60584	10.0687	5.86233	-4.72273	NaN	NaN	NaN
1789	1.952	9.08902	6.02079	-2.80881	NaN	NaN	NaN	9.53785	5.88487	-3.94886	NaN	NaN	NaN	10.0888	6.04342	-4.50969	10.2115	6.02863	-4.59526	10.0482	5.87566	-4.71312	NaN	NaN	NaN
1790	1.954	9.08244	6.02566	-2.79302	NaN	NaN	NaN	9.52744	5.88424	-3.93401	NaN	NaN	NaN	10.0719	6.05414	-4.49853	10.1915	6.03884	-4.58436	10.0277	5.88903	-4.70326	NaN	NaN	NaN
1791	1.956	9.07587	6.03059	-2.77724	NaN	NaN	NaN	9.51709	5.8835	-3.91906	NaN	NaN	NaN	10.055	6.06477	-4.48705	10.1715	6.04915	-4.57312	10.0071	5.90241	-4.6931	NaN	NaN	NaN
1792	1.958	9.06935	6.0356	-2.76147	NaN	NaN	NaN	9.50677	5.88264	-3.904	NaN	NaN	NaN	10.0381	6.0753	-4.47525	10.1517	6.05956	-4.56153	9.98657	5.91576	-4.68261	NaN	NaN	NaN
1793	1.96	9.06288	6.04067	-2.7457	NaN	NaN	NaN	9.49646	5.88165	-3.88883	NaN	NaN	NaN	10.0211	6.08572	-4.46313	10.1319	6.07002	-4.54957	9.96601	5.92904	-4.67177	NaN	NaN	NaN
1794	1.962	9.05646	6.04578	-2.72993	NaN	NaN	NaN	9.48617	5.88054	-3.87355	NaN	NaN	NaN	10.0041	6.09604	-4.45068	10.1122	6.08052	-4.53722	9.94549	5.94222	-4.66055	NaN	NaN	NaN
1795	1.964	9.05011	6.05093	-2.71417	NaN	NaN	NaN	9.47589	5.87929	-3.85817	NaN	NaN	NaN	9.98708	6.10623	-4.4379	10.0926	6.09103	-4.52447	9.92502	5.95528	-4.64892	NaN	NaN	NaN
1796	1.966	9.04384	6.05612	-2.69842	NaN	NaN	NaN	9.46561	5.87791	-3.84269	NaN	NaN	NaN	9.97014	6.11631	-4.42477	10.0731	6.10153	-4.51132	9.90463	5.96821	-4.63689	NaN	NaN	NaN
1797	1.968	9.03764	6.06133	-2.68266	NaN	NaN	NaN	9.45533	5.8764	-3.82711	NaN	NaN	NaN	9.95327	6.12625	-4.4113	10.0537	6.11198	-4.49774	9.88432	5.98097	-4.62443	NaN	NaN	NaN
1798	1.97	9.03153	6.06655	-2.66691	NaN	NaN	NaN	9.44505	5.87479	-3.81143	NaN	NaN	NaN	9.93651	6.13606	-4.39748	10.0345	6.12236	-4.48375	9.86411	5.99355	-4.61154	NaN	NaN	NaN
1799	1.972	9.02551	6.07177	-2.65116	NaN	NaN	NaN	9.43479	5.87306	-3.79566	NaN	NaN	NaN	9.91986	6.14572	-4.38331	10.0154	6.13265	-4.46933	9.84403	6.00594	-4.59821	NaN	NaN	NaN
1800	1.974	9.01958	6.07698	-2.6354	NaN	NaN	NaN	9.42453	5.87125	-3.77979	NaN	NaN	NaN	9.90339	6.15522	-4.3688	9.99651	6.14281	-4.45449	9.82406	6.01812	-4.58446	NaN	NaN	NaN
1801	1.976	9.01375	6.08217	-2.61962	NaN	NaN	NaN	9.41429	5.86935	-3.76384	NaN	NaN	NaN	9.88709	6.16452	-4.35394	9.97776	6.15282	-4.43924	9.80421	6.03009	-4.57028	NaN	NaN	NaN
1802	1.978	9.00803	6.08733	-2.60383	NaN	NaN	NaN	9.40406	5.86738	-3.74781	NaN	NaN	NaN	9.87101	6.17363	-4.33876	9.95919	6.16265	-4.42358	9.7845	6.04182	-4.55569	NaN	NaN	NaN
1803	1.98	9.00243	6.09245	-2.58803	NaN	NaN	NaN	9.39386	5.86537	-3.73171	NaN	NaN	NaN	9.85515	6.1825	-4.32324	9.94081	6.17228	-4.40754	9.76492	6.05333	-4.54069	NaN	NaN	NaN
1804	1.982	8.99695	6.09754	-2.5722	NaN	NaN	NaN	9.38369	5.86332	-3.71553	NaN	NaN	NaN	9.83953	6.19111	-4.3074	9.92263	6.18168	-4.39114	9.74549	6.06461	-4.52531	NaN	NaN	NaN
1805	1.984	8.99161	6.10257	-2.55635	NaN	NaN	NaN	9.37357	5.86125	-3.69928	NaN	NaN	NaN	9.82416	6.19942	-4.29127	9.90467	6.19081	-4.37439	9.7262	6.07564	-4.50957	NaN	NaN	NaN
1806	1.986	8.98638	6.10754	-2.54047	NaN	NaN	NaN	9.36348	5.85917	-3.68297	NaN	NaN	NaN	9.80904	6.20738	-4.27486	9.88692	6.19965	-4.35733	9.70707	6.08644	-4.4935	NaN	NaN	NaN
1807	1.988	8.98129	6.11244	-2.52454	NaN	NaN	NaN	9.35344	5.85711	-3.6666	NaN	NaN	NaN	9.79418	6.21496	-4.25821	9.86942	6.20819	-4.34001	9.68809	6.09702	-4.47711	NaN	NaN	NaN
1808	1.99	8.97633	6.11727	-2.50857	NaN	NaN	NaN	9.34346	5.85506	-3.65018	NaN	NaN	NaN	9.77956	6.2221	-4.24133	9.85217	6.21637	-4.32245	9.66929	6.10737	-4.46045	NaN	NaN	NaN
1809	1.992	8.9715	6.12201	-2.49255	NaN	NaN	NaN	9.33353	5.85305	-3.63369	NaN	NaN	NaN	9.7652	6.22876	-4.22427	9.83517	6.22417	-4.30469	9.65068	6.11751	-4.44354	NaN	NaN	NaN
1810	1.994	8.96678	6.12666	-2.47648	NaN	NaN	NaN	9.32366	5.85107	-3.61715	NaN	NaN	NaN	9.75109	6.23489	-4.20708	9.81845	6.23156	-4.28678	9.63227	6.12746	-4.42642	NaN	NaN	NaN
1811	1.996	8.9622	6.13121	-2.46035	NaN	NaN	NaN	9.31386	5.84915	-3.60057	NaN	NaN	NaN	9.73722	6.24043	-4.1898	9.80198	6.23848	-4.26877	9.61408	6.13721	-4.40913	NaN	NaN	NaN
1812	1.998	8.95772	6.13565	-2.44415	NaN	NaN	NaN	9.30412	5.84729	-3.58393	NaN	NaN	NaN	9.72357	6.24532	-4.17247	9.78579	6.24492	-4.25071	9.59612	6.14678	-4.39169	NaN	NaN	NaN
1813	2	8.95336	6.13999	-2.42788	NaN	NaN	NaN	9.29446	5.8455	-3.56726	NaN	NaN	NaN	9.71014	6.24952	-4.15514	9.7699	6.25084	-4.23266	9.57843	6.15618	-4.37416	NaN	NaN	NaN
1814	2.002	8.94909	6.1442	-2.41153	NaN	NaN	NaN	9.28487	5.84379	-3.55055	NaN	NaN	NaN	9.69694	6.25299	-4.13789	9.7543	6.25619	-4.21466	9.56103	6.16541	-4.35655	NaN	NaN	NaN
1815	2.004	8.94492	6.14829	-2.39511	NaN	NaN	NaN	9.27535	5.84216	-3.53379	NaN	NaN	NaN	9.68397	6.25569	-4.12078	9.73902	6.26095	-4.19678	9.54393	6.17448	-4.33891	NaN	NaN	NaN
1816	2.006	8.94083	6.15224	-2.37861	NaN	NaN	NaN	9.26592	5.84062	-3.51701	NaN	NaN	NaN	9.67125	6.25759	-4.10385	9.72406	6.26507	-4.17906	9.52715	6.18336	-4.32126	NaN	NaN	NaN
1817	2.008	8.93681	6.15606	-2.36202	NaN	NaN	NaN	9.25656	5.83917	-3.5002	NaN	NaN	NaN	9.65873	6.25863	-4.08716	9.70943	6.26853	-4.16155	9.51072	6.19205	-4.30362	NaN	NaN	NaN
1818	2.01	8.93285	6.15974	-2.34535	NaN	NaN	NaN	9.24729	5.83782	-3.48336	NaN	NaN	NaN	9.64644	6.25879	-4.07077	9.69515	6.27128	-4.14431	9.49466	6.20051	-4.28603	NaN	NaN	NaN
1819	2.012	8.92894	6.16327	-2.3286	NaN	NaN	NaN	9.2381	5.83656	-3.4665	NaN	NaN	NaN	9.63439	6.25805	-4.05472	9.68122	6.2733	-4.12736	9.47898	6.20872	-4.26849	NaN	NaN	NaN
1820	2.014	8.92508	6.16665	-2.31176	NaN	NaN	NaN	9.229	5.83542	-3.44961	NaN	NaN	NaN	9.62258	6.25641	-4.03906	9.66767	6.27457	-4.11076	9.4637	6.21663	-4.25104	NaN	NaN	NaN
1821	2.016	8.92124	6.16987	-2.29484	NaN	NaN	NaN	9.21999	5.83438	-3.43271	9.36756	5.69948	-3.40622	9.61103	6.25386	-4.02383	9.65449	6.27506	-4.09454	9.44883	6.22419	-4.23368	NaN	NaN	NaN
1822	2.018	8.91743	6.17294	-2.27783	NaN	NaN	NaN	9.21107	5.83345	-3.41579	9.35781	5.69762	-3.38987	9.59975	6.2504	-4.00905	9.64172	6.27475	-4.07872	9.43437	6.23134	-4.21641	NaN	NaN	NaN
1823	2.02	8.91362	6.17585	-2.26074	NaN	NaN	NaN	9.20223	5.83263	-3.39886	9.34818	5.69593	-3.37347	9.58877	6.24605	-3.99476	9.62936	6.27364	-4.06333	9.42033	6.238	-4.19925	NaN	NaN	NaN
1824	2.022	8.90982	6.1786	-2.24356	NaN	NaN	NaN	9.19348	5.83193	-3.38192	9.33868	5.69443	-3.35702	9.57808	6.24082	-3.98095	9.61742	6.27172	-4.04838	9.4067	6.2441	-4.18219	NaN	NaN	NaN
1825	2.024	8.90602	6.18118	-2.2263	NaN	NaN	NaN	9.18482	5.83133	-3.36497	9.32931	5.69313	-3.34053	9.5677	6.23474	-3.96764	9.6059	6.26899	-4.03389	9.39347	6.24957	-4.16524	NaN	NaN	NaN
1826	2.026	8.90221	6.1836	-2.20896	NaN	NaN	NaN	9.17625	5.83086	-3.34801	9.32008	5.69203	-3.32397	9.55763	6.22782	-3.95481	9.59482	6.26544	-4.01985	9.38064	6.25432	-4.1484	NaN	NaN	NaN
1827	2.028	8.8984	6.18586	-2.19154	NaN	NaN	NaN	9.16776	5.8305	-3.33105	9.31101	5.69113	-3.30735	9.54791	6.22013	-3.94245	9.58419	6.26111	-4.00625	9.36821	6.25828	-4.13165	NaN	NaN	NaN
1828	2.03	8.89457	6.18797	-2.17405	NaN	NaN	NaN	9.15935	5.83027	-3.31407	9.30209	5.69044	-3.29067	9.53854	6.2117	-3.93055	9.57402	6.256	-3.99309	9.35616	6.26137	-4.11501	NaN	NaN	NaN
1829	2.032	8.89074	6.18991	-2.15648	NaN	NaN	NaN	9.15103	5.83016	-3.2971	9.29332	5.68995	-3.27391	9.52953	6.20258	-3.91905	9.56428	6.25013	-3.98034	9.34447	6.2635	-4.09848	NaN	NaN	NaN
1830	2.034	8.8869	6.19171	-2.13885	NaN	NaN	NaN	9.14278	5.83018	-3.28012	9.28471	5.68965	-3.25708	9.52087	6.19282	-3.90792	9.55497	6.24353	-3.96797	9.33313	6.26462	-4.08205	NaN	NaN	NaN
1831	2.036	8.88307	6.19335	-2.12114	NaN	NaN	NaN	9.13462	5.83033	-3.26313	9.27626	5.68955	-3.24018	9.51257	6.18247	-3.89712	9.54607	6.23623	-3.95595	9.32213	6.26468	-4.06572	NaN	NaN	NaN
1832	2.038	8.87925	6.19485	-2.10337	NaN	NaN	NaN	9.12653	5.83061	-3.24614	9.26796	5.68964	-3.22321	9.50461	6.17158	-3.88659	9.53756	6.22825	-3.94424	9.31145	6.26362	-4.0495	NaN	NaN	NaN
1833	2.04	8.87544	6.19622	-2.08554	NaN	NaN	NaN	9.11852	5.83102	-3.22915	9.25981	5.68989	-3.20617	9.49701	6.16021	-3.87627	9.52944	6.21964	-3.9328	9.30109	6.26141	-4.0334	NaN	NaN	NaN
1834	2.042	8.87165	6.19745	-2.06765	NaN	NaN	NaN	9.11059	5.83157	-3.21215	9.25179	5.69031	-3.18904	9.48972	6.14841	-3.86609	9.52167	6.21043	-3.92159	9.29101	6.25804	-4.01743	NaN	NaN	NaN
1835	2.044	8.86789	6.19855	-2.0497	NaN	NaN	NaN	9.10272	5.83226	-3.19515	9.24389	5.69088	-3.17185	9.48274	6.13623	-3.856	9.51423	6.20065	-3.91057	9.28124	6.2535	-4.0016	NaN	NaN	NaN
1836	2.046	8.86417	6.19952	-2.03171	NaN	NaN	NaN	9.09493	5.8331	-3.17814	9.23611	5.69159	-3.15459	9.47605	6.12371	-3.84593	9.50706	6.19035	-3.89967	9.27173	6.24782	-3.98592	NaN	NaN	NaN
1837	2.048	8.86051	6.20038	-2.01367	NaN	NaN	NaN	9.0872	5.83407	-3.16112	9.22841	5.69242	-3.13726	9.4696	6.11091	-3.8358	9.50013	6.17955	-3.88885	9.2625	6.241	-3.97042	NaN	NaN	NaN
1838	2.05	8.8569	6.20113	-1.99558	NaN	NaN	NaN	9.07953	5.8352	-3.1441	9.22077	5.69336	-3.11986	9.46338	6.09785	-3.82558	9.49341	6.16829	-3.87806	9.25353	6.23311	-3.9551	NaN	NaN	NaN
1839	2.052	8.85336	6.20176	-1.97747	NaN	NaN	NaN	9.07194	5.83646	-3.12707	9.21317	5.69439	-3.10241	9.45734	6.08459	-3.81519	9.48685	6.15661	-3.86725	9.24482	6.22419	-3.93998	NaN	NaN	NaN
1840	2.054	8.84988	6.20229	-1.95931	NaN	NaN	NaN	9.0644	5.83788	-3.11003	9.20562	5.69551	-3.08489	9.45147	6.07117	-3.80458	9.4804	6.14453	-3.85636	9.23636	6.21433	-3.92507	NaN	NaN	NaN
1841	2.056	8.84649	6.20272	-1.94113	NaN	NaN	NaN	9.05692	5.83945	-3.09298	9.19806	5.69669	-3.06732	9.44574	6.05761	-3.79372	9.47402	6.13209	-3.84537	9.22815	6.20358	-3.9104	NaN	NaN	NaN
1842	2.058	8.84317	6.20306	-1.92292	NaN	NaN	NaN	9.0495	5.84116	-3.07592	9.1905	5.69794	-3.04971	9.4401	6.04396	-3.78255	9.46767	6.11932	-3.83422	9.22017	6.19204	-3.89596	NaN	NaN	NaN
1843	2.06	8.83995	6.2033	-1.90469	NaN	NaN	NaN	9.04213	5.84302	-3.05884	9.1829	5.69925	-3.03204	9.4345	6.03022	-3.77104	9.46133	6.10625	-3.82289	9.21242	6.17979	-3.88176	NaN	NaN	NaN
1844	2.062	8.8368	6.20345	-1.88644	NaN	NaN	NaN	9.03481	5.84502	-3.04176	9.17527	5.7006	-3.01435	9.42894	6.01644	-3.75915	9.45496	6.09292	-3.81133	9.20489	6.16693	-3.8678	NaN	NaN	NaN
1845	2.064	8.83375	6.20352	-1.86817	NaN	NaN	NaN	9.02755	5.84717	-3.02466	9.16758	5.70199	-2.99662	9.42337	6.00263	-3.74686	9.44851	6.07934	-3.79951	9.19755	6.15356	-3.85408	NaN	NaN	NaN
1846	2.066	8.83079	6.2035	-1.8499	NaN	NaN	NaN	9.02033	5.84947	-3.00755	9.15982	5.70343	-2.97887	9.41776	5.98883	-3.73414	9.44199	6.06554	-3.78741	9.19041	6.13976	-3.84059	NaN	NaN	NaN
1847	2.068	8.82792	6.2034	-1.83161	NaN	NaN	NaN	9.01316	5.8519	-2.99043	9.152	5.70491	-2.9611	9.41208	5.97503	-3.72098	9.43536	6.05157	-3.77501	9.18343	6.12562	-3.82731	NaN	NaN	NaN
1848	2.07	8.82513	6.20323	-1.8133	NaN	NaN	NaN	9.00603	5.85447	-2.97329	9.14411	5.70643	-2.94332	9.4063	5.96126	-3.70737	9.42862	6.03744	-3.76229	9.17663	6.11122	-3.81423	NaN	NaN	NaN
1849	2.072	8.82242	6.20299	-1.79499	NaN	NaN	NaN	8.99894	5.85717	-2.95614	9.13615	5.70801	-2.92553	9.40041	5.94755	-3.6933	9.42177	6.02319	-3.74924	9.16995	6.09665	-3.80131	NaN	NaN	NaN
1850	2.074	8.81979	6.20269	-1.77667	NaN	NaN	NaN	8.9919	5.86001	-2.93898	9.12814	5.70966	-2.90776	9.39437	5.93389	-3.67876	9.4148	6.00886	-3.73585	9.1634	6.08196	-3.78852	NaN	NaN	NaN
1851	2.076	8.81725	6.20233	-1.75834	NaN	NaN	NaN	8.98489	5.86298	-2.92181	9.1201	5.71138	-2.89	9.38818	5.92031	-3.66375	9.40773	5.99447	-3.72211	9.15694	6.06723	-3.77584	NaN	NaN	NaN
1852	2.078	8.81478	6.20191	-1.74	NaN	NaN	NaN	8.97793	5.86608	-2.90463	9.11202	5.71318	-2.87227	9.38183	5.90683	-3.64828	9.40057	5.98008	-3.70803	9.15056	6.05248	-3.76321	NaN	NaN	NaN
1853	2.08	8.81238	6.20145	-1.72166	NaN	NaN	NaN	8.97101	5.8693	-2.88743	9.10393	5.71508	-2.85456	9.3753	5.89347	-3.63235	9.39334	5.96571	-3.69359	9.14424	6.03778	-3.75061	NaN	NaN	NaN
1854	2.082	8.81006	6.20095	-1.7033	NaN	NaN	NaN	8.96413	5.87265	-2.87023	9.09587	5.71709	-2.8369	9.36859	5.88024	-3.61596	9.38604	5.9514	-3.67882	9.13795	6.02315	-3.73798	NaN	NaN	NaN
1855	2.084	8.80781	6.20043	-1.68494	NaN	NaN	NaN	8.95729	5.87612	-2.85302	9.08785	5.71923	-2.81928	9.36169	5.86715	-3.59911	9.3787	5.93719	-3.6637	9.13169	6.00862	-3.72528	NaN	NaN	NaN
1856	2.086	8.80563	6.19988	-1.66657	NaN	NaN	NaN	8.9505	5.87972	-2.8358	9.07988	5.7215	-2.80172	9.35458	5.85423	-3.58182	9.37136	5.92312	-3.64826	9.12543	5.99422	-3.71248	NaN	NaN	NaN
1857	2.088	8.80353	6.19932	-1.6482	NaN	NaN	NaN	8.94376	5.88344	-2.81858	9.07201	5.72393	-2.78423	9.34731	5.84151	-3.56411	9.36402	5.90923	-3.6325	9.11917	5.97997	-3.69953	NaN	NaN	NaN
1858	2.09	8.8015	6.19876	-1.62982	NaN	NaN	NaN	8.93708	5.88728	-2.80135	9.06425	5.72652	-2.7668	9.33984	5.82898	-3.54597	9.35672	5.89556	-3.61643	9.11289	5.96586	-3.6864	NaN	NaN	NaN
1859	2.092	8.79955	6.19822	-1.61143	NaN	NaN	NaN	8.93045	5.89125	-2.78413	9.05663	5.72928	-2.74946	9.33219	5.81667	-3.52742	9.34946	5.88215	-3.60007	9.10657	5.95191	-3.67304	NaN	NaN	NaN
1860	2.094	8.79768	6.19769	-1.59305	NaN	NaN	NaN	8.92389	5.89534	-2.7669	9.04917	5.73223	-2.7322	9.32436	5.80461	-3.50848	9.34227	5.86903	-3.58342	9.10021	5.93813	-3.65943	NaN	NaN	NaN
1861	2.096	8.79588	6.1972	-1.57467	NaN	NaN	NaN	8.91739	5.89955	-2.74967	9.04188	5.73537	-2.71503	9.31637	5.79283	-3.48916	9.33517	5.85623	-3.5665	9.09381	5.92454	-3.64554	NaN	NaN	NaN
1862	2.098	8.79418	6.19675	-1.55629	NaN	NaN	NaN	8.91096	5.90388	-2.73244	9.03479	5.7387	-2.69795	9.30822	5.78133	-3.4695	9.32815	5.84379	-3.54934	9.08736	5.91113	-3.63135	NaN	NaN	NaN
1863	2.1	8.79255	6.19635	-1.53793	NaN	NaN	NaN	8.90461	5.90834	-2.71522	9.0279	5.74223	-2.68097	9.29991	5.77015	-3.44948	9.32124	5.83173	-3.53193	9.08084	5.89792	-3.61683	NaN	NaN	NaN
1864	2.102	8.79101	6.19602	-1.51958	NaN	NaN	NaN	8.89835	5.91292	-2.698	9.02122	5.74595	-2.66408	9.29148	5.75931	-3.42915	9.31442	5.82008	-3.5143	9.07426	5.88491	-3.60199	NaN	NaN	NaN
1865	2.104	8.78957	6.19576	-1.50124	NaN	NaN	NaN	8.89216	5.91762	-2.68078	9.01475	5.74987	-2.64729	9.28291	5.74884	-3.40852	9.3077	5.80886	-3.49646	9.06761	5.87213	-3.5868	NaN	NaN	NaN
1866	2.106	8.78821	6.19558	-1.48293	NaN	NaN	NaN	8.88607	5.92244	-2.66357	9.0085	5.75399	-2.6306	9.27424	5.73878	-3.38762	9.30106	5.79808	-3.47842	9.0609	5.85959	-3.57127	NaN	NaN	NaN
1867	2.108	8.78694	6.19549	-1.46465	NaN	NaN	NaN	8.88007	5.92737	-2.64636	9.00246	5.75829	-2.614	9.26546	5.72913	-3.36647	9.2945	5.78775	-3.4602	9.05412	5.84731	-3.5554	NaN	NaN	NaN
1868	2.11	8.78576	6.1955	-1.4464	NaN	NaN	NaN	8.87417	5.93241	-2.62916	8.99664	5.76278	-2.59749	9.25659	5.71995	-3.3451	9.288	5.7779	-3.44182	9.04727	5.8353	-3.5392	NaN	NaN	NaN
1869	2.112	8.78467	6.1956	-1.42819	NaN	NaN	NaN	8.86836	5.93756	-2.61196	8.99101	5.76743	-2.58107	9.24765	5.71125	-3.32355	9.28155	5.76851	-3.42328	9.04035	5.8236	-3.52266	NaN	NaN	NaN
1870	2.114	8.78366	6.19582	-1.41002	NaN	NaN	NaN	8.86265	5.94281	-2.59476	8.98556	5.77226	-2.56474	9.23865	5.70308	-3.30184	9.27513	5.75961	-3.4046	9.03333	5.81219	-3.5058	NaN	NaN	NaN
1871	2.116	8.78274	6.19615	-1.3919	NaN	NaN	NaN	8.85704	5.94814	-2.57756	8.9803	5.77724	-2.54848	9.2296	5.69546	-3.28002	9.26869	5.75118	-3.38579	9.02624	5.80113	-3.48863	NaN	NaN	NaN
1872	2.118	8.78189	6.19659	-1.37382	NaN	NaN	NaN	8.85153	5.95357	-2.56036	8.97518	5.78235	-2.5323	9.22051	5.68844	-3.25811	9.26223	5.74322	-3.36688	9.01906	5.79042	-3.47117	NaN	NaN	NaN
1873	2.12	8.78112	6.19715	-1.35579	NaN	NaN	NaN	8.84612	5.95907	-2.54317	8.9702	5.78759	-2.51619	9.2114	5.68204	-3.23615	9.25572	5.73575	-3.34786	9.01177	5.78007	-3.45342	NaN	NaN	NaN
1874	2.122	8.78041	6.19784	-1.33781	NaN	NaN	NaN	8.8408	5.96463	-2.52597	8.96534	5.79294	-2.50013	9.20229	5.67631	-3.21418	9.24914	5.72875	-3.32877	9.00436	5.7701	-3.4354	NaN	NaN	NaN
1875	2.124	8.77977	6.19865	-1.31988	NaN	NaN	NaN	8.83557	5.97026	-2.50877	8.96058	5.79839	-2.48412	9.19319	5.67128	-3.19224	9.24248	5.72224	-3.3096	8.99685	5.76051	-3.41713	NaN	NaN	NaN
1876	2.126	8.77919	6.19959	-1.302	NaN	NaN	NaN	8.83044	5.97593	-2.49156	8.95591	5.80393	-2.46816	9.18411	5.66698	-3.17037	9.23569	5.7162	-3.29039	8.9892	5.75132	-3.3986	NaN	NaN	NaN
1877	2.128	8.77866	6.20066	-1.28417	NaN	NaN	NaN	8.82539	5.98164	-2.47435	8.9513	5.80953	-2.45224	9.17505	5.66345	-3.14861	9.22878	5.71064	-3.27114	8.98143	5.74253	-3.37983	NaN	NaN	NaN
1878	2.13	8.77817	6.20185	-1.26639	NaN	NaN	NaN	8.82041	5.98737	-2.45713	8.94674	5.81518	-2.43634	9.16604	5.66073	-3.127	9.22172	5.70558	-3.25187	8.97353	5.73415	-3.36085	NaN	NaN	NaN
1879	2.132	8.77772	6.20318	-1.24864	NaN	NaN	NaN	8.81552	5.99311	-2.43989	8.94222	5.82087	-2.42048	9.15708	5.65883	-3.10558	9.21451	5.701	-3.23259	8.9655	5.72618	-3.34166	NaN	NaN	NaN
1880	2.134	8.77732	6.20465	-1.23094	NaN	NaN	NaN	8.81069	5.99885	-2.42264	8.93772	5.82657	-2.40463	9.14819	5.65778	-3.08438	9.20714	5.69694	-3.21333	8.95733	5.71863	-3.32227	NaN	NaN	NaN
1881	2.136	8.77694	6.20625	-1.21327	NaN	NaN	NaN	8.80594	6.00459	-2.40538	8.93323	5.83229	-2.38879	9.13937	5.65762	-3.06345	9.1996	5.69341	-3.19411	8.94903	5.7115	-3.3027	NaN	NaN	NaN
1882	2.138	8.77661	6.20798	-1.19564	NaN	NaN	NaN	8.80124	6.0103	-2.38809	8.92875	5.838	-2.37296	9.13064	5.65835	-3.04281	9.19191	5.69042	-3.17495	8.94061	5.7048	-3.28295	NaN	NaN	NaN
1883	2.14	8.77631	6.20986	-1.17804	NaN	NaN	NaN	8.7966	6.01597	-2.37079	8.92427	5.84368	-2.35713	9.12201	5.65999	-3.02251	9.18407	5.68799	-3.15586	8.93209	5.69855	-3.26304	NaN	NaN	NaN
1884	2.142	8.77605	6.21188	-1.16047	NaN	NaN	NaN	8.79201	6.0216	-2.35346	8.91978	5.84933	-2.3413	9.11348	5.66253	-3.00257	9.17609	5.68616	-3.13689	8.92346	5.69275	-3.24299	NaN	NaN	NaN
1885	2.144	8.77581	6.21404	-1.14292	NaN	NaN	NaN	8.78746	6.02717	-2.33611	8.91528	5.85494	-2.32546	9.10506	5.666	-2.98302	9.16798	5.68494	-3.11804	8.91474	5.68743	-3.22282	NaN	NaN	NaN
1886	2.146	NaN	NaN	NaN	NaN	NaN	NaN	8.78295	6.03267	-2.31872	8.91077	5.86049	-2.3096	9.09676	5.67037	-2.96389	9.15977	5.68438	-3.09934	8.90595	5.68259	-3.20254	NaN	NaN	NaN
1887	2.148	NaN	NaN	NaN	NaN	NaN	NaN	8.77848	6.0381	-2.30131	8.90626	5.86597	-2.29373	9.0886	5.67564	-2.94521	9.15148	5.68449	-3.08082	8.89711	5.67827	-3.18217	NaN	NaN	NaN
1888	2.15	NaN	NaN	NaN	NaN	NaN	NaN	8.77404	6.04344	-2.28386	8.90174	5.87137	-2.27783	9.08057	5.68179	-2.92697	9.14313	5.6853	-3.0625	8.88823	5.6745	-3.16173	NaN	NaN	NaN
1889	2.152	NaN	NaN	NaN	NaN	NaN	NaN	8.76964	6.04868	-2.26637	8.89723	5.87669	-2.2619	9.07268	5.6888	-2.90919	9.13474	5.68685	-3.0444	8.87934	5.67132	-3.14126	NaN	NaN	NaN
1890	2.154	NaN	NaN	NaN	NaN	NaN	NaN	8.76526	6.05382	-2.24884	8.89271	5.88191	-2.24594	9.06495	5.69664	-2.89189	9.12634	5.68915	-3.02653	8.87045	5.66876	-3.12077	NaN	NaN	NaN
1891	2.156	NaN	NaN	NaN	NaN	NaN	NaN	8.76091	6.05885	-2.23127	8.8882	5.88703	-2.22995	9.05739	5.70529	-2.87506	9.11796	5.69224	-3.00892	8.8616	5.66689	-3.1003	NaN	NaN	NaN
1892	2.158	NaN	NaN	NaN	NaN	NaN	NaN	8.75659	6.06376	-2.21366	8.88371	5.89203	-2.2139	9.04999	5.7147	-2.85869	9.10962	5.69612	-2.99159	8.8528	5.66574	-3.07988	NaN	NaN	NaN
1893	2.16	NaN	NaN	NaN	NaN	NaN	NaN	8.7523	6.06855	-2.196	8.87923	5.89693	-2.19782	9.04276	5.72482	-2.84278	9.10134	5.70082	-2.97453	8.84408	5.66537	-3.05955	NaN	NaN	NaN
1894	2.162	NaN	NaN	NaN	NaN	NaN	NaN	8.74803	6.07321	-2.17829	8.87476	5.90171	-2.18167	9.03572	5.73563	-2.8273	9.09314	5.70633	-2.95777	8.83545	5.66584	-3.03933	NaN	NaN	NaN
1895	2.164	NaN	NaN	NaN	NaN	NaN	NaN	8.7438	6.07775	-2.16054	8.87032	5.90636	-2.16548	9.02886	5.74707	-2.81225	9.08505	5.71265	-2.9413	8.82694	5.66721	-3.01927	NaN	NaN	NaN
1896	2.166	NaN	NaN	NaN	NaN	NaN	NaN	8.73959	6.08216	-2.14273	8.86592	5.91089	-2.14922	9.0222	5.75909	-2.79758	9.07708	5.7198	-2.92512	8.81857	5.66952	-2.9994	NaN	NaN	NaN
1897	2.168	NaN	NaN	NaN	NaN	NaN	NaN	8.73543	6.08644	-2.12488	8.86154	5.91529	-2.1329	9.01572	5.77165	-2.78326	9.06924	5.72775	-2.90923	8.81036	5.67282	-2.97974	NaN	NaN	NaN
1898	2.17	NaN	NaN	NaN	NaN	NaN	NaN	8.73131	6.09059	-2.10697	8.85722	5.91957	-2.11651	9.00942	5.78469	-2.76927	9.06154	5.73648	-2.89361	8.80231	5.67715	-2.96033	NaN	NaN	NaN
1899	2.172	NaN	NaN	NaN	NaN	NaN	NaN	8.72723	6.09461	-2.08902	8.85293	5.92372	-2.10006	9.00333	5.79817	-2.75555	9.054	5.74597	-2.87825	8.79445	5.68256	-2.9412	NaN	NaN	NaN
1900	2.174	NaN	NaN	NaN	NaN	NaN	NaN	8.7232	6.09851	-2.07102	8.84869	5.92774	-2.08353	8.99742	5.81203	-2.74207	9.04661	5.7562	-2.86314	8.7868	5.68907	-2.92237	NaN	NaN	NaN
1901	2.176	NaN	NaN	NaN	NaN	NaN	NaN	8.71924	6.10229	-2.05297	8.84449	5.93163	-2.06693	8.9917	5.82624	-2.72878	9.03938	5.76713	-2.84824	8.77934	5.6967	-2.90386	NaN	NaN	NaN
1902	2.178	NaN	NaN	NaN	NaN	NaN	NaN	8.71533	6.10595	-2.03488	8.84034	5.93538	-2.05025	8.98615	5.84073	-2.71563	9.03232	5.77873	-2.83354	8.7721	5.70546	-2.88568	NaN	NaN	NaN
1903	2.18	NaN	NaN	NaN	NaN	NaN	NaN	8.71149	6.1095	-2.01674	8.83624	5.93901	-2.03349	8.98078	5.85547	-2.70256	9.02542	5.79094	-2.81899	8.76508	5.71535	-2.86783	NaN	NaN	NaN
1904	2.182	NaN	NaN	NaN	NaN	NaN	NaN	8.70773	6.11293	-1.99857	8.83219	5.94251	-2.01666	8.97558	5.87042	-2.68954	9.01867	5.80373	-2.80457	8.75829	5.72634	-2.85033	NaN	NaN	NaN
1905	2.184	NaN	NaN	NaN	NaN	NaN	NaN	8.70405	6.11627	-1.98035	8.82819	5.94588	-1.99975	8.97052	5.88552	-2.6765	9.01207	5.81704	-2.79024	8.75172	5.73842	-2.83315	NaN	NaN	NaN
1906	2.186	NaN	NaN	NaN	NaN	NaN	NaN	8.70046	6.11951	-1.9621	8.82424	5.94913	-1.98276	8.96559	5.90075	-2.6634	9.00561	5.83083	-2.77596	8.74538	5.75155	-2.8163	NaN	NaN	NaN
1907	2.188	NaN	NaN	NaN	NaN	NaN	NaN	8.69695	6.12266	-1.94381	8.82034	5.95225	-1.9657	8.96079	5.91607	-2.6502	8.99928	5.84503	-2.7617	8.73926	5.76567	-2.79975	NaN	NaN	NaN
1908	2.19	NaN	NaN	NaN	NaN	NaN	NaN	8.69355	6.12572	-1.92549	8.8165	5.95524	-1.94856	8.9561	5.93145	-2.63686	8.99307	5.85961	-2.74742	8.73336	5.78072	-2.78347	NaN	NaN	NaN
1909	2.192	NaN	NaN	NaN	NaN	NaN	NaN	8.69024	6.12869	-1.90715	8.81271	5.95812	-1.93135	8.9515	5.94685	-2.62333	8.98698	5.87451	-2.73308	8.72767	5.79664	-2.76745	NaN	NaN	NaN
1910	2.194	NaN	NaN	NaN	NaN	NaN	NaN	8.68704	6.13159	-1.88878	8.80897	5.96087	-1.91406	8.94699	5.96226	-2.60958	8.981	5.88969	-2.71864	8.72219	5.81335	-2.75163	NaN	NaN	NaN
1911	2.196	NaN	NaN	NaN	NaN	NaN	NaN	8.68394	6.13441	-1.87038	8.80528	5.96351	-1.8967	8.94255	5.97765	-2.59558	8.97512	5.90509	-2.70408	8.7169	5.83074	-2.73598	NaN	NaN	NaN
1912	2.198	NaN	NaN	NaN	NaN	NaN	NaN	8.68095	6.13715	-1.85196	8.80164	5.96602	-1.87927	8.93818	5.99298	-2.5813	8.96933	5.92067	-2.68936	8.7118	5.84875	-2.72045	NaN	NaN	NaN
1913	2.2	NaN	NaN	NaN	NaN	NaN	NaN	8.67807	6.13982	-1.83352	8.79805	5.96842	-1.86176	8.93386	6.00826	-2.56672	8.96364	5.93639	-2.67445	8.70688	5.86727	-2.705	NaN	NaN	NaN
1914	2.202	NaN	NaN	NaN	NaN	NaN	NaN	8.67529	6.14242	-1.81506	8.7945	5.97071	-1.84418	8.92959	6.02346	-2.55181	8.95804	5.95221	-2.65933	8.70213	5.88622	-2.68958	NaN	NaN	NaN
1915	2.204	NaN	NaN	NaN	NaN	NaN	NaN	8.67261	6.14495	-1.79658	8.79099	5.97289	-1.82653	8.92537	6.03856	-2.53656	8.95253	5.96811	-2.64397	8.69753	5.90548	-2.67414	NaN	NaN	NaN
1916	2.206	NaN	NaN	NaN	NaN	NaN	NaN	8.67004	6.14741	-1.77808	8.78754	5.97497	-1.80881	8.92119	6.05355	-2.52096	8.94712	5.98405	-2.62835	8.69307	5.92497	-2.65862	NaN	NaN	NaN
1917	2.208	NaN	NaN	NaN	NaN	NaN	NaN	8.66757	6.1498	-1.75956	8.78413	5.97695	-1.79102	8.91706	6.06842	-2.505	8.94181	5.99999	-2.61246	8.68876	5.94461	-2.64299	NaN	NaN	NaN
1918	2.21	NaN	NaN	NaN	NaN	NaN	NaN	8.66519	6.15212	-1.74102	8.78077	5.97884	-1.77315	8.91298	6.08317	-2.48865	8.9366	6.01592	-2.59627	8.68458	5.96431	-2.62719	NaN	NaN	NaN
1919	2.212	NaN	NaN	NaN	NaN	NaN	NaN	8.6629	6.15437	-1.72245	8.77744	5.98063	-1.75522	8.90895	6.09776	-2.47193	8.93149	6.03181	-2.57978	8.68051	5.98398	-2.61118	NaN	NaN	NaN
1920	2.214	NaN	NaN	NaN	NaN	NaN	NaN	8.66069	6.15654	-1.70387	8.77416	5.98233	-1.7372	8.90499	6.11221	-2.45482	8.9265	6.04764	-2.56298	8.67655	6.00356	-2.59492	NaN	NaN	NaN
1921	2.216	NaN	NaN	NaN	NaN	NaN	NaN	8.65856	6.15864	-1.68526	8.77093	5.98395	-1.71912	8.90111	6.1265	-2.43733	8.92164	6.06339	-2.54585	8.67271	6.02299	-2.57837	NaN	NaN	NaN
1922	2.218	NaN	NaN	NaN	NaN	NaN	NaN	8.65651	6.16067	-1.66663	8.76774	5.9855	-1.70096	8.89734	6.14062	-2.41944	8.91693	6.07904	-2.52841	8.66896	6.04221	-2.56152	NaN	NaN	NaN
1923	2.22	NaN	NaN	NaN	NaN	NaN	NaN	8.65452	6.16262	-1.64797	8.7646	5.98698	-1.68272	8.89367	6.15457	-2.40117	8.91237	6.0946	-2.51063	8.66531	6.06118	-2.54432	NaN	NaN	NaN
1924	2.222	NaN	NaN	NaN	NaN	NaN	NaN	8.6526	6.1645	-1.62928	8.76151	5.98839	-1.66441	8.89015	6.16834	-2.38251	8.90797	6.11002	-2.49253	8.66177	6.07987	-2.52676	NaN	NaN	NaN
1925	2.224	NaN	NaN	NaN	NaN	NaN	NaN	8.65074	6.1663	-1.61056	8.75845	5.98974	-1.64601	8.88678	6.18192	-2.36348	8.90374	6.12531	-2.4741	8.65831	6.09824	-2.50882	NaN	NaN	NaN
1926	2.226	NaN	NaN	NaN	NaN	NaN	NaN	8.64893	6.16804	-1.59182	8.75545	5.99103	-1.62753	8.88359	6.1953	-2.34408	8.89971	6.14044	-2.45535	8.65497	6.11628	-2.49051	NaN	NaN	NaN
1927	2.228	NaN	NaN	NaN	NaN	NaN	NaN	8.64717	6.16971	-1.57304	8.75249	5.99227	-1.60897	8.88059	6.20847	-2.32434	8.89587	6.1554	-2.43628	8.65172	6.13398	-2.47181	NaN	NaN	NaN
1928	2.23	NaN	NaN	NaN	NaN	NaN	NaN	8.64546	6.17131	-1.55423	8.74958	5.99346	-1.59033	8.8778	6.22141	-2.30426	8.89224	6.17017	-2.4169	8.64858	6.15132	-2.45272	NaN	NaN	NaN
1929	2.232	NaN	NaN	NaN	NaN	NaN	NaN	8.6438	6.17286	-1.53539	8.74672	5.99461	-1.5716	8.87524	6.23411	-2.28388	8.88883	6.18475	-2.39722	8.64555	6.16831	-2.43326	NaN	NaN	NaN
1930	2.234	NaN	NaN	NaN	NaN	NaN	NaN	8.64217	6.17435	-1.51652	8.7439	5.99572	-1.55278	8.87292	6.24653	-2.26322	8.88564	6.1991	-2.37727	8.64263	6.18496	-2.41344	NaN	NaN	NaN
1931	2.236	NaN	NaN	NaN	NaN	NaN	NaN	8.64058	6.17579	-1.49762	8.74112	5.99679	-1.53387	8.87083	6.25867	-2.2423	8.88266	6.2132	-2.35706	8.63983	6.20129	-2.39328	NaN	NaN	NaN
1932	2.238	NaN	NaN	NaN	NaN	NaN	NaN	8.63903	6.17719	-1.47869	8.73839	5.99783	-1.51488	8.86898	6.27047	-2.22118	8.87991	6.22702	-2.3366	8.63716	6.21729	-2.3728	NaN	NaN	NaN
1933	2.24	NaN	NaN	NaN	NaN	NaN	NaN	8.63752	6.17855	-1.45973	8.7357	5.99883	-1.4958	8.86736	6.28191	-2.19989	8.87736	6.24054	-2.31591	8.63462	6.23299	-2.35202	NaN	NaN	NaN
1934	2.242	NaN	NaN	NaN	NaN	NaN	NaN	8.63604	6.17988	-1.44075	8.73305	5.99981	-1.47663	8.86595	6.29295	-2.17847	8.87502	6.25372	-2.29502	8.63222	6.24841	-2.33097	NaN	NaN	NaN
1935	2.244	NaN	NaN	NaN	NaN	NaN	NaN	8.6346	6.1812	-1.42175	8.73043	6.00076	-1.45737	8.86473	6.30354	-2.15697	8.87288	6.26653	-2.27397	8.62993	6.26354	-2.30969	NaN	NaN	NaN
1936	2.246	NaN	NaN	NaN	NaN	NaN	NaN	8.6332	6.18251	-1.40272	8.72786	6.00169	-1.43804	8.86367	6.31363	-2.13545	8.87091	6.27893	-2.2528	8.6278	6.27842	-2.2882	NaN	NaN	NaN
1937	2.248	NaN	NaN	NaN	NaN	NaN	NaN	8.63184	6.18381	-1.38369	8.72533	6.00262	-1.41861	8.86274	6.32317	-2.11397	8.8691	6.29089	-2.23152	8.62581	6.29304	-2.26656	NaN	NaN	NaN
1938	2.25	NaN	NaN	NaN	NaN	NaN	NaN	8.63052	6.18513	-1.36464	8.72283	6.00352	-1.39911	8.8619	6.33211	-2.09259	8.86742	6.30236	-2.21019	8.62396	6.30742	-2.24478	NaN	NaN	NaN
1939	2.252	NaN	NaN	NaN	NaN	NaN	NaN	8.62924	6.18646	-1.34559	8.72036	6.00442	-1.37953	8.86111	6.34039	-2.07136	8.86584	6.31328	-2.18884	8.62225	6.32154	-2.22292	NaN	NaN	NaN
1940	2.254	NaN	NaN	NaN	NaN	NaN	NaN	8.628	6.18781	-1.32654	8.71794	6.00533	-1.35988	8.86032	6.34796	-2.05034	8.86435	6.32363	-2.16752	8.6207	6.33541	-2.201	NaN	NaN	NaN
1941	2.256	NaN	NaN	NaN	NaN	NaN	NaN	8.62682	6.18921	-1.30749	8.71556	6.00624	-1.34015	8.85948	6.35477	-2.0296	8.86289	6.33334	-2.14627	8.61929	6.34901	-2.17908	NaN	NaN	NaN
1942	2.258	NaN	NaN	NaN	NaN	NaN	NaN	8.62569	6.19065	-1.28844	8.71321	6.00717	-1.32036	8.85853	6.36074	-2.00917	8.86144	6.34237	-2.12514	8.61802	6.36232	-2.15717	NaN	NaN	NaN
1943	2.26	NaN	NaN	NaN	NaN	NaN	NaN	8.62461	6.19214	-1.26942	8.7109	6.00812	-1.30051	8.8574	6.36584	-1.98911	8.85996	6.35067	-2.10416	8.6169	6.37531	-2.13533	NaN	NaN	NaN
1944	2.262	NaN	NaN	NaN	NaN	NaN	NaN	8.62358	6.19369	-1.25041	8.70865	6.00911	-1.2806	8.85607	6.37001	-1.96946	8.85841	6.35819	-2.0834	8.6159	6.38795	-2.11358	NaN	NaN	NaN
1945	2.264	NaN	NaN	NaN	NaN	NaN	NaN	8.62262	6.19531	-1.23142	NaN	NaN	NaN	8.85447	6.37321	-1.95025	8.85675	6.36488	-2.06287	8.61504	6.4002	-2.09196	NaN	NaN	NaN
1946	2.266	NaN	NaN	NaN	NaN	NaN	NaN	8.62173	6.19702	-1.21246	NaN	NaN	NaN	8.85257	6.37542	-1.93152	8.85495	6.3707	-2.04262	8.61431	6.41201	-2.0705	NaN	NaN	NaN
1947	2.268	NaN	NaN	NaN	NaN	NaN	NaN	8.62091	6.19881	-1.19353	NaN	NaN	NaN	8.85033	6.37661	-1.91327	8.85296	6.37561	-2.02269	8.61368	6.42333	-2.04921	NaN	NaN	NaN
1948	2.27	NaN	NaN	NaN	NaN	NaN	NaN	NaN	NaN	NaN	NaN	NaN	NaN	8.84769	6.37674	-1.89552	8.85076	6.37958	-2.00311	8.61314	6.43409	-2.02814	NaN	NaN	NaN
1949	2.272	NaN	NaN	NaN	NaN	NaN	NaN	NaN	NaN	NaN	NaN	NaN	NaN	8.84466	6.37584	-1.87827	8.84831	6.38258	-1.9839	8.61268	6.44423	-2.00729	NaN	NaN	NaN
1950	2.274	NaN	NaN	NaN	NaN	NaN	NaN	NaN	NaN	NaN	NaN	NaN	NaN	8.84121	6.37388	-1.86151	8.84558	6.38459	-1.96508	8.6123	6.4537	-1.98669	NaN	NaN	NaN
1951	2.276	NaN	NaN	NaN	NaN	NaN	NaN	NaN	NaN	NaN	NaN	NaN	NaN	8.83733	6.37088	-1.84522	8.84255	6.38558	-1.94665	8.61195	6.46241	-1.96636	NaN	NaN	NaN
1952	2.278	NaN	NaN	NaN	NaN	NaN	NaN	NaN	NaN	NaN	NaN	NaN	NaN	8.83301	6.36688	-1.82937	8.83921	6.38556	-1.92864	8.61162	6.4703	-1.9463	NaN	NaN	NaN
1953	2.28	NaN	NaN	NaN	NaN	NaN	NaN	NaN	NaN	NaN	NaN	NaN	NaN	8.82829	6.36189	-1.81392	8.83554	6.38452	-1.91103	8.61128	6.47731	-1.92652	NaN	NaN	NaN
1954	2.282	NaN	NaN	NaN	NaN	NaN	NaN	NaN	NaN	NaN	NaN	NaN	NaN	8.82316	6.35597	-1.79882	8.83154	6.38248	-1.89382	8.61089	6.48337	-1.90703	NaN	NaN	NaN
1955	2.284	NaN	NaN	NaN	NaN	NaN	NaN	NaN	NaN	NaN	NaN	NaN	NaN	8.81766	6.34916	-1.78404	8.82719	6.37945	-1.877	8.61042	6.48842	-1.88784	NaN	NaN	NaN
1956	2.286	NaN	NaN	NaN	NaN	NaN	NaN	NaN	NaN	NaN	NaN	NaN	NaN	8.81182	6.34153	-1.76951	8.82252	6.37547	-1.86054	8.60983	6.49242	-1.86893	NaN	NaN	NaN
1957	2.288	NaN	NaN	NaN	NaN	NaN	NaN	NaN	NaN	NaN	NaN	NaN	NaN	8.80568	6.33313	-1.75517	8.81752	6.37055	-1.84442	8.60907	6.49532	-1.8503	NaN	NaN	NaN
1958	2.29	NaN	NaN	NaN	NaN	NaN	NaN	NaN	NaN	NaN	NaN	NaN	NaN	8.79928	6.32404	-1.74097	8.81222	6.36476	-1.82861	8.60811	6.49709	-1.83195	NaN	NaN	NaN
1959	2.292	NaN	NaN	NaN	NaN	NaN	NaN	NaN	NaN	NaN	NaN	NaN	NaN	8.79267	6.31432	-1.72683	8.80663	6.35814	-1.81307	8.6069	6.49769	-1.81387	NaN	NaN	NaN
1960	2.294	NaN	NaN	NaN	NaN	NaN	NaN	NaN	NaN	NaN	NaN	NaN	NaN	8.7859	6.30408	-1.71271	8.80078	6.35074	-1.79777	8.6054	6.49713	-1.79604	NaN	NaN	NaN
1961	2.296	NaN	NaN	NaN	NaN	NaN	NaN	NaN	NaN	NaN	NaN	NaN	NaN	8.77901	6.29336	-1.69853	8.7947	6.34262	-1.78266	8.60358	6.49539	-1.77846	NaN	NaN	NaN
1962	2.298	NaN	NaN	NaN	NaN	NaN	NaN	NaN	NaN	NaN	NaN	NaN	NaN	8.77206	6.28227	-1.68425	8.78842	6.33386	-1.76769	8.60139	6.49249	-1.7611	NaN	NaN	NaN
1963	2.3	NaN	NaN	NaN	NaN	NaN	NaN	NaN	NaN	NaN	NaN	NaN	NaN	8.7651	6.27086	-1.6698	8.78197	6.32451	-1.75283	8.59881	6.48844	-1.74396	NaN	NaN	NaN
1964	2.302	NaN	NaN	NaN	NaN	NaN	NaN	NaN	NaN	NaN	NaN	NaN	NaN	8.75815	6.25922	-1.65513	8.77539	6.31463	-1.73803	8.59582	6.48329	-1.72701	NaN	NaN	NaN
1965	2.304	NaN	NaN	NaN	NaN	NaN	NaN	NaN	NaN	NaN	NaN	NaN	NaN	8.75127	6.24741	-1.64021	8.76872	6.30432	-1.72323	8.5924	6.47709	-1.71024	NaN	NaN	NaN
1966	2.306	NaN	NaN	NaN	NaN	NaN	NaN	NaN	NaN	NaN	NaN	NaN	NaN	8.7445	6.2355	-1.62499	8.76199	6.29362	-1.70841	8.58854	6.46988	-1.69363	NaN	NaN	NaN
1967	2.308	NaN	NaN	NaN	NaN	NaN	NaN	NaN	NaN	NaN	NaN	NaN	NaN	8.73786	6.22356	-1.60944	8.75525	6.28261	-1.69351	8.58425	6.46174	-1.67716	NaN	NaN	NaN
1968	2.31	NaN	NaN	NaN	NaN	NaN	NaN	NaN	NaN	NaN	NaN	NaN	NaN	8.73137	6.21163	-1.59353	8.74852	6.27135	-1.67849	8.57952	6.45274	-1.66081	NaN	NaN	NaN
1969	2.312	NaN	NaN	NaN	NaN	NaN	NaN	NaN	NaN	NaN	NaN	NaN	NaN	8.72506	6.19978	-1.57723	8.74184	6.2599	-1.66332	8.57438	6.44296	-1.64456	NaN	NaN	NaN
1970	2.314	NaN	NaN	NaN	NaN	NaN	NaN	NaN	NaN	NaN	NaN	NaN	NaN	8.71894	6.18804	-1.56054	8.73524	6.24832	-1.64797	8.56887	6.43249	-1.62838	NaN	NaN	NaN
1971	2.316	NaN	NaN	NaN	NaN	NaN	NaN	NaN	NaN	NaN	NaN	NaN	NaN	8.71302	6.17645	-1.54344	8.72874	6.23667	-1.6324	8.56302	6.42142	-1.61226	NaN	NaN	NaN
1972	2.318	NaN	NaN	NaN	NaN	NaN	NaN	NaN	NaN	NaN	NaN	NaN	NaN	8.70731	6.16507	-1.52591	8.72237	6.22499	-1.61659	8.55688	6.40985	-1.59618	NaN	NaN	NaN
1973	2.32	NaN	NaN	NaN	NaN	NaN	NaN	NaN	NaN	NaN	NaN	NaN	NaN	8.7018	6.15389	-1.50797	8.71616	6.21333	-1.60051	8.5505	6.39787	-1.58012	NaN	NaN	NaN
1974	2.322	NaN	NaN	NaN	NaN	NaN	NaN	NaN	NaN	NaN	NaN	NaN	NaN	8.6965	6.14295	-1.48961	8.71013	6.20173	-1.58414	8.54393	6.38557	-1.56406	NaN	NaN	NaN
1975	2.324	NaN	NaN	NaN	NaN	NaN	NaN	NaN	NaN	NaN	NaN	NaN	NaN	8.69139	6.13228	-1.47083	8.70429	6.19023	-1.56746	8.53725	6.37305	-1.54797	NaN	NaN	NaN
1976	2.326	NaN	NaN	NaN	NaN	NaN	NaN	NaN	NaN	NaN	NaN	NaN	NaN	8.68648	6.1219	-1.45163	8.69865	6.17885	-1.55047	8.53052	6.36039	-1.53184	NaN	NaN	NaN
1977	2.328	NaN	NaN	NaN	NaN	NaN	NaN	NaN	NaN	NaN	NaN	NaN	NaN	8.68175	6.11181	-1.43204	8.69322	6.16762	-1.53316	8.5238	6.34768	-1.51564	NaN	NaN	NaN
1978	2.33	NaN	NaN	NaN	NaN	NaN	NaN	NaN	NaN	NaN	NaN	NaN	NaN	8.67719	6.10204	-1.41205	8.68801	6.15658	-1.51551	8.51716	6.33499	-1.49936	NaN	NaN	NaN
1979	2.332	NaN	NaN	NaN	NaN	NaN	NaN	NaN	NaN	NaN	NaN	NaN	NaN	8.67281	6.09258	-1.39169	8.68302	6.14574	-1.49753	8.51065	6.32239	-1.48297	NaN	NaN	NaN
1980	2.334	NaN	NaN	NaN	NaN	NaN	NaN	NaN	NaN	NaN	NaN	NaN	NaN	8.66858	6.08346	-1.37097	8.67825	6.13511	-1.4792	8.50432	6.30994	-1.46645	NaN	NaN	NaN
1981	2.336	NaN	NaN	NaN	NaN	NaN	NaN	NaN	NaN	NaN	NaN	NaN	NaN	8.66451	6.07469	-1.3499	8.6737	6.12473	-1.46054	8.49822	6.29769	-1.44978	NaN	NaN	NaN
1982	2.338	NaN	NaN	NaN	NaN	NaN	NaN	NaN	NaN	NaN	NaN	NaN	NaN	8.66059	6.06627	-1.3285	8.66937	6.1146	-1.44154	8.49239	6.2857	-1.43293	NaN	NaN	NaN
1983	2.34	NaN	NaN	NaN	NaN	NaN	NaN	NaN	NaN	NaN	NaN	NaN	NaN	8.65683	6.05821	-1.30679	8.66526	6.10474	-1.42221	8.48686	6.274	-1.4159	NaN	NaN	NaN
1984	2.342	NaN	NaN	NaN	NaN	NaN	NaN	NaN	NaN	NaN	NaN	NaN	NaN	8.65321	6.05054	-1.2848	8.66135	6.09517	-1.40256	8.48164	6.26263	-1.39865	NaN	NaN	NaN
1985	2.344	NaN	NaN	NaN	NaN	NaN	NaN	NaN	NaN	NaN	NaN	NaN	NaN	8.64975	6.04325	-1.26253	8.65765	6.0859	-1.38259	8.47674	6.2516	-1.38116	NaN	NaN	NaN
1986	2.346	NaN	NaN	NaN	NaN	NaN	NaN	NaN	NaN	NaN	NaN	NaN	NaN	8.64645	6.03638	-1.24001	8.65414	6.07694	-1.36233	8.47216	6.24095	-1.36343	NaN	NaN	NaN
1987	2.348	NaN	NaN	NaN	NaN	NaN	NaN	NaN	NaN	NaN	NaN	NaN	NaN	8.64331	6.02993	-1.21728	8.65082	6.06831	-1.34177	8.46789	6.23067	-1.34543	NaN	NaN	NaN
1988	2.35	NaN	NaN	NaN	NaN	NaN	NaN	NaN	NaN	NaN	NaN	NaN	NaN	8.64034	6.02392	-1.19436	8.64768	6.06003	-1.32093	8.46391	6.22079	-1.32715	NaN	NaN	NaN
1989	2.352	NaN	NaN	NaN	NaN	NaN	NaN	NaN	NaN	NaN	NaN	NaN	NaN	NaN	NaN	NaN	8.64472	6.05211	-1.29984	8.46019	6.21129	-1.30857	NaN	NaN	NaN
1990	2.354	NaN	NaN	NaN	NaN	NaN	NaN	NaN	NaN	NaN	NaN	NaN	NaN	NaN	NaN	NaN	8.64192	6.04457	-1.27851	8.45669	6.20219	-1.28969	NaN	NaN	NaN
1991	2.356	NaN	NaN	NaN	NaN	NaN	NaN	NaN	NaN	NaN	NaN	NaN	NaN	NaN	NaN	NaN	8.63929	6.03742	-1.25696	8.45337	6.19348	-1.2705	NaN	NaN	NaN
1992	2.358	NaN	NaN	NaN	NaN	NaN	NaN	NaN	NaN	NaN	NaN	NaN	NaN	NaN	NaN	NaN	8.63681	6.03068	-1.23522	8.45021	6.18515	-1.251	NaN	NaN	NaN
1993	2.36	NaN	NaN	NaN	NaN	NaN	NaN	NaN	NaN	NaN	NaN	NaN	NaN	NaN	NaN	NaN	8.63448	6.02438	-1.21331	8.44716	6.17721	-1.23119	NaN	NaN	NaN
1994	2.362	NaN	NaN	NaN	NaN	NaN	NaN	NaN	NaN	NaN	NaN	NaN	NaN	NaN	NaN	NaN	8.63232	6.01853	-1.19127	8.44418	6.16965	-1.21108	NaN	NaN	NaN
1995	2.364	NaN	NaN	NaN	NaN	NaN	NaN	NaN	NaN	NaN	NaN	NaN	NaN	NaN	NaN	NaN	8.6303	6.01316	-1.16912	8.44124	6.16246	-1.19068	NaN	NaN	NaN
1996	2.366	NaN	NaN	NaN	NaN	NaN	NaN	NaN	NaN	NaN	NaN	NaN	NaN	NaN	NaN	NaN	8.62844	6.00829	-1.14691	8.43832	6.15564	-1.17001	NaN	NaN	NaN
1997	2.368	NaN	NaN	NaN	NaN	NaN	NaN	NaN	NaN	NaN	NaN	NaN	NaN	NaN	NaN	NaN	8.62674	6.00394	-1.12466	8.43538	6.14919	-1.14909	NaN	NaN	NaN
1998	2.37	NaN	NaN	NaN	NaN	NaN	NaN	NaN	NaN	NaN	NaN	NaN	NaN	NaN	NaN	NaN	8.6252	6.00013	-1.10241	8.43242	6.14312	-1.12795	NaN	NaN	NaN
1999	2.372	NaN	NaN	NaN	NaN	NaN	NaN	NaN	NaN	NaN	NaN	NaN	NaN	NaN	NaN	NaN	NaN	NaN	NaN	8.42943	6.13742	-1.10662	NaN	NaN	NaN
[truncated: 1,102 more rows]
