# Supplementary material for: Measurement of time-varying kinematics of a dolphin in burst accelerating swimming
Source: PLoS One. 2019 Jan 30;14(1):e0210860. doi: 10.1371/journal.pone.0210860 (PMC6353170; doi:10.1371/journal.pone.0210860)
Supplement: S3 Dataset — (XLSX) [file pone.0210860.s009.xlsx]

## Sheet: Frame number for each event
Frame numbers in original AVI movies for each timing of stroke reversal	Frame number when the whole body sunk below the water surface (t = 0 s)	Frame number when the beak reached the water surface for jump	Frame number when the left lateral marker reached the water surface for jump	Frame number when the whole body went through the water surface for jump
927	813	1929	1992	2046
1004
1079
1153
1227
1288
1359
1425
1494
1557
1620
1690
1760
1822
1889

## Sheet: Time for each stroke
Stroke number	Start of the stroke (s)
1	0.228
2	0.382
3	0.532
4	0.68
5	0.828
6	0.95
7	1.092
8	1.224
9	1.362
10	1.488
11	1.614
12	1.754
13	1.894
14	2.018
