# Supplementary material for: Measurement of time-varying kinematics of a dolphin in burst accelerating swimming
Source: PLoS One. 2019 Jan 30;14(1):e0210860. doi: 10.1371/journal.pone.0210860 (PMC6353170; doi:10.1371/journal.pone.0210860)
Supplement: S4 Dataset — (XLSX) [file pone.0210860.s010.xlsx]

## Sheet: Sheet1
Frame number in the original AVI movies	Time, t (s)	Velocity in X direction (m/s)	Velocity in Y direction (m/s)	Velocity in Z direction (m/s)	Magnitude (m/s)	Acceleration in X direction (m2/s)	Acceleration in Y direction (m2/s)	Acceleration in Z direction (m2/s)	Magnitude (m2/s)	Acceleration in the velocity direction (m2/s)
1	-1.624	NaN	NaN	NaN	NaN	NaN	NaN	NaN	NaN	NaN
2	-1.622	NaN	NaN	NaN	NaN	NaN	NaN	NaN	NaN	NaN
3	-1.62	NaN	NaN	NaN	NaN	NaN	NaN	NaN	NaN	NaN
4	-1.618	NaN	NaN	NaN	NaN	NaN	NaN	NaN	NaN	NaN
5	-1.616	NaN	NaN	NaN	NaN	NaN	NaN	NaN	NaN	NaN
6	-1.614	NaN	NaN	NaN	NaN	NaN	NaN	NaN	NaN	NaN
7	-1.612	NaN	NaN	NaN	NaN	NaN	NaN	NaN	NaN	NaN
8	-1.61	NaN	NaN	NaN	NaN	NaN	NaN	NaN	NaN	NaN
9	-1.608	NaN	NaN	NaN	NaN	NaN	NaN	NaN	NaN	NaN
10	-1.606	NaN	NaN	NaN	NaN	NaN	NaN	NaN	NaN	NaN
11	-1.604	NaN	NaN	NaN	NaN	NaN	NaN	NaN	NaN	NaN
12	-1.602	NaN	NaN	NaN	NaN	NaN	NaN	NaN	NaN	NaN
13	-1.6	NaN	NaN	NaN	NaN	NaN	NaN	NaN	NaN	NaN
14	-1.598	NaN	NaN	NaN	NaN	NaN	NaN	NaN	NaN	NaN
15	-1.596	NaN	NaN	NaN	NaN	NaN	NaN	NaN	NaN	NaN
16	-1.594	NaN	NaN	NaN	NaN	NaN	NaN	NaN	NaN	NaN
17	-1.592	NaN	NaN	NaN	NaN	NaN	NaN	NaN	NaN	NaN
18	-1.59	NaN	NaN	NaN	NaN	NaN	NaN	NaN	NaN	NaN
19	-1.588	NaN	NaN	NaN	NaN	NaN	NaN	NaN	NaN	NaN
20	-1.586	NaN	NaN	NaN	NaN	NaN	NaN	NaN	NaN	NaN
21	-1.584	NaN	NaN	NaN	NaN	NaN	NaN	NaN	NaN	NaN
22	-1.582	NaN	NaN	NaN	NaN	NaN	NaN	NaN	NaN	NaN
23	-1.58	NaN	NaN	NaN	NaN	NaN	NaN	NaN	NaN	NaN
24	-1.578	NaN	NaN	NaN	NaN	NaN	NaN	NaN	NaN	NaN
25	-1.576	NaN	NaN	NaN	NaN	NaN	NaN	NaN	NaN	NaN
26	-1.574	NaN	NaN	NaN	NaN	NaN	NaN	NaN	NaN	NaN
27	-1.572	NaN	NaN	NaN	NaN	NaN	NaN	NaN	NaN	NaN
28	-1.57	NaN	NaN	NaN	NaN	NaN	NaN	NaN	NaN	NaN
29	-1.568	NaN	NaN	NaN	NaN	NaN	NaN	NaN	NaN	NaN
30	-1.566	NaN	NaN	NaN	NaN	NaN	NaN	NaN	NaN	NaN
31	-1.564	NaN	NaN	NaN	NaN	NaN	NaN	NaN	NaN	NaN
32	-1.562	NaN	NaN	NaN	NaN	NaN	NaN	NaN	NaN	NaN
33	-1.56	NaN	NaN	NaN	NaN	NaN	NaN	NaN	NaN	NaN
34	-1.558	NaN	NaN	NaN	NaN	NaN	NaN	NaN	NaN	NaN
35	-1.556	NaN	NaN	NaN	NaN	NaN	NaN	NaN	NaN	NaN
36	-1.554	NaN	NaN	NaN	NaN	NaN	NaN	NaN	NaN	NaN
37	-1.552	NaN	NaN	NaN	NaN	NaN	NaN	NaN	NaN	NaN
38	-1.55	NaN	NaN	NaN	NaN	NaN	NaN	NaN	NaN	NaN
39	-1.548	NaN	NaN	NaN	NaN	NaN	NaN	NaN	NaN	NaN
40	-1.546	NaN	NaN	NaN	NaN	NaN	NaN	NaN	NaN	NaN
41	-1.544	NaN	NaN	NaN	NaN	NaN	NaN	NaN	NaN	NaN
42	-1.542	NaN	NaN	NaN	NaN	NaN	NaN	NaN	NaN	NaN
43	-1.54	NaN	NaN	NaN	NaN	NaN	NaN	NaN	NaN	NaN
44	-1.538	NaN	NaN	NaN	NaN	NaN	NaN	NaN	NaN	NaN
45	-1.536	NaN	NaN	NaN	NaN	NaN	NaN	NaN	NaN	NaN
46	-1.534	NaN	NaN	NaN	NaN	NaN	NaN	NaN	NaN	NaN
47	-1.532	NaN	NaN	NaN	NaN	NaN	NaN	NaN	NaN	NaN
48	-1.53	NaN	NaN	NaN	NaN	NaN	NaN	NaN	NaN	NaN
49	-1.528	NaN	NaN	NaN	NaN	NaN	NaN	NaN	NaN	NaN
50	-1.526	NaN	NaN	NaN	NaN	NaN	NaN	NaN	NaN	NaN
51	-1.524	NaN	NaN	NaN	NaN	NaN	NaN	NaN	NaN	NaN
52	-1.522	NaN	NaN	NaN	NaN	NaN	NaN	NaN	NaN	NaN
53	-1.52	NaN	NaN	NaN	NaN	NaN	NaN	NaN	NaN	NaN
54	-1.518	NaN	NaN	NaN	NaN	NaN	NaN	NaN	NaN	NaN
55	-1.516	NaN	NaN	NaN	NaN	NaN	NaN	NaN	NaN	NaN
56	-1.514	NaN	NaN	NaN	NaN	NaN	NaN	NaN	NaN	NaN
57	-1.512	NaN	NaN	NaN	NaN	NaN	NaN	NaN	NaN	NaN
58	-1.51	NaN	NaN	NaN	NaN	NaN	NaN	NaN	NaN	NaN
59	-1.508	NaN	NaN	NaN	NaN	NaN	NaN	NaN	NaN	NaN
60	-1.506	NaN	NaN	NaN	NaN	NaN	NaN	NaN	NaN	NaN
61	-1.504	NaN	NaN	NaN	NaN	NaN	NaN	NaN	NaN	NaN
62	-1.502	NaN	NaN	NaN	NaN	NaN	NaN	NaN	NaN	NaN
63	-1.5	NaN	NaN	NaN	NaN	NaN	NaN	NaN	NaN	NaN
64	-1.498	NaN	NaN	NaN	NaN	NaN	NaN	NaN	NaN	NaN
65	-1.496	NaN	NaN	NaN	NaN	NaN	NaN	NaN	NaN	NaN
66	-1.494	NaN	NaN	NaN	NaN	NaN	NaN	NaN	NaN	NaN
67	-1.492	NaN	NaN	NaN	NaN	NaN	NaN	NaN	NaN	NaN
68	-1.49	NaN	NaN	NaN	NaN	NaN	NaN	NaN	NaN	NaN
69	-1.488	NaN	NaN	NaN	NaN	NaN	NaN	NaN	NaN	NaN
70	-1.486	NaN	NaN	NaN	NaN	NaN	NaN	NaN	NaN	NaN
71	-1.484	NaN	NaN	NaN	NaN	NaN	NaN	NaN	NaN	NaN
72	-1.482	NaN	NaN	NaN	NaN	NaN	NaN	NaN	NaN	NaN
73	-1.48	NaN	NaN	NaN	NaN	NaN	NaN	NaN	NaN	NaN
74	-1.478	NaN	NaN	NaN	NaN	NaN	NaN	NaN	NaN	NaN
75	-1.476	NaN	NaN	NaN	NaN	NaN	NaN	NaN	NaN	NaN
76	-1.474	NaN	NaN	NaN	NaN	NaN	NaN	NaN	NaN	NaN
77	-1.472	NaN	NaN	NaN	NaN	NaN	NaN	NaN	NaN	NaN
78	-1.47	NaN	NaN	NaN	NaN	NaN	NaN	NaN	NaN	NaN
79	-1.468	NaN	NaN	NaN	NaN	NaN	NaN	NaN	NaN	NaN
80	-1.466	NaN	NaN	NaN	NaN	NaN	NaN	NaN	NaN	NaN
81	-1.464	NaN	NaN	NaN	NaN	NaN	NaN	NaN	NaN	NaN
82	-1.462	NaN	NaN	NaN	NaN	NaN	NaN	NaN	NaN	NaN
83	-1.46	NaN	NaN	NaN	NaN	NaN	NaN	NaN	NaN	NaN
84	-1.458	NaN	NaN	NaN	NaN	NaN	NaN	NaN	NaN	NaN
85	-1.456	NaN	NaN	NaN	NaN	NaN	NaN	NaN	NaN	NaN
86	-1.454	NaN	NaN	NaN	NaN	NaN	NaN	NaN	NaN	NaN
87	-1.452	NaN	NaN	NaN	NaN	NaN	NaN	NaN	NaN	NaN
88	-1.45	NaN	NaN	NaN	NaN	NaN	NaN	NaN	NaN	NaN
89	-1.448	NaN	NaN	NaN	NaN	NaN	NaN	NaN	NaN	NaN
90	-1.446	NaN	NaN	NaN	NaN	NaN	NaN	NaN	NaN	NaN
91	-1.444	NaN	NaN	NaN	NaN	NaN	NaN	NaN	NaN	NaN
92	-1.442	NaN	NaN	NaN	NaN	NaN	NaN	NaN	NaN	NaN
93	-1.44	NaN	NaN	NaN	NaN	NaN	NaN	NaN	NaN	NaN
94	-1.438	NaN	NaN	NaN	NaN	NaN	NaN	NaN	NaN	NaN
95	-1.436	NaN	NaN	NaN	NaN	NaN	NaN	NaN	NaN	NaN
96	-1.434	NaN	NaN	NaN	NaN	NaN	NaN	NaN	NaN	NaN
97	-1.432	NaN	NaN	NaN	NaN	NaN	NaN	NaN	NaN	NaN
98	-1.43	NaN	NaN	NaN	NaN	NaN	NaN	NaN	NaN	NaN
99	-1.428	NaN	NaN	NaN	NaN	NaN	NaN	NaN	NaN	NaN
100	-1.426	NaN	NaN	NaN	NaN	NaN	NaN	NaN	NaN	NaN
101	-1.424	NaN	NaN	NaN	NaN	NaN	NaN	NaN	NaN	NaN
102	-1.422	NaN	NaN	NaN	NaN	NaN	NaN	NaN	NaN	NaN
103	-1.42	NaN	NaN	NaN	NaN	NaN	NaN	NaN	NaN	NaN
104	-1.418	NaN	NaN	NaN	NaN	NaN	NaN	NaN	NaN	NaN
105	-1.416	NaN	NaN	NaN	NaN	NaN	NaN	NaN	NaN	NaN
106	-1.414	NaN	NaN	NaN	NaN	NaN	NaN	NaN	NaN	NaN
107	-1.412	NaN	NaN	NaN	NaN	NaN	NaN	NaN	NaN	NaN
108	-1.41	NaN	NaN	NaN	NaN	NaN	NaN	NaN	NaN	NaN
109	-1.408	NaN	NaN	NaN	NaN	NaN	NaN	NaN	NaN	NaN
110	-1.406	NaN	NaN	NaN	NaN	NaN	NaN	NaN	NaN	NaN
111	-1.404	NaN	NaN	NaN	NaN	NaN	NaN	NaN	NaN	NaN
112	-1.402	NaN	NaN	NaN	NaN	NaN	NaN	NaN	NaN	NaN
113	-1.4	NaN	NaN	NaN	NaN	NaN	NaN	NaN	NaN	NaN
114	-1.398	NaN	NaN	NaN	NaN	NaN	NaN	NaN	NaN	NaN
115	-1.396	NaN	NaN	NaN	NaN	NaN	NaN	NaN	NaN	NaN
116	-1.394	NaN	NaN	NaN	NaN	NaN	NaN	NaN	NaN	NaN
117	-1.392	NaN	NaN	NaN	NaN	NaN	NaN	NaN	NaN	NaN
118	-1.39	NaN	NaN	NaN	NaN	NaN	NaN	NaN	NaN	NaN
119	-1.388	NaN	NaN	NaN	NaN	NaN	NaN	NaN	NaN	NaN
120	-1.386	NaN	NaN	NaN	NaN	NaN	NaN	NaN	NaN	NaN
121	-1.384	NaN	NaN	NaN	NaN	NaN	NaN	NaN	NaN	NaN
122	-1.382	NaN	NaN	NaN	NaN	NaN	NaN	NaN	NaN	NaN
123	-1.38	NaN	NaN	NaN	NaN	NaN	NaN	NaN	NaN	NaN
124	-1.378	NaN	NaN	NaN	NaN	NaN	NaN	NaN	NaN	NaN
125	-1.376	NaN	NaN	NaN	NaN	NaN	NaN	NaN	NaN	NaN
126	-1.374	NaN	NaN	NaN	NaN	NaN	NaN	NaN	NaN	NaN
127	-1.372	NaN	NaN	NaN	NaN	NaN	NaN	NaN	NaN	NaN
128	-1.37	NaN	NaN	NaN	NaN	NaN	NaN	NaN	NaN	NaN
129	-1.368	NaN	NaN	NaN	NaN	NaN	NaN	NaN	NaN	NaN
130	-1.366	NaN	NaN	NaN	NaN	NaN	NaN	NaN	NaN	NaN
131	-1.364	NaN	NaN	NaN	NaN	NaN	NaN	NaN	NaN	NaN
132	-1.362	NaN	NaN	NaN	NaN	NaN	NaN	NaN	NaN	NaN
133	-1.36	NaN	NaN	NaN	NaN	NaN	NaN	NaN	NaN	NaN
134	-1.358	NaN	NaN	NaN	NaN	NaN	NaN	NaN	NaN	NaN
135	-1.356	NaN	NaN	NaN	NaN	NaN	NaN	NaN	NaN	NaN
136	-1.354	NaN	NaN	NaN	NaN	NaN	NaN	NaN	NaN	NaN
137	-1.352	NaN	NaN	NaN	NaN	NaN	NaN	NaN	NaN	NaN
138	-1.35	NaN	NaN	NaN	NaN	NaN	NaN	NaN	NaN	NaN
139	-1.348	NaN	NaN	NaN	NaN	NaN	NaN	NaN	NaN	NaN
140	-1.346	NaN	NaN	NaN	NaN	NaN	NaN	NaN	NaN	NaN
141	-1.344	NaN	NaN	NaN	NaN	NaN	NaN	NaN	NaN	NaN
142	-1.342	NaN	NaN	NaN	NaN	NaN	NaN	NaN	NaN	NaN
143	-1.34	NaN	NaN	NaN	NaN	NaN	NaN	NaN	NaN	NaN
144	-1.338	NaN	NaN	NaN	NaN	NaN	NaN	NaN	NaN	NaN
145	-1.336	NaN	NaN	NaN	NaN	NaN	NaN	NaN	NaN	NaN
146	-1.334	NaN	NaN	NaN	NaN	NaN	NaN	NaN	NaN	NaN
147	-1.332	NaN	NaN	NaN	NaN	NaN	NaN	NaN	NaN	NaN
148	-1.33	NaN	NaN	NaN	NaN	NaN	NaN	NaN	NaN	NaN
149	-1.328	NaN	NaN	NaN	NaN	NaN	NaN	NaN	NaN	NaN
150	-1.326	NaN	NaN	NaN	NaN	NaN	NaN	NaN	NaN	NaN
151	-1.324	NaN	NaN	NaN	NaN	NaN	NaN	NaN	NaN	NaN
152	-1.322	NaN	NaN	NaN	NaN	NaN	NaN	NaN	NaN	NaN
153	-1.32	NaN	NaN	NaN	NaN	NaN	NaN	NaN	NaN	NaN
154	-1.318	NaN	NaN	NaN	NaN	NaN	NaN	NaN	NaN	NaN
155	-1.316	NaN	NaN	NaN	NaN	NaN	NaN	NaN	NaN	NaN
156	-1.314	NaN	NaN	NaN	NaN	NaN	NaN	NaN	NaN	NaN
157	-1.312	NaN	NaN	NaN	NaN	NaN	NaN	NaN	NaN	NaN
158	-1.31	NaN	NaN	NaN	NaN	NaN	NaN	NaN	NaN	NaN
159	-1.308	NaN	NaN	NaN	NaN	NaN	NaN	NaN	NaN	NaN
160	-1.306	NaN	NaN	NaN	NaN	NaN	NaN	NaN	NaN	NaN
161	-1.304	NaN	NaN	NaN	NaN	NaN	NaN	NaN	NaN	NaN
162	-1.302	NaN	NaN	NaN	NaN	NaN	NaN	NaN	NaN	NaN
163	-1.3	NaN	NaN	NaN	NaN	NaN	NaN	NaN	NaN	NaN
164	-1.298	NaN	NaN	NaN	NaN	NaN	NaN	NaN	NaN	NaN
165	-1.296	NaN	NaN	NaN	NaN	NaN	NaN	NaN	NaN	NaN
166	-1.294	NaN	NaN	NaN	NaN	NaN	NaN	NaN	NaN	NaN
167	-1.292	NaN	NaN	NaN	NaN	NaN	NaN	NaN	NaN	NaN
168	-1.29	NaN	NaN	NaN	NaN	NaN	NaN	NaN	NaN	NaN
169	-1.288	NaN	NaN	NaN	NaN	NaN	NaN	NaN	NaN	NaN
170	-1.286	NaN	NaN	NaN	NaN	NaN	NaN	NaN	NaN	NaN
171	-1.284	NaN	NaN	NaN	NaN	NaN	NaN	NaN	NaN	NaN
172	-1.282	NaN	NaN	NaN	NaN	NaN	NaN	NaN	NaN	NaN
173	-1.28	NaN	NaN	NaN	NaN	NaN	NaN	NaN	NaN	NaN
174	-1.278	NaN	NaN	NaN	NaN	NaN	NaN	NaN	NaN	NaN
175	-1.276	NaN	NaN	NaN	NaN	NaN	NaN	NaN	NaN	NaN
176	-1.274	NaN	NaN	NaN	NaN	NaN	NaN	NaN	NaN	NaN
177	-1.272	NaN	NaN	NaN	NaN	NaN	NaN	NaN	NaN	NaN
178	-1.27	NaN	NaN	NaN	NaN	NaN	NaN	NaN	NaN	NaN
179	-1.268	NaN	NaN	NaN	NaN	NaN	NaN	NaN	NaN	NaN
180	-1.266	NaN	NaN	NaN	NaN	NaN	NaN	NaN	NaN	NaN
181	-1.264	NaN	NaN	NaN	NaN	NaN	NaN	NaN	NaN	NaN
182	-1.262	NaN	NaN	NaN	NaN	NaN	NaN	NaN	NaN	NaN
183	-1.26	NaN	NaN	NaN	NaN	NaN	NaN	NaN	NaN	NaN
184	-1.258	NaN	NaN	NaN	NaN	NaN	NaN	NaN	NaN	NaN
185	-1.256	NaN	NaN	NaN	NaN	NaN	NaN	NaN	NaN	NaN
186	-1.254	NaN	NaN	NaN	NaN	NaN	NaN	NaN	NaN	NaN
187	-1.252	NaN	NaN	NaN	NaN	NaN	NaN	NaN	NaN	NaN
188	-1.25	NaN	NaN	NaN	NaN	NaN	NaN	NaN	NaN	NaN
189	-1.248	NaN	NaN	NaN	NaN	NaN	NaN	NaN	NaN	NaN
190	-1.246	NaN	NaN	NaN	NaN	NaN	NaN	NaN	NaN	NaN
191	-1.244	NaN	NaN	NaN	NaN	NaN	NaN	NaN	NaN	NaN
192	-1.242	NaN	NaN	NaN	NaN	NaN	NaN	NaN	NaN	NaN
193	-1.24	NaN	NaN	NaN	NaN	NaN	NaN	NaN	NaN	NaN
194	-1.238	NaN	NaN	NaN	NaN	NaN	NaN	NaN	NaN	NaN
195	-1.236	NaN	NaN	NaN	NaN	NaN	NaN	NaN	NaN	NaN
196	-1.234	NaN	NaN	NaN	NaN	NaN	NaN	NaN	NaN	NaN
197	-1.232	NaN	NaN	NaN	NaN	NaN	NaN	NaN	NaN	NaN
198	-1.23	NaN	NaN	NaN	NaN	NaN	NaN	NaN	NaN	NaN
199	-1.228	NaN	NaN	NaN	NaN	NaN	NaN	NaN	NaN	NaN
200	-1.226	NaN	NaN	NaN	NaN	NaN	NaN	NaN	NaN	NaN
201	-1.224	NaN	NaN	NaN	NaN	NaN	NaN	NaN	NaN	NaN
202	-1.222	NaN	NaN	NaN	NaN	NaN	NaN	NaN	NaN	NaN
203	-1.22	NaN	NaN	NaN	NaN	NaN	NaN	NaN	NaN	NaN
204	-1.218	NaN	NaN	NaN	NaN	NaN	NaN	NaN	NaN	NaN
205	-1.216	NaN	NaN	NaN	NaN	NaN	NaN	NaN	NaN	NaN
206	-1.214	NaN	NaN	NaN	NaN	NaN	NaN	NaN	NaN	NaN
207	-1.212	NaN	NaN	NaN	NaN	NaN	NaN	NaN	NaN	NaN
208	-1.21	NaN	NaN	NaN	NaN	NaN	NaN	NaN	NaN	NaN
209	-1.208	NaN	NaN	NaN	NaN	NaN	NaN	NaN	NaN	NaN
210	-1.206	NaN	NaN	NaN	NaN	NaN	NaN	NaN	NaN	NaN
211	-1.204	NaN	NaN	NaN	NaN	NaN	NaN	NaN	NaN	NaN
212	-1.202	NaN	NaN	NaN	NaN	NaN	NaN	NaN	NaN	NaN
213	-1.2	NaN	NaN	NaN	NaN	NaN	NaN	NaN	NaN	NaN
214	-1.198	NaN	NaN	NaN	NaN	NaN	NaN	NaN	NaN	NaN
215	-1.196	NaN	NaN	NaN	NaN	NaN	NaN	NaN	NaN	NaN
216	-1.194	NaN	NaN	NaN	NaN	NaN	NaN	NaN	NaN	NaN
217	-1.192	NaN	NaN	NaN	NaN	NaN	NaN	NaN	NaN	NaN
218	-1.19	NaN	NaN	NaN	NaN	NaN	NaN	NaN	NaN	NaN
219	-1.188	NaN	NaN	NaN	NaN	NaN	NaN	NaN	NaN	NaN
220	-1.186	NaN	NaN	NaN	NaN	NaN	NaN	NaN	NaN	NaN
221	-1.184	NaN	NaN	NaN	NaN	NaN	NaN	NaN	NaN	NaN
222	-1.182	NaN	NaN	NaN	NaN	NaN	NaN	NaN	NaN	NaN
223	-1.18	NaN	NaN	NaN	NaN	NaN	NaN	NaN	NaN	NaN
224	-1.178	NaN	NaN	NaN	NaN	NaN	NaN	NaN	NaN	NaN
225	-1.176	NaN	NaN	NaN	NaN	NaN	NaN	NaN	NaN	NaN
226	-1.174	NaN	NaN	NaN	NaN	NaN	NaN	NaN	NaN	NaN
227	-1.172	NaN	NaN	NaN	NaN	NaN	NaN	NaN	NaN	NaN
228	-1.17	NaN	NaN	NaN	NaN	NaN	NaN	NaN	NaN	NaN
229	-1.168	NaN	NaN	NaN	NaN	NaN	NaN	NaN	NaN	NaN
230	-1.166	NaN	NaN	NaN	NaN	NaN	NaN	NaN	NaN	NaN
231	-1.164	NaN	NaN	NaN	NaN	NaN	NaN	NaN	NaN	NaN
232	-1.162	NaN	NaN	NaN	NaN	NaN	NaN	NaN	NaN	NaN
233	-1.16	NaN	NaN	NaN	NaN	NaN	NaN	NaN	NaN	NaN
234	-1.158	NaN	NaN	NaN	NaN	NaN	NaN	NaN	NaN	NaN
235	-1.156	NaN	NaN	NaN	NaN	NaN	NaN	NaN	NaN	NaN
236	-1.154	NaN	NaN	NaN	NaN	NaN	NaN	NaN	NaN	NaN
237	-1.152	NaN	NaN	NaN	NaN	NaN	NaN	NaN	NaN	NaN
238	-1.15	NaN	NaN	NaN	NaN	NaN	NaN	NaN	NaN	NaN
239	-1.148	NaN	NaN	NaN	NaN	NaN	NaN	NaN	NaN	NaN
240	-1.146	NaN	NaN	NaN	NaN	NaN	NaN	NaN	NaN	NaN
241	-1.144	NaN	NaN	NaN	NaN	NaN	NaN	NaN	NaN	NaN
242	-1.142	NaN	NaN	NaN	NaN	NaN	NaN	NaN	NaN	NaN
243	-1.14	NaN	NaN	NaN	NaN	NaN	NaN	NaN	NaN	NaN
244	-1.138	NaN	NaN	NaN	NaN	NaN	NaN	NaN	NaN	NaN
245	-1.136	NaN	NaN	NaN	NaN	NaN	NaN	NaN	NaN	NaN
246	-1.134	NaN	NaN	NaN	NaN	NaN	NaN	NaN	NaN	NaN
247	-1.132	NaN	NaN	NaN	NaN	NaN	NaN	NaN	NaN	NaN
248	-1.13	NaN	NaN	NaN	NaN	NaN	NaN	NaN	NaN	NaN
249	-1.128	NaN	NaN	NaN	NaN	NaN	NaN	NaN	NaN	NaN
250	-1.126	NaN	NaN	NaN	NaN	NaN	NaN	NaN	NaN	NaN
251	-1.124	NaN	NaN	NaN	NaN	NaN	NaN	NaN	NaN	NaN
252	-1.122	NaN	NaN	NaN	NaN	NaN	NaN	NaN	NaN	NaN
253	-1.12	NaN	NaN	NaN	NaN	NaN	NaN	NaN	NaN	NaN
254	-1.118	NaN	NaN	NaN	NaN	NaN	NaN	NaN	NaN	NaN
255	-1.116	NaN	NaN	NaN	NaN	NaN	NaN	NaN	NaN	NaN
256	-1.114	NaN	NaN	NaN	NaN	NaN	NaN	NaN	NaN	NaN
257	-1.112	NaN	NaN	NaN	NaN	NaN	NaN	NaN	NaN	NaN
258	-1.11	NaN	NaN	NaN	NaN	NaN	NaN	NaN	NaN	NaN
259	-1.108	NaN	NaN	NaN	NaN	NaN	NaN	NaN	NaN	NaN
260	-1.106	NaN	NaN	NaN	NaN	NaN	NaN	NaN	NaN	NaN
261	-1.104	NaN	NaN	NaN	NaN	NaN	NaN	NaN	NaN	NaN
262	-1.102	NaN	NaN	NaN	NaN	NaN	NaN	NaN	NaN	NaN
263	-1.1	NaN	NaN	NaN	NaN	NaN	NaN	NaN	NaN	NaN
264	-1.098	NaN	NaN	NaN	NaN	NaN	NaN	NaN	NaN	NaN
265	-1.096	NaN	NaN	NaN	NaN	NaN	NaN	NaN	NaN	NaN
266	-1.094	NaN	NaN	NaN	NaN	NaN	NaN	NaN	NaN	NaN
267	-1.092	NaN	NaN	NaN	NaN	NaN	NaN	NaN	NaN	NaN
268	-1.09	NaN	NaN	NaN	NaN	NaN	NaN	NaN	NaN	NaN
269	-1.088	NaN	NaN	NaN	NaN	NaN	NaN	NaN	NaN	NaN
270	-1.086	NaN	NaN	NaN	NaN	NaN	NaN	NaN	NaN	NaN
271	-1.084	NaN	NaN	NaN	NaN	NaN	NaN	NaN	NaN	NaN
272	-1.082	NaN	NaN	NaN	NaN	NaN	NaN	NaN	NaN	NaN
273	-1.08	NaN	NaN	NaN	NaN	NaN	NaN	NaN	NaN	NaN
274	-1.078	NaN	NaN	NaN	NaN	NaN	NaN	NaN	NaN	NaN
275	-1.076	NaN	NaN	NaN	NaN	NaN	NaN	NaN	NaN	NaN
276	-1.074	NaN	NaN	NaN	NaN	NaN	NaN	NaN	NaN	NaN
277	-1.072	NaN	NaN	NaN	NaN	NaN	NaN	NaN	NaN	NaN
278	-1.07	NaN	NaN	NaN	NaN	NaN	NaN	NaN	NaN	NaN
279	-1.068	NaN	NaN	NaN	NaN	NaN	NaN	NaN	NaN	NaN
280	-1.066	NaN	NaN	NaN	NaN	NaN	NaN	NaN	NaN	NaN
281	-1.064	NaN	NaN	NaN	NaN	NaN	NaN	NaN	NaN	NaN
282	-1.062	NaN	NaN	NaN	NaN	NaN	NaN	NaN	NaN	NaN
283	-1.06	NaN	NaN	NaN	NaN	NaN	NaN	NaN	NaN	NaN
284	-1.058	NaN	NaN	NaN	NaN	NaN	NaN	NaN	NaN	NaN
285	-1.056	NaN	NaN	NaN	NaN	NaN	NaN	NaN	NaN	NaN
286	-1.054	NaN	NaN	NaN	NaN	NaN	NaN	NaN	NaN	NaN
287	-1.052	NaN	NaN	NaN	NaN	NaN	NaN	NaN	NaN	NaN
288	-1.05	NaN	NaN	NaN	NaN	NaN	NaN	NaN	NaN	NaN
289	-1.048	NaN	NaN	NaN	NaN	NaN	NaN	NaN	NaN	NaN
290	-1.046	NaN	NaN	NaN	NaN	NaN	NaN	NaN	NaN	NaN
291	-1.044	NaN	NaN	NaN	NaN	NaN	NaN	NaN	NaN	NaN
292	-1.042	NaN	NaN	NaN	NaN	NaN	NaN	NaN	NaN	NaN
293	-1.04	NaN	NaN	NaN	NaN	NaN	NaN	NaN	NaN	NaN
294	-1.038	NaN	NaN	NaN	NaN	NaN	NaN	NaN	NaN	NaN
295	-1.036	NaN	NaN	NaN	NaN	NaN	NaN	NaN	NaN	NaN
296	-1.034	NaN	NaN	NaN	NaN	NaN	NaN	NaN	NaN	NaN
297	-1.032	NaN	NaN	NaN	NaN	NaN	NaN	NaN	NaN	NaN
298	-1.03	NaN	NaN	NaN	NaN	NaN	NaN	NaN	NaN	NaN
299	-1.028	NaN	NaN	NaN	NaN	NaN	NaN	NaN	NaN	NaN
300	-1.026	NaN	NaN	NaN	NaN	NaN	NaN	NaN	NaN	NaN
301	-1.024	NaN	NaN	NaN	NaN	NaN	NaN	NaN	NaN	NaN
302	-1.022	NaN	NaN	NaN	NaN	NaN	NaN	NaN	NaN	NaN
303	-1.02	NaN	NaN	NaN	NaN	NaN	NaN	NaN	NaN	NaN
304	-1.018	NaN	NaN	NaN	NaN	NaN	NaN	NaN	NaN	NaN
305	-1.016	NaN	NaN	NaN	NaN	NaN	NaN	NaN	NaN	NaN
306	-1.014	NaN	NaN	NaN	NaN	NaN	NaN	NaN	NaN	NaN
307	-1.012	NaN	NaN	NaN	NaN	NaN	NaN	NaN	NaN	NaN
308	-1.01	NaN	NaN	NaN	NaN	NaN	NaN	NaN	NaN	NaN
309	-1.008	NaN	NaN	NaN	NaN	NaN	NaN	NaN	NaN	NaN
310	-1.006	NaN	NaN	NaN	NaN	NaN	NaN	NaN	NaN	NaN
311	-1.004	NaN	NaN	NaN	NaN	NaN	NaN	NaN	NaN	NaN
312	-1.002	NaN	NaN	NaN	NaN	NaN	NaN	NaN	NaN	NaN
313	-1	NaN	NaN	NaN	NaN	NaN	NaN	NaN	NaN	NaN
314	-0.998	NaN	NaN	NaN	NaN	NaN	NaN	NaN	NaN	NaN
315	-0.996	NaN	NaN	NaN	NaN	NaN	NaN	NaN	NaN	NaN
316	-0.994	NaN	NaN	NaN	NaN	NaN	NaN	NaN	NaN	NaN
317	-0.992	NaN	NaN	NaN	NaN	NaN	NaN	NaN	NaN	NaN
318	-0.99	NaN	NaN	NaN	NaN	NaN	NaN	NaN	NaN	NaN
319	-0.988	NaN	NaN	NaN	NaN	NaN	NaN	NaN	NaN	NaN
320	-0.986	NaN	NaN	NaN	NaN	NaN	NaN	NaN	NaN	NaN
321	-0.984	NaN	NaN	NaN	NaN	NaN	NaN	NaN	NaN	NaN
322	-0.982	NaN	NaN	NaN	NaN	NaN	NaN	NaN	NaN	NaN
323	-0.98	NaN	NaN	NaN	NaN	NaN	NaN	NaN	NaN	NaN
324	-0.978	NaN	NaN	NaN	NaN	NaN	NaN	NaN	NaN	NaN
325	-0.976	NaN	NaN	NaN	NaN	NaN	NaN	NaN	NaN	NaN
326	-0.974	NaN	NaN	NaN	NaN	NaN	NaN	NaN	NaN	NaN
327	-0.972	NaN	NaN	NaN	NaN	NaN	NaN	NaN	NaN	NaN
328	-0.97	NaN	NaN	NaN	NaN	NaN	NaN	NaN	NaN	NaN
329	-0.968	NaN	NaN	NaN	NaN	NaN	NaN	NaN	NaN	NaN
330	-0.966	NaN	NaN	NaN	NaN	NaN	NaN	NaN	NaN	NaN
331	-0.964	NaN	NaN	NaN	NaN	NaN	NaN	NaN	NaN	NaN
332	-0.962	NaN	NaN	NaN	NaN	NaN	NaN	NaN	NaN	NaN
333	-0.96	NaN	NaN	NaN	NaN	NaN	NaN	NaN	NaN	NaN
334	-0.958	NaN	NaN	NaN	NaN	NaN	NaN	NaN	NaN	NaN
335	-0.956	NaN	NaN	NaN	NaN	NaN	NaN	NaN	NaN	NaN
336	-0.954	NaN	NaN	NaN	NaN	NaN	NaN	NaN	NaN	NaN
337	-0.952	NaN	NaN	NaN	NaN	NaN	NaN	NaN	NaN	NaN
338	-0.95	NaN	NaN	NaN	NaN	NaN	NaN	NaN	NaN	NaN
339	-0.948	NaN	NaN	NaN	NaN	NaN	NaN	NaN	NaN	NaN
340	-0.946	NaN	NaN	NaN	NaN	NaN	NaN	NaN	NaN	NaN
341	-0.944	NaN	NaN	NaN	NaN	NaN	NaN	NaN	NaN	NaN
342	-0.942	NaN	NaN	NaN	NaN	NaN	NaN	NaN	NaN	NaN
343	-0.94	NaN	NaN	NaN	NaN	NaN	NaN	NaN	NaN	NaN
344	-0.938	NaN	NaN	NaN	NaN	NaN	NaN	NaN	NaN	NaN
345	-0.936	NaN	NaN	NaN	NaN	NaN	NaN	NaN	NaN	NaN
346	-0.934	NaN	NaN	NaN	NaN	NaN	NaN	NaN	NaN	NaN
347	-0.932	NaN	NaN	NaN	NaN	NaN	NaN	NaN	NaN	NaN
348	-0.93	NaN	NaN	NaN	NaN	NaN	NaN	NaN	NaN	NaN
349	-0.928	NaN	NaN	NaN	NaN	NaN	NaN	NaN	NaN	NaN
350	-0.926	NaN	NaN	NaN	NaN	NaN	NaN	NaN	NaN	NaN
351	-0.924	NaN	NaN	NaN	NaN	NaN	NaN	NaN	NaN	NaN
352	-0.922	NaN	NaN	NaN	NaN	NaN	NaN	NaN	NaN	NaN
353	-0.92	NaN	NaN	NaN	NaN	NaN	NaN	NaN	NaN	NaN
354	-0.918	NaN	NaN	NaN	NaN	NaN	NaN	NaN	NaN	NaN
355	-0.916	NaN	NaN	NaN	NaN	NaN	NaN	NaN	NaN	NaN
356	-0.914	NaN	NaN	NaN	NaN	NaN	NaN	NaN	NaN	NaN
357	-0.912	NaN	NaN	NaN	NaN	NaN	NaN	NaN	NaN	NaN
358	-0.91	NaN	NaN	NaN	NaN	NaN	NaN	NaN	NaN	NaN
359	-0.908	NaN	NaN	NaN	NaN	NaN	NaN	NaN	NaN	NaN
360	-0.906	NaN	NaN	NaN	NaN	NaN	NaN	NaN	NaN	NaN
361	-0.904	NaN	NaN	NaN	NaN	NaN	NaN	NaN	NaN	NaN
362	-0.902	NaN	NaN	NaN	NaN	NaN	NaN	NaN	NaN	NaN
363	-0.9	NaN	NaN	NaN	NaN	NaN	NaN	NaN	NaN	NaN
364	-0.898	NaN	NaN	NaN	NaN	NaN	NaN	NaN	NaN	NaN
365	-0.896	NaN	NaN	NaN	NaN	NaN	NaN	NaN	NaN	NaN
366	-0.894	NaN	NaN	NaN	NaN	NaN	NaN	NaN	NaN	NaN
367	-0.892	NaN	NaN	NaN	NaN	NaN	NaN	NaN	NaN	NaN
368	-0.89	NaN	NaN	NaN	NaN	NaN	NaN	NaN	NaN	NaN
369	-0.888	NaN	NaN	NaN	NaN	NaN	NaN	NaN	NaN	NaN
370	-0.886	NaN	NaN	NaN	NaN	NaN	NaN	NaN	NaN	NaN
371	-0.884	NaN	NaN	NaN	NaN	NaN	NaN	NaN	NaN	NaN
372	-0.882	NaN	NaN	NaN	NaN	NaN	NaN	NaN	NaN	NaN
373	-0.88	NaN	NaN	NaN	NaN	NaN	NaN	NaN	NaN	NaN
374	-0.878	NaN	NaN	NaN	NaN	NaN	NaN	NaN	NaN	NaN
375	-0.876	NaN	NaN	NaN	NaN	NaN	NaN	NaN	NaN	NaN
376	-0.874	NaN	NaN	NaN	NaN	NaN	NaN	NaN	NaN	NaN
377	-0.872	NaN	NaN	NaN	NaN	NaN	NaN	NaN	NaN	NaN
378	-0.87	NaN	NaN	NaN	NaN	NaN	NaN	NaN	NaN	NaN
379	-0.868	NaN	NaN	NaN	NaN	NaN	NaN	NaN	NaN	NaN
380	-0.866	NaN	NaN	NaN	NaN	NaN	NaN	NaN	NaN	NaN
381	-0.864	NaN	NaN	NaN	NaN	NaN	NaN	NaN	NaN	NaN
382	-0.862	NaN	NaN	NaN	NaN	NaN	NaN	NaN	NaN	NaN
383	-0.86	NaN	NaN	NaN	NaN	NaN	NaN	NaN	NaN	NaN
384	-0.858	NaN	NaN	NaN	NaN	NaN	NaN	NaN	NaN	NaN
385	-0.856	NaN	NaN	NaN	NaN	NaN	NaN	NaN	NaN	NaN
386	-0.854	NaN	NaN	NaN	NaN	NaN	NaN	NaN	NaN	NaN
387	-0.852	NaN	NaN	NaN	NaN	NaN	NaN	NaN	NaN	NaN
388	-0.85	NaN	NaN	NaN	NaN	NaN	NaN	NaN	NaN	NaN
389	-0.848	NaN	NaN	NaN	NaN	NaN	NaN	NaN	NaN	NaN
390	-0.846	NaN	NaN	NaN	NaN	NaN	NaN	NaN	NaN	NaN
391	-0.844	NaN	NaN	NaN	NaN	NaN	NaN	NaN	NaN	NaN
392	-0.842	NaN	NaN	NaN	NaN	NaN	NaN	NaN	NaN	NaN
393	-0.84	NaN	NaN	NaN	NaN	NaN	NaN	NaN	NaN	NaN
394	-0.838	NaN	NaN	NaN	NaN	NaN	NaN	NaN	NaN	NaN
395	-0.836	NaN	NaN	NaN	NaN	NaN	NaN	NaN	NaN	NaN
396	-0.834	NaN	NaN	NaN	NaN	NaN	NaN	NaN	NaN	NaN
397	-0.832	NaN	NaN	NaN	NaN	NaN	NaN	NaN	NaN	NaN
398	-0.83	NaN	NaN	NaN	NaN	NaN	NaN	NaN	NaN	NaN
399	-0.828	NaN	NaN	NaN	NaN	NaN	NaN	NaN	NaN	NaN
400	-0.826	NaN	NaN	NaN	NaN	NaN	NaN	NaN	NaN	NaN
401	-0.824	NaN	NaN	NaN	NaN	NaN	NaN	NaN	NaN	NaN
402	-0.822	NaN	NaN	NaN	NaN	NaN	NaN	NaN	NaN	NaN
403	-0.82	NaN	NaN	NaN	NaN	NaN	NaN	NaN	NaN	NaN
404	-0.818	NaN	NaN	NaN	NaN	NaN	NaN	NaN	NaN	NaN
405	-0.816	NaN	NaN	NaN	NaN	NaN	NaN	NaN	NaN	NaN
406	-0.814	NaN	NaN	NaN	NaN	NaN	NaN	NaN	NaN	NaN
407	-0.812	NaN	NaN	NaN	NaN	NaN	NaN	NaN	NaN	NaN
408	-0.81	NaN	NaN	NaN	NaN	NaN	NaN	NaN	NaN	NaN
409	-0.808	NaN	NaN	NaN	NaN	NaN	NaN	NaN	NaN	NaN
410	-0.806	NaN	NaN	NaN	NaN	NaN	NaN	NaN	NaN	NaN
411	-0.804	NaN	NaN	NaN	NaN	NaN	NaN	NaN	NaN	NaN
412	-0.802	NaN	NaN	NaN	NaN	NaN	NaN	NaN	NaN	NaN
413	-0.8	NaN	NaN	NaN	NaN	NaN	NaN	NaN	NaN	NaN
414	-0.798	NaN	NaN	NaN	NaN	NaN	NaN	NaN	NaN	NaN
415	-0.796	NaN	NaN	NaN	NaN	NaN	NaN	NaN	NaN	NaN
416	-0.794	NaN	NaN	NaN	NaN	NaN	NaN	NaN	NaN	NaN
417	-0.792	NaN	NaN	NaN	NaN	NaN	NaN	NaN	NaN	NaN
418	-0.79	NaN	NaN	NaN	NaN	NaN	NaN	NaN	NaN	NaN
419	-0.788	NaN	NaN	NaN	NaN	NaN	NaN	NaN	NaN	NaN
420	-0.786	NaN	NaN	NaN	NaN	NaN	NaN	NaN	NaN	NaN
421	-0.784	NaN	NaN	NaN	NaN	NaN	NaN	NaN	NaN	NaN
422	-0.782	NaN	NaN	NaN	NaN	NaN	NaN	NaN	NaN	NaN
423	-0.78	NaN	NaN	NaN	NaN	NaN	NaN	NaN	NaN	NaN
424	-0.778	NaN	NaN	NaN	NaN	NaN	NaN	NaN	NaN	NaN
425	-0.776	NaN	NaN	NaN	NaN	NaN	NaN	NaN	NaN	NaN
426	-0.774	NaN	NaN	NaN	NaN	NaN	NaN	NaN	NaN	NaN
427	-0.772	NaN	NaN	NaN	NaN	NaN	NaN	NaN	NaN	NaN
428	-0.77	NaN	NaN	NaN	NaN	NaN	NaN	NaN	NaN	NaN
429	-0.768	NaN	NaN	NaN	NaN	NaN	NaN	NaN	NaN	NaN
430	-0.766	NaN	NaN	NaN	NaN	NaN	NaN	NaN	NaN	NaN
431	-0.764	NaN	NaN	NaN	NaN	NaN	NaN	NaN	NaN	NaN
432	-0.762	NaN	NaN	NaN	NaN	NaN	NaN	NaN	NaN	NaN
433	-0.76	NaN	NaN	NaN	NaN	NaN	NaN	NaN	NaN	NaN
434	-0.758	NaN	NaN	NaN	NaN	NaN	NaN	NaN	NaN	NaN
435	-0.756	NaN	NaN	NaN	NaN	NaN	NaN	NaN	NaN	NaN
436	-0.754	NaN	NaN	NaN	NaN	NaN	NaN	NaN	NaN	NaN
437	-0.752	NaN	NaN	NaN	NaN	NaN	NaN	NaN	NaN	NaN
438	-0.75	NaN	NaN	NaN	NaN	NaN	NaN	NaN	NaN	NaN
439	-0.748	NaN	NaN	NaN	NaN	NaN	NaN	NaN	NaN	NaN
440	-0.746	NaN	NaN	NaN	NaN	NaN	NaN	NaN	NaN	NaN
441	-0.744	NaN	NaN	NaN	NaN	NaN	NaN	NaN	NaN	NaN
442	-0.742	NaN	NaN	NaN	NaN	NaN	NaN	NaN	NaN	NaN
443	-0.74	NaN	NaN	NaN	NaN	NaN	NaN	NaN	NaN	NaN
444	-0.738	NaN	NaN	NaN	NaN	NaN	NaN	NaN	NaN	NaN
445	-0.736	NaN	NaN	NaN	NaN	NaN	NaN	NaN	NaN	NaN
446	-0.734	NaN	NaN	NaN	NaN	NaN	NaN	NaN	NaN	NaN
447	-0.732	NaN	NaN	NaN	NaN	NaN	NaN	NaN	NaN	NaN
448	-0.73	NaN	NaN	NaN	NaN	NaN	NaN	NaN	NaN	NaN
449	-0.728	NaN	NaN	NaN	NaN	NaN	NaN	NaN	NaN	NaN
450	-0.726	NaN	NaN	NaN	NaN	NaN	NaN	NaN	NaN	NaN
451	-0.724	NaN	NaN	NaN	NaN	NaN	NaN	NaN	NaN	NaN
452	-0.722	NaN	NaN	NaN	NaN	NaN	NaN	NaN	NaN	NaN
453	-0.72	NaN	NaN	NaN	NaN	NaN	NaN	NaN	NaN	NaN
454	-0.718	NaN	NaN	NaN	NaN	NaN	NaN	NaN	NaN	NaN
455	-0.716	NaN	NaN	NaN	NaN	NaN	NaN	NaN	NaN	NaN
456	-0.714	NaN	NaN	NaN	NaN	NaN	NaN	NaN	NaN	NaN
457	-0.712	NaN	NaN	NaN	NaN	NaN	NaN	NaN	NaN	NaN
458	-0.71	NaN	NaN	NaN	NaN	NaN	NaN	NaN	NaN	NaN
459	-0.708	NaN	NaN	NaN	NaN	NaN	NaN	NaN	NaN	NaN
460	-0.706	NaN	NaN	NaN	NaN	NaN	NaN	NaN	NaN	NaN
461	-0.704	NaN	NaN	NaN	NaN	NaN	NaN	NaN	NaN	NaN
462	-0.702	NaN	NaN	NaN	NaN	NaN	NaN	NaN	NaN	NaN
463	-0.7	NaN	NaN	NaN	NaN	NaN	NaN	NaN	NaN	NaN
464	-0.698	NaN	NaN	NaN	NaN	NaN	NaN	NaN	NaN	NaN
465	-0.696	NaN	NaN	NaN	NaN	NaN	NaN	NaN	NaN	NaN
466	-0.694	NaN	NaN	NaN	NaN	NaN	NaN	NaN	NaN	NaN
467	-0.692	NaN	NaN	NaN	NaN	NaN	NaN	NaN	NaN	NaN
468	-0.69	NaN	NaN	NaN	NaN	NaN	NaN	NaN	NaN	NaN
469	-0.688	NaN	NaN	NaN	NaN	NaN	NaN	NaN	NaN	NaN
470	-0.686	NaN	NaN	NaN	NaN	NaN	NaN	NaN	NaN	NaN
471	-0.684	NaN	NaN	NaN	NaN	NaN	NaN	NaN	NaN	NaN
472	-0.682	NaN	NaN	NaN	NaN	NaN	NaN	NaN	NaN	NaN
473	-0.68	NaN	NaN	NaN	NaN	NaN	NaN	NaN	NaN	NaN
474	-0.678	NaN	NaN	NaN	NaN	NaN	NaN	NaN	NaN	NaN
475	-0.676	NaN	NaN	NaN	NaN	NaN	NaN	NaN	NaN	NaN
476	-0.674	NaN	NaN	NaN	NaN	NaN	NaN	NaN	NaN	NaN
477	-0.672	NaN	NaN	NaN	NaN	NaN	NaN	NaN	NaN	NaN
478	-0.67	NaN	NaN	NaN	NaN	NaN	NaN	NaN	NaN	NaN
479	-0.668	NaN	NaN	NaN	NaN	NaN	NaN	NaN	NaN	NaN
480	-0.666	NaN	NaN	NaN	NaN	NaN	NaN	NaN	NaN	NaN
481	-0.664	NaN	NaN	NaN	NaN	NaN	NaN	NaN	NaN	NaN
482	-0.662	NaN	NaN	NaN	NaN	NaN	NaN	NaN	NaN	NaN
483	-0.66	NaN	NaN	NaN	NaN	NaN	NaN	NaN	NaN	NaN
484	-0.658	NaN	NaN	NaN	NaN	NaN	NaN	NaN	NaN	NaN
485	-0.656	NaN	NaN	NaN	NaN	NaN	NaN	NaN	NaN	NaN
486	-0.654	NaN	NaN	NaN	NaN	NaN	NaN	NaN	NaN	NaN
487	-0.652	NaN	NaN	NaN	NaN	NaN	NaN	NaN	NaN	NaN
488	-0.65	NaN	NaN	NaN	NaN	NaN	NaN	NaN	NaN	NaN
489	-0.648	NaN	NaN	NaN	NaN	NaN	NaN	NaN	NaN	NaN
490	-0.646	NaN	NaN	NaN	NaN	NaN	NaN	NaN	NaN	NaN
491	-0.644	NaN	NaN	NaN	NaN	NaN	NaN	NaN	NaN	NaN
492	-0.642	NaN	NaN	NaN	NaN	NaN	NaN	NaN	NaN	NaN
493	-0.64	NaN	NaN	NaN	NaN	NaN	NaN	NaN	NaN	NaN
494	-0.638	NaN	NaN	NaN	NaN	NaN	NaN	NaN	NaN	NaN
495	-0.636	NaN	NaN	NaN	NaN	NaN	NaN	NaN	NaN	NaN
496	-0.634	NaN	NaN	NaN	NaN	NaN	NaN	NaN	NaN	NaN
497	-0.632	NaN	NaN	NaN	NaN	NaN	NaN	NaN	NaN	NaN
498	-0.63	NaN	NaN	NaN	NaN	NaN	NaN	NaN	NaN	NaN
499	-0.628	NaN	NaN	NaN	NaN	NaN	NaN	NaN	NaN	NaN
500	-0.626	NaN	NaN	NaN	NaN	NaN	NaN	NaN	NaN	NaN
501	-0.624	NaN	NaN	NaN	NaN	NaN	NaN	NaN	NaN	NaN
502	-0.622	NaN	NaN	NaN	NaN	NaN	NaN	NaN	NaN	NaN
503	-0.62	NaN	NaN	NaN	NaN	NaN	NaN	NaN	NaN	NaN
504	-0.618	NaN	NaN	NaN	NaN	NaN	NaN	NaN	NaN	NaN
505	-0.616	NaN	NaN	NaN	NaN	NaN	NaN	NaN	NaN	NaN
506	-0.614	NaN	NaN	NaN	NaN	NaN	NaN	NaN	NaN	NaN
507	-0.612	NaN	NaN	NaN	NaN	NaN	NaN	NaN	NaN	NaN
508	-0.61	NaN	NaN	NaN	NaN	NaN	NaN	NaN	NaN	NaN
509	-0.608	NaN	NaN	NaN	NaN	NaN	NaN	NaN	NaN	NaN
510	-0.606	NaN	NaN	NaN	NaN	NaN	NaN	NaN	NaN	NaN
511	-0.604	NaN	NaN	NaN	NaN	NaN	NaN	NaN	NaN	NaN
512	-0.602	NaN	NaN	NaN	NaN	NaN	NaN	NaN	NaN	NaN
513	-0.6	NaN	NaN	NaN	NaN	NaN	NaN	NaN	NaN	NaN
514	-0.598	NaN	NaN	NaN	NaN	NaN	NaN	NaN	NaN	NaN
515	-0.596	NaN	NaN	NaN	NaN	NaN	NaN	NaN	NaN	NaN
516	-0.594	NaN	NaN	NaN	NaN	NaN	NaN	NaN	NaN	NaN
517	-0.592	NaN	NaN	NaN	NaN	NaN	NaN	NaN	NaN	NaN
518	-0.59	NaN	NaN	NaN	NaN	NaN	NaN	NaN	NaN	NaN
519	-0.588	NaN	NaN	NaN	NaN	NaN	NaN	NaN	NaN	NaN
520	-0.586	NaN	NaN	NaN	NaN	NaN	NaN	NaN	NaN	NaN
521	-0.584	NaN	NaN	NaN	NaN	NaN	NaN	NaN	NaN	NaN
522	-0.582	NaN	NaN	NaN	NaN	NaN	NaN	NaN	NaN	NaN
523	-0.58	NaN	NaN	NaN	NaN	NaN	NaN	NaN	NaN	NaN
524	-0.578	NaN	NaN	NaN	NaN	NaN	NaN	NaN	NaN	NaN
525	-0.576	NaN	NaN	NaN	NaN	NaN	NaN	NaN	NaN	NaN
526	-0.574	NaN	NaN	NaN	NaN	NaN	NaN	NaN	NaN	NaN
527	-0.572	NaN	NaN	NaN	NaN	NaN	NaN	NaN	NaN	NaN
528	-0.57	NaN	NaN	NaN	NaN	NaN	NaN	NaN	NaN	NaN
529	-0.568	NaN	NaN	NaN	NaN	NaN	NaN	NaN	NaN	NaN
530	-0.566	NaN	NaN	NaN	NaN	NaN	NaN	NaN	NaN	NaN
531	-0.564	NaN	NaN	NaN	NaN	NaN	NaN	NaN	NaN	NaN
532	-0.562	NaN	NaN	NaN	NaN	NaN	NaN	NaN	NaN	NaN
533	-0.56	NaN	NaN	NaN	NaN	NaN	NaN	NaN	NaN	NaN
534	-0.558	NaN	NaN	NaN	NaN	NaN	NaN	NaN	NaN	NaN
535	-0.556	NaN	NaN	NaN	NaN	NaN	NaN	NaN	NaN	NaN
536	-0.554	NaN	NaN	NaN	NaN	NaN	NaN	NaN	NaN	NaN
537	-0.552	NaN	NaN	NaN	NaN	NaN	NaN	NaN	NaN	NaN
538	-0.55	NaN	NaN	NaN	NaN	NaN	NaN	NaN	NaN	NaN
539	-0.548	NaN	NaN	NaN	NaN	NaN	NaN	NaN	NaN	NaN
540	-0.546	NaN	NaN	NaN	NaN	NaN	NaN	NaN	NaN	NaN
541	-0.544	NaN	NaN	NaN	NaN	NaN	NaN	NaN	NaN	NaN
542	-0.542	NaN	NaN	NaN	NaN	NaN	NaN	NaN	NaN	NaN
543	-0.54	NaN	NaN	NaN	NaN	NaN	NaN	NaN	NaN	NaN
544	-0.538	NaN	NaN	NaN	NaN	NaN	NaN	NaN	NaN	NaN
545	-0.536	NaN	NaN	NaN	NaN	NaN	NaN	NaN	NaN	NaN
546	-0.534	NaN	NaN	NaN	NaN	NaN	NaN	NaN	NaN	NaN
547	-0.532	NaN	NaN	NaN	NaN	NaN	NaN	NaN	NaN	NaN
548	-0.53	NaN	NaN	NaN	NaN	NaN	NaN	NaN	NaN	NaN
549	-0.528	NaN	NaN	NaN	NaN	NaN	NaN	NaN	NaN	NaN
550	-0.526	NaN	NaN	NaN	NaN	NaN	NaN	NaN	NaN	NaN
551	-0.524	NaN	NaN	NaN	NaN	NaN	NaN	NaN	NaN	NaN
552	-0.522	NaN	NaN	NaN	NaN	NaN	NaN	NaN	NaN	NaN
553	-0.52	NaN	NaN	NaN	NaN	NaN	NaN	NaN	NaN	NaN
554	-0.518	NaN	NaN	NaN	NaN	NaN	NaN	NaN	NaN	NaN
555	-0.516	NaN	NaN	NaN	NaN	NaN	NaN	NaN	NaN	NaN
556	-0.514	NaN	NaN	NaN	NaN	NaN	NaN	NaN	NaN	NaN
557	-0.512	NaN	NaN	NaN	NaN	NaN	NaN	NaN	NaN	NaN
558	-0.51	NaN	NaN	NaN	NaN	NaN	NaN	NaN	NaN	NaN
559	-0.508	NaN	NaN	NaN	NaN	NaN	NaN	NaN	NaN	NaN
560	-0.506	NaN	NaN	NaN	NaN	NaN	NaN	NaN	NaN	NaN
561	-0.504	NaN	NaN	NaN	NaN	NaN	NaN	NaN	NaN	NaN
562	-0.502	NaN	NaN	NaN	NaN	NaN	NaN	NaN	NaN	NaN
563	-0.5	NaN	NaN	NaN	NaN	NaN	NaN	NaN	NaN	NaN
564	-0.498	NaN	NaN	NaN	NaN	NaN	NaN	NaN	NaN	NaN
565	-0.496	NaN	NaN	NaN	NaN	NaN	NaN	NaN	NaN	NaN
566	-0.494	NaN	NaN	NaN	NaN	NaN	NaN	NaN	NaN	NaN
567	-0.492	NaN	NaN	NaN	NaN	NaN	NaN	NaN	NaN	NaN
568	-0.49	NaN	NaN	NaN	NaN	NaN	NaN	NaN	NaN	NaN
569	-0.488	NaN	NaN	NaN	NaN	NaN	NaN	NaN	NaN	NaN
570	-0.486	NaN	NaN	NaN	NaN	NaN	NaN	NaN	NaN	NaN
571	-0.484	NaN	NaN	NaN	NaN	NaN	NaN	NaN	NaN	NaN
572	-0.482	NaN	NaN	NaN	NaN	NaN	NaN	NaN	NaN	NaN
573	-0.48	NaN	NaN	NaN	NaN	NaN	NaN	NaN	NaN	NaN
574	-0.478	NaN	NaN	NaN	NaN	NaN	NaN	NaN	NaN	NaN
575	-0.476	NaN	NaN	NaN	NaN	NaN	NaN	NaN	NaN	NaN
576	-0.474	NaN	NaN	NaN	NaN	NaN	NaN	NaN	NaN	NaN
577	-0.472	NaN	NaN	NaN	NaN	NaN	NaN	NaN	NaN	NaN
578	-0.47	NaN	NaN	NaN	NaN	NaN	NaN	NaN	NaN	NaN
579	-0.468	NaN	NaN	NaN	NaN	NaN	NaN	NaN	NaN	NaN
580	-0.466	NaN	NaN	NaN	NaN	NaN	NaN	NaN	NaN	NaN
581	-0.464	NaN	NaN	NaN	NaN	NaN	NaN	NaN	NaN	NaN
582	-0.462	NaN	NaN	NaN	NaN	NaN	NaN	NaN	NaN	NaN
583	-0.46	NaN	NaN	NaN	NaN	NaN	NaN	NaN	NaN	NaN
584	-0.458	NaN	NaN	NaN	NaN	NaN	NaN	NaN	NaN	NaN
585	-0.456	NaN	NaN	NaN	NaN	NaN	NaN	NaN	NaN	NaN
586	-0.454	NaN	NaN	NaN	NaN	NaN	NaN	NaN	NaN	NaN
587	-0.452	NaN	NaN	NaN	NaN	NaN	NaN	NaN	NaN	NaN
588	-0.45	NaN	NaN	NaN	NaN	NaN	NaN	NaN	NaN	NaN
589	-0.448	NaN	NaN	NaN	NaN	NaN	NaN	NaN	NaN	NaN
590	-0.446	NaN	NaN	NaN	NaN	NaN	NaN	NaN	NaN	NaN
591	-0.444	NaN	NaN	NaN	NaN	NaN	NaN	NaN	NaN	NaN
592	-0.442	NaN	NaN	NaN	NaN	NaN	NaN	NaN	NaN	NaN
593	-0.44	NaN	NaN	NaN	NaN	NaN	NaN	NaN	NaN	NaN
594	-0.438	NaN	NaN	NaN	NaN	NaN	NaN	NaN	NaN	NaN
595	-0.436	NaN	NaN	NaN	NaN	NaN	NaN	NaN	NaN	NaN
596	-0.434	NaN	NaN	NaN	NaN	NaN	NaN	NaN	NaN	NaN
597	-0.432	NaN	NaN	NaN	NaN	NaN	NaN	NaN	NaN	NaN
598	-0.43	NaN	NaN	NaN	NaN	NaN	NaN	NaN	NaN	NaN
599	-0.428	NaN	NaN	NaN	NaN	NaN	NaN	NaN	NaN	NaN
600	-0.426	NaN	NaN	NaN	NaN	NaN	NaN	NaN	NaN	NaN
601	-0.424	NaN	NaN	NaN	NaN	NaN	NaN	NaN	NaN	NaN
602	-0.422	NaN	NaN	NaN	NaN	NaN	NaN	NaN	NaN	NaN
603	-0.42	NaN	NaN	NaN	NaN	NaN	NaN	NaN	NaN	NaN
604	-0.418	NaN	NaN	NaN	NaN	NaN	NaN	NaN	NaN	NaN
605	-0.416	NaN	NaN	NaN	NaN	NaN	NaN	NaN	NaN	NaN
606	-0.414	NaN	NaN	NaN	NaN	NaN	NaN	NaN	NaN	NaN
607	-0.412	NaN	NaN	NaN	NaN	NaN	NaN	NaN	NaN	NaN
608	-0.41	NaN	NaN	NaN	NaN	NaN	NaN	NaN	NaN	NaN
609	-0.408	NaN	NaN	NaN	NaN	NaN	NaN	NaN	NaN	NaN
610	-0.406	NaN	NaN	NaN	NaN	NaN	NaN	NaN	NaN	NaN
611	-0.404	NaN	NaN	NaN	NaN	NaN	NaN	NaN	NaN	NaN
612	-0.402	NaN	NaN	NaN	NaN	NaN	NaN	NaN	NaN	NaN
613	-0.4	NaN	NaN	NaN	NaN	NaN	NaN	NaN	NaN	NaN
614	-0.398	NaN	NaN	NaN	NaN	NaN	NaN	NaN	NaN	NaN
615	-0.396	NaN	NaN	NaN	NaN	NaN	NaN	NaN	NaN	NaN
616	-0.394	NaN	NaN	NaN	NaN	NaN	NaN	NaN	NaN	NaN
617	-0.392	NaN	NaN	NaN	NaN	NaN	NaN	NaN	NaN	NaN
618	-0.39	NaN	NaN	NaN	NaN	NaN	NaN	NaN	NaN	NaN
619	-0.388	NaN	NaN	NaN	NaN	NaN	NaN	NaN	NaN	NaN
620	-0.386	NaN	NaN	NaN	NaN	NaN	NaN	NaN	NaN	NaN
621	-0.384	NaN	NaN	NaN	NaN	NaN	NaN	NaN	NaN	NaN
622	-0.382	NaN	NaN	NaN	NaN	NaN	NaN	NaN	NaN	NaN
623	-0.38	NaN	NaN	NaN	NaN	NaN	NaN	NaN	NaN	NaN
624	-0.378	NaN	NaN	NaN	NaN	NaN	NaN	NaN	NaN	NaN
625	-0.376	NaN	NaN	NaN	NaN	NaN	NaN	NaN	NaN	NaN
626	-0.374	NaN	NaN	NaN	NaN	NaN	NaN	NaN	NaN	NaN
627	-0.372	NaN	NaN	NaN	NaN	NaN	NaN	NaN	NaN	NaN
628	-0.37	NaN	NaN	NaN	NaN	NaN	NaN	NaN	NaN	NaN
629	-0.368	NaN	NaN	NaN	NaN	NaN	NaN	NaN	NaN	NaN
630	-0.366	NaN	NaN	NaN	NaN	NaN	NaN	NaN	NaN	NaN
631	-0.364	NaN	NaN	NaN	NaN	NaN	NaN	NaN	NaN	NaN
632	-0.362	NaN	NaN	NaN	NaN	NaN	NaN	NaN	NaN	NaN
633	-0.36	NaN	NaN	NaN	NaN	NaN	NaN	NaN	NaN	NaN
634	-0.358	NaN	NaN	NaN	NaN	NaN	NaN	NaN	NaN	NaN
635	-0.356	NaN	NaN	NaN	NaN	NaN	NaN	NaN	NaN	NaN
636	-0.354	NaN	NaN	NaN	NaN	NaN	NaN	NaN	NaN	NaN
637	-0.352	NaN	NaN	NaN	NaN	NaN	NaN	NaN	NaN	NaN
638	-0.35	NaN	NaN	NaN	NaN	NaN	NaN	NaN	NaN	NaN
639	-0.348	NaN	NaN	NaN	NaN	NaN	NaN	NaN	NaN	NaN
640	-0.346	NaN	NaN	NaN	NaN	NaN	NaN	NaN	NaN	NaN
641	-0.344	NaN	NaN	NaN	NaN	NaN	NaN	NaN	NaN	NaN
642	-0.342	NaN	NaN	NaN	NaN	NaN	NaN	NaN	NaN	NaN
643	-0.34	NaN	NaN	NaN	NaN	NaN	NaN	NaN	NaN	NaN
644	-0.338	NaN	NaN	NaN	NaN	NaN	NaN	NaN	NaN	NaN
645	-0.336	NaN	NaN	NaN	NaN	NaN	NaN	NaN	NaN	NaN
646	-0.334	NaN	NaN	NaN	NaN	NaN	NaN	NaN	NaN	NaN
647	-0.332	NaN	NaN	NaN	NaN	NaN	NaN	NaN	NaN	NaN
648	-0.33	NaN	NaN	NaN	NaN	NaN	NaN	NaN	NaN	NaN
649	-0.328	NaN	NaN	NaN	NaN	NaN	NaN	NaN	NaN	NaN
650	-0.326	NaN	NaN	NaN	NaN	NaN	NaN	NaN	NaN	NaN
651	-0.324	NaN	NaN	NaN	NaN	NaN	NaN	NaN	NaN	NaN
652	-0.322	NaN	NaN	NaN	NaN	NaN	NaN	NaN	NaN	NaN
653	-0.32	NaN	NaN	NaN	NaN	NaN	NaN	NaN	NaN	NaN
654	-0.318	NaN	NaN	NaN	NaN	NaN	NaN	NaN	NaN	NaN
655	-0.316	NaN	NaN	NaN	NaN	NaN	NaN	NaN	NaN	NaN
656	-0.314	NaN	NaN	NaN	NaN	NaN	NaN	NaN	NaN	NaN
657	-0.312	NaN	NaN	NaN	NaN	NaN	NaN	NaN	NaN	NaN
658	-0.31	NaN	NaN	NaN	NaN	NaN	NaN	NaN	NaN	NaN
659	-0.308	NaN	NaN	NaN	NaN	NaN	NaN	NaN	NaN	NaN
660	-0.306	NaN	NaN	NaN	NaN	NaN	NaN	NaN	NaN	NaN
661	-0.304	NaN	NaN	NaN	NaN	NaN	NaN	NaN	NaN	NaN
662	-0.302	NaN	NaN	NaN	NaN	NaN	NaN	NaN	NaN	NaN
663	-0.3	NaN	NaN	NaN	NaN	NaN	NaN	NaN	NaN	NaN
664	-0.298	NaN	NaN	NaN	NaN	NaN	NaN	NaN	NaN	NaN
665	-0.296	NaN	NaN	NaN	NaN	NaN	NaN	NaN	NaN	NaN
666	-0.294	NaN	NaN	NaN	NaN	NaN	NaN	NaN	NaN	NaN
667	-0.292	NaN	NaN	NaN	NaN	NaN	NaN	NaN	NaN	NaN
668	-0.29	NaN	NaN	NaN	NaN	NaN	NaN	NaN	NaN	NaN
669	-0.288	NaN	NaN	NaN	NaN	NaN	NaN	NaN	NaN	NaN
670	-0.286	NaN	NaN	NaN	NaN	NaN	NaN	NaN	NaN	NaN
671	-0.284	NaN	NaN	NaN	NaN	NaN	NaN	NaN	NaN	NaN
672	-0.282	NaN	NaN	NaN	NaN	NaN	NaN	NaN	NaN	NaN
673	-0.28	NaN	NaN	NaN	NaN	NaN	NaN	NaN	NaN	NaN
674	-0.278	NaN	NaN	NaN	NaN	NaN	NaN	NaN	NaN	NaN
675	-0.276	NaN	NaN	NaN	NaN	NaN	NaN	NaN	NaN	NaN
676	-0.274	NaN	NaN	NaN	NaN	NaN	NaN	NaN	NaN	NaN
677	-0.272	NaN	NaN	NaN	NaN	NaN	NaN	NaN	NaN	NaN
678	-0.27	NaN	NaN	NaN	NaN	NaN	NaN	NaN	NaN	NaN
679	-0.268	NaN	NaN	NaN	NaN	NaN	NaN	NaN	NaN	NaN
680	-0.266	NaN	NaN	NaN	NaN	NaN	NaN	NaN	NaN	NaN
681	-0.264	NaN	NaN	NaN	NaN	NaN	NaN	NaN	NaN	NaN
682	-0.262	NaN	NaN	NaN	NaN	NaN	NaN	NaN	NaN	NaN
683	-0.26	NaN	NaN	NaN	NaN	NaN	NaN	NaN	NaN	NaN
684	-0.258	NaN	NaN	NaN	NaN	NaN	NaN	NaN	NaN	NaN
685	-0.256	NaN	NaN	NaN	NaN	NaN	NaN	NaN	NaN	NaN
686	-0.254	NaN	NaN	NaN	NaN	NaN	NaN	NaN	NaN	NaN
687	-0.252	NaN	NaN	NaN	NaN	NaN	NaN	NaN	NaN	NaN
688	-0.25	NaN	NaN	NaN	NaN	NaN	NaN	NaN	NaN	NaN
689	-0.248	NaN	NaN	NaN	NaN	NaN	NaN	NaN	NaN	NaN
690	-0.246	NaN	NaN	NaN	NaN	NaN	NaN	NaN	NaN	NaN
691	-0.244	NaN	NaN	NaN	NaN	NaN	NaN	NaN	NaN	NaN
692	-0.242	NaN	NaN	NaN	NaN	NaN	NaN	NaN	NaN	NaN
693	-0.24	NaN	NaN	NaN	NaN	NaN	NaN	NaN	NaN	NaN
694	-0.238	NaN	NaN	NaN	NaN	NaN	NaN	NaN	NaN	NaN
695	-0.236	NaN	NaN	NaN	NaN	NaN	NaN	NaN	NaN	NaN
696	-0.234	NaN	NaN	NaN	NaN	NaN	NaN	NaN	NaN	NaN
697	-0.232	NaN	NaN	NaN	NaN	NaN	NaN	NaN	NaN	NaN
698	-0.23	NaN	NaN	NaN	NaN	NaN	NaN	NaN	NaN	NaN
699	-0.228	NaN	NaN	NaN	NaN	NaN	NaN	NaN	NaN	NaN
700	-0.226	NaN	NaN	NaN	NaN	NaN	NaN	NaN	NaN	NaN
701	-0.224	NaN	NaN	NaN	NaN	NaN	NaN	NaN	NaN	NaN
702	-0.222	NaN	NaN	NaN	NaN	NaN	NaN	NaN	NaN	NaN
703	-0.22	NaN	NaN	NaN	NaN	NaN	NaN	NaN	NaN	NaN
704	-0.218	NaN	NaN	NaN	NaN	NaN	NaN	NaN	NaN	NaN
705	-0.216	NaN	NaN	NaN	NaN	NaN	NaN	NaN	NaN	NaN
706	-0.214	NaN	NaN	NaN	NaN	NaN	NaN	NaN	NaN	NaN
707	-0.212	NaN	NaN	NaN	NaN	NaN	NaN	NaN	NaN	NaN
708	-0.21	NaN	NaN	NaN	NaN	NaN	NaN	NaN	NaN	NaN
709	-0.208	NaN	NaN	NaN	NaN	NaN	NaN	NaN	NaN	NaN
710	-0.206	NaN	NaN	NaN	NaN	NaN	NaN	NaN	NaN	NaN
711	-0.204	NaN	NaN	NaN	NaN	NaN	NaN	NaN	NaN	NaN
712	-0.202	NaN	NaN	NaN	NaN	NaN	NaN	NaN	NaN	NaN
713	-0.2	NaN	NaN	NaN	NaN	NaN	NaN	NaN	NaN	NaN
714	-0.198	NaN	NaN	NaN	NaN	NaN	NaN	NaN	NaN	NaN
715	-0.196	NaN	NaN	NaN	NaN	NaN	NaN	NaN	NaN	NaN
716	-0.194	NaN	NaN	NaN	NaN	NaN	NaN	NaN	NaN	NaN
717	-0.192	NaN	NaN	NaN	NaN	NaN	NaN	NaN	NaN	NaN
718	-0.19	NaN	NaN	NaN	NaN	NaN	NaN	NaN	NaN	NaN
719	-0.188	NaN	NaN	NaN	NaN	NaN	NaN	NaN	NaN	NaN
720	-0.186	NaN	NaN	NaN	NaN	NaN	NaN	NaN	NaN	NaN
721	-0.184	NaN	NaN	NaN	NaN	NaN	NaN	NaN	NaN	NaN
722	-0.182	NaN	NaN	NaN	NaN	NaN	NaN	NaN	NaN	NaN
723	-0.18	NaN	NaN	NaN	NaN	NaN	NaN	NaN	NaN	NaN
724	-0.178	NaN	NaN	NaN	NaN	NaN	NaN	NaN	NaN	NaN
725	-0.176	NaN	NaN	NaN	NaN	NaN	NaN	NaN	NaN	NaN
726	-0.174	NaN	NaN	NaN	NaN	NaN	NaN	NaN	NaN	NaN
727	-0.172	NaN	NaN	NaN	NaN	NaN	NaN	NaN	NaN	NaN
728	-0.17	NaN	NaN	NaN	NaN	NaN	NaN	NaN	NaN	NaN
729	-0.168	NaN	NaN	NaN	NaN	NaN	NaN	NaN	NaN	NaN
730	-0.166	NaN	NaN	NaN	NaN	NaN	NaN	NaN	NaN	NaN
731	-0.164	NaN	NaN	NaN	NaN	NaN	NaN	NaN	NaN	NaN
732	-0.162	NaN	NaN	NaN	NaN	NaN	NaN	NaN	NaN	NaN
733	-0.16	NaN	NaN	NaN	NaN	NaN	NaN	NaN	NaN	NaN
734	-0.158	NaN	NaN	NaN	NaN	NaN	NaN	NaN	NaN	NaN
735	-0.156	NaN	NaN	NaN	NaN	NaN	NaN	NaN	NaN	NaN
736	-0.154	NaN	NaN	NaN	NaN	NaN	NaN	NaN	NaN	NaN
737	-0.152	NaN	NaN	NaN	NaN	NaN	NaN	NaN	NaN	NaN
738	-0.15	NaN	NaN	NaN	NaN	NaN	NaN	NaN	NaN	NaN
739	-0.148	NaN	NaN	NaN	NaN	NaN	NaN	NaN	NaN	NaN
740	-0.146	NaN	NaN	NaN	NaN	NaN	NaN	NaN	NaN	NaN
741	-0.144	NaN	NaN	NaN	NaN	NaN	NaN	NaN	NaN	NaN
742	-0.142	NaN	NaN	NaN	NaN	NaN	NaN	NaN	NaN	NaN
743	-0.14	NaN	NaN	NaN	NaN	NaN	NaN	NaN	NaN	NaN
744	-0.138	NaN	NaN	NaN	NaN	NaN	NaN	NaN	NaN	NaN
745	-0.136	NaN	NaN	NaN	NaN	NaN	NaN	NaN	NaN	NaN
746	-0.134	NaN	NaN	NaN	NaN	NaN	NaN	NaN	NaN	NaN
747	-0.132	NaN	NaN	NaN	NaN	NaN	NaN	NaN	NaN	NaN
748	-0.13	NaN	NaN	NaN	NaN	NaN	NaN	NaN	NaN	NaN
749	-0.128	NaN	NaN	NaN	NaN	NaN	NaN	NaN	NaN	NaN
750	-0.126	NaN	NaN	NaN	NaN	NaN	NaN	NaN	NaN	NaN
751	-0.124	NaN	NaN	NaN	NaN	NaN	NaN	NaN	NaN	NaN
752	-0.122	NaN	NaN	NaN	NaN	NaN	NaN	NaN	NaN	NaN
753	-0.12	NaN	NaN	NaN	NaN	NaN	NaN	NaN	NaN	NaN
754	-0.118	NaN	NaN	NaN	NaN	NaN	NaN	NaN	NaN	NaN
755	-0.116	NaN	NaN	NaN	NaN	NaN	NaN	NaN	NaN	NaN
756	-0.114	NaN	NaN	NaN	NaN	NaN	NaN	NaN	NaN	NaN
757	-0.112	NaN	NaN	NaN	NaN	NaN	NaN	NaN	NaN	NaN
758	-0.11	NaN	NaN	NaN	NaN	NaN	NaN	NaN	NaN	NaN
759	-0.108	NaN	NaN	NaN	NaN	NaN	NaN	NaN	NaN	NaN
760	-0.106	NaN	NaN	NaN	NaN	NaN	NaN	NaN	NaN	NaN
761	-0.104	NaN	NaN	NaN	NaN	NaN	NaN	NaN	NaN	NaN
762	-0.102	NaN	NaN	NaN	NaN	NaN	NaN	NaN	NaN	NaN
763	-0.1	NaN	NaN	NaN	NaN	NaN	NaN	NaN	NaN	NaN
764	-0.098	NaN	NaN	NaN	NaN	NaN	NaN	NaN	NaN	NaN
765	-0.096	NaN	NaN	NaN	NaN	NaN	NaN	NaN	NaN	NaN
766	-0.094	NaN	NaN	NaN	NaN	NaN	NaN	NaN	NaN	NaN
767	-0.092	NaN	NaN	NaN	NaN	NaN	NaN	NaN	NaN	NaN
768	-0.09	NaN	NaN	NaN	NaN	NaN	NaN	NaN	NaN	NaN
769	-0.088	NaN	NaN	NaN	NaN	NaN	NaN	NaN	NaN	NaN
770	-0.086	NaN	NaN	NaN	NaN	NaN	NaN	NaN	NaN	NaN
771	-0.084	NaN	NaN	NaN	NaN	NaN	NaN	NaN	NaN	NaN
772	-0.082	NaN	NaN	NaN	NaN	NaN	NaN	NaN	NaN	NaN
773	-0.08	NaN	NaN	NaN	NaN	NaN	NaN	NaN	NaN	NaN
774	-0.078	NaN	NaN	NaN	NaN	NaN	NaN	NaN	NaN	NaN
775	-0.076	NaN	NaN	NaN	NaN	NaN	NaN	NaN	NaN	NaN
776	-0.074	NaN	NaN	NaN	NaN	NaN	NaN	NaN	NaN	NaN
777	-0.072	NaN	NaN	NaN	NaN	NaN	NaN	NaN	NaN	NaN
778	-0.07	NaN	NaN	NaN	NaN	NaN	NaN	NaN	NaN	NaN
779	-0.068	NaN	NaN	NaN	NaN	NaN	NaN	NaN	NaN	NaN
780	-0.066	NaN	NaN	NaN	NaN	NaN	NaN	NaN	NaN	NaN
781	-0.064	NaN	NaN	NaN	NaN	NaN	NaN	NaN	NaN	NaN
782	-0.062	NaN	NaN	NaN	NaN	NaN	NaN	NaN	NaN	NaN
783	-0.06	NaN	NaN	NaN	NaN	NaN	NaN	NaN	NaN	NaN
784	-0.058	NaN	NaN	NaN	NaN	NaN	NaN	NaN	NaN	NaN
785	-0.056	NaN	NaN	NaN	NaN	NaN	NaN	NaN	NaN	NaN
786	-0.054	NaN	NaN	NaN	NaN	NaN	NaN	NaN	NaN	NaN
787	-0.052	NaN	NaN	NaN	NaN	NaN	NaN	NaN	NaN	NaN
788	-0.05	NaN	NaN	NaN	NaN	NaN	NaN	NaN	NaN	NaN
789	-0.048	NaN	NaN	NaN	NaN	NaN	NaN	NaN	NaN	NaN
790	-0.046	NaN	NaN	NaN	NaN	NaN	NaN	NaN	NaN	NaN
791	-0.044	NaN	NaN	NaN	NaN	NaN	NaN	NaN	NaN	NaN
792	-0.042	NaN	NaN	NaN	NaN	NaN	NaN	NaN	NaN	NaN
793	-0.04	NaN	NaN	NaN	NaN	NaN	NaN	NaN	NaN	NaN
794	-0.038	NaN	NaN	NaN	NaN	NaN	NaN	NaN	NaN	NaN
795	-0.036	NaN	NaN	NaN	NaN	NaN	NaN	NaN	NaN	NaN
796	-0.034	NaN	NaN	NaN	NaN	NaN	NaN	NaN	NaN	NaN
797	-0.032	NaN	NaN	NaN	NaN	NaN	NaN	NaN	NaN	NaN
798	-0.03	NaN	NaN	NaN	NaN	NaN	NaN	NaN	NaN	NaN
799	-0.028	NaN	NaN	NaN	NaN	NaN	NaN	NaN	NaN	NaN
800	-0.026	NaN	NaN	NaN	NaN	NaN	NaN	NaN	NaN	NaN
801	-0.024	NaN	NaN	NaN	NaN	NaN	NaN	NaN	NaN	NaN
802	-0.022	NaN	NaN	NaN	NaN	NaN	NaN	NaN	NaN	NaN
803	-0.02	NaN	NaN	NaN	NaN	NaN	NaN	NaN	NaN	NaN
804	-0.018	NaN	NaN	NaN	NaN	NaN	NaN	NaN	NaN	NaN
805	-0.016	NaN	NaN	NaN	NaN	NaN	NaN	NaN	NaN	NaN
806	-0.014	NaN	NaN	NaN	NaN	NaN	NaN	NaN	NaN	NaN
807	-0.012	NaN	NaN	NaN	NaN	NaN	NaN	NaN	NaN	NaN
808	-0.01	NaN	NaN	NaN	NaN	NaN	NaN	NaN	NaN	NaN
809	-0.008	NaN	NaN	NaN	NaN	NaN	NaN	NaN	NaN	NaN
810	-0.006	NaN	NaN	NaN	NaN	NaN	NaN	NaN	NaN	NaN
811	-0.004	NaN	NaN	NaN	NaN	NaN	NaN	NaN	NaN	NaN
812	-0.002	NaN	NaN	NaN	NaN	NaN	NaN	NaN	NaN	NaN
813	0	NaN	NaN	NaN	NaN	NaN	NaN	NaN	NaN	NaN
814	0.002	NaN	NaN	NaN	NaN	NaN	NaN	NaN	NaN	NaN
815	0.004	NaN	NaN	NaN	NaN	NaN	NaN	NaN	NaN	NaN
816	0.006	NaN	NaN	NaN	NaN	NaN	NaN	NaN	NaN	NaN
817	0.008	NaN	NaN	NaN	NaN	NaN	NaN	NaN	NaN	NaN
818	0.01	NaN	NaN	NaN	NaN	NaN	NaN	NaN	NaN	NaN
819	0.012	NaN	NaN	NaN	NaN	NaN	NaN	NaN	NaN	NaN
820	0.014	NaN	NaN	NaN	NaN	NaN	NaN	NaN	NaN	NaN
821	0.016	NaN	NaN	NaN	NaN	NaN	NaN	NaN	NaN	NaN
822	0.018	NaN	NaN	NaN	NaN	NaN	NaN	NaN	NaN	NaN
823	0.02	NaN	NaN	NaN	NaN	NaN	NaN	NaN	NaN	NaN
824	0.022	NaN	NaN	NaN	NaN	NaN	NaN	NaN	NaN	NaN
825	0.024	NaN	NaN	NaN	NaN	NaN	NaN	NaN	NaN	NaN
826	0.026	NaN	NaN	NaN	NaN	NaN	NaN	NaN	NaN	NaN
827	0.028	NaN	NaN	NaN	NaN	NaN	NaN	NaN	NaN	NaN
828	0.03	NaN	NaN	NaN	NaN	NaN	NaN	NaN	NaN	NaN
829	0.032	NaN	NaN	NaN	NaN	NaN	NaN	NaN	NaN	NaN
830	0.034	NaN	NaN	NaN	NaN	NaN	NaN	NaN	NaN	NaN
831	0.036	NaN	NaN	NaN	NaN	NaN	NaN	NaN	NaN	NaN
832	0.038	NaN	NaN	NaN	NaN	NaN	NaN	NaN	NaN	NaN
833	0.04	NaN	NaN	NaN	NaN	NaN	NaN	NaN	NaN	NaN
834	0.042	NaN	NaN	NaN	NaN	NaN	NaN	NaN	NaN	NaN
835	0.044	NaN	NaN	NaN	NaN	NaN	NaN	NaN	NaN	NaN
836	0.046	NaN	NaN	NaN	NaN	NaN	NaN	NaN	NaN	NaN
837	0.048	1.89761	-2.70444	-3.47639	4.79585	-17.9402	2.31032	-8.28994	19.8975	-2.39218
838	0.05	1.86317	-2.69745	-3.49321	4.79063	-16.8415	4.16921	-8.76776	19.4394	-2.50429
839	0.052	1.83285	-2.68536	-3.51029	4.78463	-14.4369	7.22666	-8.65923	18.3202	-3.23337
840	0.054	1.80744	-2.66677	-3.52789	4.7775	-11.0231	11.1731	-8.57212	17.8837	-4.07702
841	0.056	1.78424	-2.64469	-3.5454	4.76946	-9.87108	13.108	-8.89376	18.6644	-4.35001
842	0.058	1.76453	-2.61874	-3.56338	4.7612	-10.4315	12.8389	-9.17395	18.916	-4.06162
843	0.06	1.74535	-2.59072	-3.5813	4.75224	-9.5751	13.8772	-9.05797	19.1391	-4.2558
844	0.062	1.72441	-2.56379	-3.59914	4.74347	-9.62638	14.6356	-8.70872	19.563	-4.80212
845	0.064	1.70677	-2.53316	-3.61662	4.73391	-9.7139	14.9028	-8.60024	19.759	-4.90646
846	0.066	1.68815	-2.50216	-3.63352	4.72367	-8.50711	16.1805	-8.47812	20.1509	-5.0897
847	0.068	1.67038	-2.47007	-3.65051	4.71356	-8.47913	16.6426	-8.34467	20.4574	-5.26342
848	0.07	1.65301	-2.43677	-3.6673	4.70313	-9.06186	16.5135	-8.4137	20.6302	-5.18028
849	0.072	1.63228	-2.40626	-3.68413	4.69332	-10.5701	15.2649	-8.46968	20.4078	-4.85395
850	0.074	1.61184	-2.37521	-3.70091	4.68363	-11.5202	14.2659	-8.38804	20.1641	-4.57124
851	0.076	1.58768	-2.34798	-3.71838	4.67548	-11.7308	13.8739	-8.65392	20.1243	-4.06843
852	0.078	1.56485	-2.32027	-3.73617	4.66813	-11.9755	13.2052	-9.24638	20.0819	-3.17759
853	0.08	1.5431	-2.29189	-3.75492	4.66191	-10.5573	14.1698	-9.61699	20.1178	-2.71468
854	0.082	1.52084	-2.26513	-3.77477	4.65754	-10.0329	14.3638	-10.0537	20.2004	-2.11351
855	0.084	1.50033	-2.23741	-3.79598	4.65472	-10.8302	13.0682	-10.9099	20.1767	-0.87524
856	0.086	1.47902	-2.21166	-3.819	4.65442	-10.8754	12.3738	-12.0574	20.4149	0.557655
857	0.088	1.46007	-2.18528	-3.84393	4.65651	-9.29748	12.9983	-13.0659	20.6426	1.77048
858	0.09	1.44187	-2.15918	-3.87096	4.66105	-7.70149	13.8667	-13.9238	21.1061	2.75759
859	0.092	1.42568	-2.13262	-3.9004	4.66838	-7.89832	13.3336	-15.1696	21.686	4.17096
860	0.094	1.41435	-2.10326	-3.93216	4.67825	-6.05612	14.091	-16.6774	22.6577	5.85174
861	0.096	1.40296	-2.07491	-3.96615	4.69083	-3.46294	15.5216	-17.7032	23.7974	7.0668
862	0.098	1.39695	-2.04325	-4.00255	4.70603	-2.64256	15.9152	-18.5171	24.5593	8.05463
863	0.1	1.39393	-2.01	-4.04069	4.72338	-1.0518	16.9298	-19.5685	25.8969	9.22539
864	0.102	1.3912	-1.97692	-4.08086	4.74311	-0.232763	17.2494	-20.6367	26.8974	10.4975
865	0.104	1.39327	-1.9402	-4.12258	4.76458	0.723312	17.9744	-21.3779	27.9395	11.3894
866	0.106	1.39469	-1.90476	-4.166	4.7884	1.97619	18.8315	-21.9328	28.9754	12.1666
867	0.108	1.3989	-1.86659	-4.21002	4.81304	2.08807	18.8267	-22.3404	29.2899	12.8469
868	0.11	1.40461	-1.82734	-4.25415	4.83837	2.98151	19.8787	-22.1428	29.9057	12.8269
869	0.112	1.41227	-1.78634	-4.29817	4.86413	4.5975	21.3022	-21.7375	30.7805	12.72
870	0.114	1.42085	-1.74341	-4.34103	4.88905	5.14326	22.0872	-21.2977	31.111	12.529
871	0.116	1.43012	-1.69985	-4.38244	4.9133	4.33048	21.941	-20.3978	30.2692	11.8635
872	0.118	1.43992	-1.65489	-4.4217	4.93594	4.38833	22.1703	-19.0386	29.5508	10.9022
873	0.12	1.44743	-1.61067	-4.45863	4.95669	4.32339	22.6475	-17.6964	29.0648	9.82149
874	0.122	1.45478	-1.56622	-4.49263	4.97526	3.04321	22.1643	-16.4257	27.7546	8.74479
875	0.124	1.4588	-1.52366	-4.5232	4.99089	1.36235	20.8609	-14.5868	25.4913	7.24958
876	0.126	1.46097	-1.48165	-4.55046	5.00364	0.0505725	20.1241	-12.488	23.684	5.41274
877	0.128	1.46012	-1.44238	-4.5736	5.013	-0.705827	19.7772	-10.6109	22.455	3.78482
878	0.13	1.45505	-1.40624	-4.59326	5.01923	-3.01007	17.5812	-8.91228	19.9396	2.35758
879	0.132	1.44815	-1.37146	-4.60916	5.02219	-5.27571	15.6838	-7.16955	18.0337	0.775742
880	0.134	1.43577	-1.34215	-4.62153	5.02208	-6.62755	14.4623	-5.22234	16.7439	-0.954006
881	0.136	1.41738	-1.31845	-4.63112	5.01942	-10.1112	10.8185	-3.8144	15.2914	-2.17757
882	0.138	1.39588	-1.29794	-4.63707	5.01354	-13.3208	7.64388	-2.54919	15.5683	-3.32992
883	0.14	1.36735	-1.28473	-4.64078	5.0057	-14.9059	6.04254	-1.0133	16.116	-4.68308
884	0.142	1.33362	-1.27698	-4.64246	4.99616	-17.8075	2.83384	-0.145646	18.0322	-5.34231
885	0.144	1.29701	-1.27278	-4.64197	4.98498	-20.2632	-0.0649848	0.418723	20.2676	-5.64545
886	0.146	1.25424	-1.27592	-4.64072	4.97367	-21.8845	-2.30395	1.01423	22.0288	-5.87403
887	0.148	1.20809	-1.28393	-4.63924	4.96292	-24.1931	-5.51026	0.943348	24.8306	-5.34547
888	0.15	1.15938	-1.29615	-4.63771	4.95303	-25.5456	-7.80981	0.491983	26.7173	-4.39649
889	0.152	1.10559	-1.31524	-4.63678	4.94489	-27.0594	-10.1454	0.287782	28.9002	-3.62138
890	0.154	1.0489	-1.33823	-4.63661	4.93854	-29.6908	-13.2302	0.059008	32.5051	-2.7764
891	0.156	0.991012	-1.36435	-4.63704	4.93413	-30.2296	-14.409	-0.416666	33.4906	-1.69573
892	0.158	0.93035	-1.39432	-4.63815	4.93174	-29.5861	-14.8178	-0.827053	33.0996	-0.614112
893	0.16	0.872368	-1.42364	-4.64112	4.93232	-29.0919	-15.2389	-1.62568	32.8817	0.782767
894	0.162	0.815477	-1.45419	-4.64565	4.93576	-27.8505	-15.1134	-2.92435	31.8217	2.60379
895	0.164	0.762295	-1.48278	-4.65185	4.9416	-25.9449	-14.3312	-3.73484	29.8743	3.81379
896	0.166	0.712023	-1.51043	-4.65979	4.94995	-23.8764	-13.0076	-4.14831	27.5043	4.43979
897	0.168	0.664829	-1.5364	-4.66839	4.95947	-22.7882	-12.4757	-4.53679	26.3728	5.08056
898	0.17	0.62483	-1.55718	-4.6778	4.96961	-19.7203	-10.366	-4.85369	22.8014	5.33733
899	0.172	0.587993	-1.5757	-4.6877	4.98027	-15.6295	-7.17503	-5.11831	17.9432	5.24244
900	0.174	0.55993	-1.58764	-4.69794	4.99046	-12.7295	-4.86666	-5.21518	14.5919	5.02949
901	0.176	0.538792	-1.59412	-4.70827	4.99993	-8.9713	-2.03526	-5.16858	10.5518	4.54923
902	0.178	0.52284	-1.59669	-4.71805	5.00827	-5.81546	0.34195	-4.84067	7.5742	3.84404
903	0.18	0.515173	-1.5927	-4.72717	5.0148	-2.83819	2.74567	-4.27867	5.82246	2.86967
904	0.182	0.512217	-1.58517	-4.73539	5.01986	0.503825	5.41892	-3.829	6.65431	1.95224
905	0.184	0.514977	-1.5735	-4.74261	5.02329	2.7403	6.85118	-3.44178	8.1421	1.38432
906	0.186	0.521953	-1.55923	-4.74881	5.02542	4.36411	7.55045	-2.88258	9.18498	0.834515
907	0.188	0.532169	-1.54345	-4.75365	5.02619	5.85545	8.17624	-2.07777	10.2691	0.0743049
908	0.19	0.5463	-1.52561	-4.75699	5.02542	7.8092	9.25945	-1.20637	12.1728	-0.820122
909	0.192	0.562966	-1.50719	-4.75858	5.02321	9.54308	9.95327	-0.389764	13.7946	-1.54768
910	0.194	0.581491	-1.4889	-4.75913	5.02039	9.78659	9.09524	0.132881	13.3611	-1.6898
911	0.196	0.602295	-1.47102	-4.75827	5.01675	10.1215	8.13398	0.546901	12.9964	-1.68862
912	0.198	0.622198	-1.45608	-4.75603	5.0127	10.5671	7.31344	1.4168	12.9289	-2.15702
913	0.2	0.640876	-1.44519	-4.7529	5.00893	9.16889	4.7783	2.13695	10.5578	-2.23324
914	0.202	0.661406	-1.43582	-4.74859	5.00481	9.03649	2.81776	2.30444	9.74209	-1.80064
915	0.204	0.67912	-1.4319	-4.74371	5.00143	9.95311	1.86843	2.45877	10.4212	-1.51552
916	0.206	0.698068	-1.43068	-4.73851	4.99876	9.29474	-0.246849	2.73589	9.69217	-1.22481
917	0.208	0.716112	-1.43381	-4.733	4.99699	8.5432	-2.82383	2.89749	9.45282	-0.709849
918	0.21	0.732569	-1.44194	-4.72729	4.99631	7.95559	-5.3862	2.87436	10.0282	0.00133831
919	0.212	0.748593	-1.45477	-4.72127	4.99671	7.69721	-7.65769	2.9661	11.2554	0.580082
920	0.214	0.763778	-1.47174	-4.71525	4.9983	7.64922	-9.51201	3.14659	12.6052	1.00126
921	0.216	0.779413	-1.49247	-4.70946	5.00139	7.71283	-11.1918	2.94072	13.9066	1.77266
922	0.218	0.794118	-1.5181	-4.70346	5.00578	7.52087	-13.6664	2.74598	15.8391	2.75758
923	0.22	0.809736	-1.54618	-4.69752	5.01129	7.44858	-15.6603	3.02496	17.6033	3.1998
924	0.222	0.824584	-1.57894	-4.69174	5.01851	7.71178	-16.7556	3.11484	18.7063	3.6268
925	0.224	0.838891	-1.61528	-4.68542	5.02653	7.12912	-18.89	3.02542	20.4159	4.44
926	0.226	0.853488	-1.65408	-4.67887	5.0355	6.74048	-20.8123	3.31974	22.1271	4.89435
927	0.228	0.866734	-1.69653	-4.67154	5.04507	6.7924	-21.7349	3.91681	23.1059	4.84899
928	0.23	0.879296	-1.74194	-4.66299	5.0548	6.16343	-23.1181	4.6237	24.3683	4.77361
929	0.232	0.891573	-1.78928	-4.65265	5.06395	5.62699	-24.6414	5.52547	25.8727	4.62074
930	0.234	0.901872	-1.83999	-4.64089	5.07314	5.12448	-25.9069	6.42595	27.1794	4.42879
931	0.236	0.909359	-1.89463	-4.62741	5.08227	3.26601	-28.0319	7.0966	29.1001	4.57296
932	0.238	0.916243	-1.95043	-4.61161	5.09025	2.06097	-29.3146	8.21155	30.5127	4.16404
933	0.24	0.919301	-2.01016	-4.59406	5.09816	1.70474	-29.7375	9.57847	31.2885	3.40129
934	0.242	0.919634	-2.07279	-4.57402	5.10528	-0.365624	-31.8661	10.5831	33.5796	3.39031
935	0.244	0.918	-2.13698	-4.55139	5.11122	-2.3551	-33.6726	11.7577	35.744	3.18551
936	0.246	0.91083	-2.2062	-4.52683	5.11753	-4.03627	-34.8347	13.0109	37.4036	2.78995
937	0.248	0.900522	-2.27834	-4.5	5.12365	-6.38399	-37.0075	13.9385	40.0574	3.09223
938	0.25	0.886189	-2.35343	-4.47064	5.12938	-8.28407	-38.7834	15.0876	42.4313	3.21313
939	0.252	0.869821	-2.43057	-4.43965	5.13564	-8.96628	-39.1069	16.2339	43.2815	2.95586
940	0.254	0.851656	-2.50934	-4.40711	5.14244	-8.98235	-39.1706	16.6777	43.5105	3.33346
941	0.256	0.832105	-2.58884	-4.37315	5.14965	-9.89171	-40.026	17.0163	44.6036	4.07309
942	0.258	0.812984	-2.66832	-4.33845	5.15781	-10.354	-40.3182	17.6505	45.214	4.37942
943	0.26	0.792036	-2.74983	-4.30324	5.16786	-10.143	-40.4702	17.9377	45.4145	5.04315
944	0.262	0.769755	-2.83264	-4.26763	5.17968	-11.2604	-41.8432	17.7582	46.8296	6.5783
945	0.264	0.747809	-2.9163	-4.23246	5.19401	-11.9702	-42.7635	17.4521	47.7135	8.06588
946	0.266	0.727233	-2.99942	-4.1977	5.21019	-10.0007	-41.5493	17.2097	46.071	8.65808
947	0.268	0.709281	-3.0808	-4.16356	5.22778	-7.29404	-39.4874	16.9986	43.6052	8.74264
948	0.27	0.69368	-3.16112	-4.13054	5.2474	-6.77571	-39.2984	16.3714	43.1079	9.89136
949	0.272	0.68072	-3.24023	-4.099	5.26918	-6.98638	-40.2259	15.2814	43.5942	11.9462
950	0.274	0.670043	-3.3184	-4.06871	5.29293	-5.04264	-39.3391	14.5424	42.2431	12.8464
951	0.276	0.66171	-3.39562	-4.03998	5.31878	-2.51821	-37.4683	14.2307	40.1588	12.798
952	0.278	0.657335	-3.47049	-4.01304	5.34611	-1.31153	-36.7083	13.2926	39.0629	13.6903
953	0.28	0.657314	-3.5421	-3.98737	5.37379	0.319747	-35.7724	12.0729	37.7561	14.6601
954	0.282	0.660052	-3.6122	-3.96354	5.40308	2.67011	-34.1473	11.4585	36.1174	14.7496
955	0.284	0.666741	-3.67902	-3.94131	5.43265	4.39407	-32.6901	10.9585	34.7568	14.727
956	0.286	0.677408	-3.7428	-3.92002	5.46205	6.00803	-31.1528	10.2983	33.3564	14.7013
957	0.288	0.69161	-3.80349	-3.89959	5.49105	8.04033	-29.5435	9.89971	32.1787	14.4461
958	0.29	0.70917	-3.86111	-3.88059	5.51997	9.87303	-28.0018	9.41872	31.1494	14.2337
959	0.292	0.728702	-3.91687	-3.86266	5.54914	10.5059	-27.1471	8.56644	30.3434	14.5785
960	0.294	0.750497	-3.96976	-3.84511	5.57737	10.7905	-26.3227	8.32185	29.6407	14.4503
961	0.296	0.775596	-4.01842	-3.82837	5.60407	12.941	-23.6252	8.57667	28.2698	12.8725
962	0.298	0.802721	-4.0637	-3.81178	5.62918	15.3212	-20.6474	8.33979	27.0297	11.4428
963	0.3	0.832116	-4.10555	-3.79538	5.65268	15.3188	-19.9416	7.92042	26.3641	11.4206
964	0.302	0.863312	-4.14381	-3.77916	5.67438	14.9744	-19.4086	7.97054	25.777	11.1433
965	0.304	0.896201	-4.17849	-3.76282	5.69401	16.7238	-16.5282	8.35714	24.9541	9.23851
966	0.306	0.930186	-4.20992	-3.74617	5.71161	18.4629	-13.6462	8.52732	24.4911	7.47228
967	0.308	0.964767	-4.23816	-3.72922	5.72711	17.5594	-13.3071	8.4442	23.5948	7.30698
968	0.31	1.0007	-4.26256	-3.71235	5.74041	16.7938	-12.6728	8.38077	22.6466	6.91794
969	0.312	1.03551	-4.28543	-3.69504	5.75243	17.8097	-10.3264	8.64557	22.3286	5.34548
970	0.314	1.06872	-4.30652	-3.67766	5.76311	17.2177	-9.30631	8.96501	21.5274	4.42617
971	0.316	1.10262	-4.32432	-3.66003	5.7716	15.7467	-9.11962	8.85746	20.2381	4.22416
972	0.318	1.13363	-4.34152	-3.64231	5.7793	15.2335	-8.19495	8.70986	19.3669	3.65504
973	0.32	1.16036	-4.35998	-3.62515	5.78771	13.1229	-8.70999	8.58411	17.9377	3.81566
974	0.322	1.18499	-4.3776	-3.60846	5.79557	10.449	-9.84733	8.21658	16.5428	4.45867
975	0.324	1.20389	-4.39724	-3.5917	5.80391	8.64561	-9.91921	8.14035	15.4726	4.27088
976	0.326	1.21828	-4.41825	-3.57572	5.81299	6.19486	-10.4728	8.15291	14.6467	4.24326
977	0.328	1.22619	-4.44179	-3.5603	5.82312	2.50069	-12.3562	7.55837	14.6989	5.33041
978	0.33	1.22726	-4.46844	-3.54503	5.83441	-1.7034	-14.6234	7.19041	16.3843	6.47242
979	0.332	1.21951	-4.49996	-3.5312	5.84861	-5.84102	-16.7291	6.9918	19.0491	7.43216
980	0.334	1.20522	-4.53432	-3.51826	5.86436	-9.3181	-18.3194	6.1968	21.4669	8.53184
981	0.336	1.18427	-4.57185	-3.50663	5.88224	-11.7761	-19.2189	5.29594	23.1536	9.40952
982	0.338	1.15343	-4.61488	-3.49688	5.90387	-16.5763	-21.9582	4.48953	27.8764	11.2665
983	0.34	1.11885	-4.65837	-3.48899	5.92666	-20.9357	-24.0374	3.52327	32.0704	12.867
984	0.342	1.07448	-4.70692	-3.48268	5.95303	-22.8972	-24.0604	2.61332	33.3169	13.3624
985	0.344	1.02621	-4.75547	-3.47828	5.98047	-25.3841	-24.5129	1.83335	35.3355	14.0698
986	0.346	0.973446	-4.80465	-3.47613	6.00964	-27.621	-24.8082	0.661047	37.1322	14.9775
987	0.348	0.916665	-4.85417	-3.47651	6.04064	-29.3877	-24.8371	-0.94971	38.4892	16.0457
988	0.35	0.85971	-4.90047	-3.47988	6.07151	-29.2472	-23.0989	-2.53867	37.3551	15.9574
989	0.352	0.798745	-4.94679	-3.48661	6.10452	-29.5724	-21.4765	-4.10052	36.7775	15.8761
990	0.354	0.741148	-4.98715	-3.4967	6.13578	-30.0337	-20.2403	-5.86796	36.6895	16.1675
991	0.356	0.683597	-5.02356	-3.5102	6.16643	-28.0018	-16.9041	-7.69414	33.6013	15.0468
992	0.358	0.628855	-5.05456	-3.52718	6.19557	-26.1127	-13.4679	-9.3737	30.8403	13.6736
993	0.36	0.580143	-5.07667	-3.54773	6.22058	-23.7251	-9.65339	-11.0732	27.9049	11.9808
994	0.362	0.534618	-5.09259	-3.57175	6.24321	-21.006	-5.54407	-12.9085	25.2709	10.1085
995	0.364	0.496593	-5.09861	-3.59893	6.26057	-18.0501	-1.3188	-14.5235	23.2051	7.9912
996	0.366	0.462151	-5.09802	-3.62953	6.2751	-15.2273	2.82697	-15.9857	22.2577	5.82801
997	0.368	0.433156	-5.08967	-3.66304	6.28572	-13.6684	5.78958	-17.5338	22.9735	4.58811
998	0.37	0.411785	-5.07161	-3.69951	6.29104	-9.95566	10.3794	-19.0018	23.831	2.15507
999	0.372	0.392594	-5.04874	-3.73868	6.29457	-6.6123	14.6749	-20.2828	25.8934	-0.135849
1000	0.374	0.380845	-5.01642	-3.77993	6.29265	-5.51428	17.2139	-21.208	27.8658	-1.31702
1001	0.376	0.372141	-4.97868	-3.82278	6.28803	-3.61434	20.3585	-21.7675	30.0226	-3.09976
1002	0.378	0.364639	-4.93704	-3.86712	6.28187	-2.58896	22.4781	-22.3888	31.8312	-4.03374
1003	0.38	0.361422	-4.88966	-3.91209	6.27247	-1.74518	24.149	-22.8876	33.3176	-4.6509
1004	0.382	0.358511	-4.83954	-3.95763	6.26199	-0.474898	26.272	-22.8675	34.8335	-5.87887
1005	0.384	0.354754	-4.78774	-4.00323	6.25093	-1.58886	26.8127	-22.6863	35.1584	-6.09789
1006	0.386	0.351811	-4.73386	-4.04841	6.23882	-2.87513	26.5642	-22.5207	34.9443	-5.70459
1007	0.388	0.345732	-4.68057	-4.09306	6.22739	-2.92181	26.7721	-22.229	34.9201	-5.67399
1008	0.39	0.338864	-4.62706	-4.13714	6.21614	-3.59831	26.8375	-21.8423	34.7892	-5.63588
1009	0.392	0.329483	-4.57454	-4.18023	6.20558	-5.20277	26.2444	-21.3524	34.231	-5.23917
1010	0.394	0.316872	-4.52349	-4.22203	6.1958	-7.39785	24.9455	-20.6039	33.1892	-4.55063
1011	0.396	0.300758	-4.4752	-4.26314	6.18808	-9.15964	23.422	-20.1054	32.1981	-3.53272
1012	0.398	0.280002	-4.43012	-4.30261	6.18198	-11.037	21.7394	-19.6888	31.3379	-2.37555
1013	0.4	0.256882	-4.38729	-4.34136	6.17752	-12.7785	20.5322	-19.0055	30.7582	-1.75692
1014	0.402	0.229212	-4.34816	-4.37894	6.17528	-14.3581	19.2449	-18.473	30.2948	-0.984339
1015	0.404	0.199709	-4.31093	-4.41534	6.17407	-15.8079	17.6519	-17.9802	29.745	0.0219856
1016	0.406	0.167314	-4.2767	-4.45121	6.17506	-16.5913	16.4845	-17.6616	29.3077	0.864823
1017	0.408	0.131747	-4.24588	-4.48619	6.17825	-18.1733	14.873	-17.4471	29.2553	2.06014
1018	0.41	0.0964859	-4.216	-4.52088	6.18242	-18.8225	13.8627	-17.1746	29.0074	2.81167
1019	0.412	0.0585534	-4.18882	-4.55513	6.1886	-18.4234	13.6559	-17.0215	28.5593	3.11121
1020	0.414	0.0207829	-4.1628	-4.58922	6.19599	-19.029	12.7383	-16.9936	28.5158	3.96467
1021	0.416	-0.0165926	-4.13755	-4.62307	6.20422	-19.1497	11.9808	-16.9477	28.2396	4.68987
1022	0.418	-0.0543067	-4.11375	-4.6565	6.2136	-18.5158	11.7887	-16.6468	27.5486	4.8322
1023	0.42	-0.0909374	-4.09065	-4.6899	6.22389	-18.0227	11.4665	-16.4673	26.9716	5.13562
1024	0.422	-0.128297	-4.06897	-4.7225	6.23498	-18.4794	10.5972	-16.3532	26.8555	5.85066
1025	0.424	-0.163175	-4.04613	-4.7549	6.24555	-18.0959	10.7941	-16.0343	26.4778	5.68724
1026	0.426	-0.197938	-4.02441	-4.78718	6.25717	-16.3411	11.6872	-15.9882	25.6757	5.23221
1027	0.428	-0.230476	-4.0015	-4.81855	6.26766	-15.5549	11.519	-15.7888	24.9786	5.35621
1028	0.43	-0.261395	-3.97798	-4.84929	6.2776	-15.3872	11.5243	-15.0643	24.4235	4.97477
1029	0.432	-0.292616	-3.9557	-4.87943	6.28824	-15.5147	11.3812	-14.6518	24.185	4.93169
1030	0.434	-0.322944	-3.9327	-4.90803	6.29755	-15.3873	11.1157	-14.3065	23.7698	4.99732
1031	0.436	-0.353831	-3.91034	-4.9352	6.30651	-15.0928	11.3022	-13.2329	23.0357	4.19434
1032	0.438	-0.383974	-3.88809	-4.96165	6.31527	-15.1276	11.1887	-12.5057	22.5926	3.8565
1033	0.44	-0.414462	-3.86568	-4.98596	6.32258	-15.2227	11.0259	-12.1489	22.3807	3.83716
1034	0.442	-0.444272	-3.84289	-5.00927	6.32913	-15.0214	11.4138	-11.3032	21.9927	3.07031
1035	0.444	-0.473516	-3.81945	-5.03106	6.33435	-14.3046	12.0911	-10.4017	21.4245	2.04024
1036	0.446	-0.502759	-3.79573	-5.05121	6.33838	-14.2222	12.1634	-9.665	21.0626	1.54632
1037	0.448	-0.531322	-3.77129	-5.07024	6.34132	-14.5981	11.9872	-9.18972	21.0059	1.44187
1038	0.45	-0.561905	-3.74828	-5.0879	6.34445	-15.3508	11.5642	-8.683	21.0896	1.49079
1039	0.452	-0.590644	-3.72383	-5.10476	6.34621	-15.063	11.7435	-8.07043	20.7349	1.00273
1040	0.454	-0.619763	-3.69946	-5.12064	6.34752	-13.5781	12.8478	-7.68453	20.211	0.0370561
1041	0.456	-0.64809	-3.67505	-5.13624	6.34877	-13.6601	12.6475	-7.66701	20.1331	0.276046
1042	0.458	-0.674631	-3.64954	-5.15196	6.34957	-13.8558	12.1112	-7.97966	20.0584	0.985628
1043	0.46	-0.701376	-3.62472	-5.16767	6.35101	-12.9827	12.5174	-8.04688	19.7481	0.837251
1044	0.462	-0.727477	-3.60067	-5.18407	6.35363	-12.567	12.3212	-8.07188	19.3623	1.04236
1045	0.464	-0.751885	-3.57575	-5.20077	6.35605	-12.2717	11.9645	-8.5039	19.1327	1.67897
1046	0.466	-0.773426	-3.55023	-5.218	6.35845	-10.4076	12.9008	-8.89539	18.8116	1.36274
1047	0.468	-0.794979	-3.52589	-5.23612	6.36245	-9.27532	12.967	-9.16992	18.3919	1.51955
1048	0.47	-0.812434	-3.49952	-5.25506	6.36571	-9.0964	12.4539	-9.63268	18.1833	2.26648
1049	0.472	-0.829554	-3.47476	-5.27441	6.37036	-8.01221	12.5999	-9.97942	17.9595	2.43321
1050	0.474	-0.845976	-3.451	-5.29419	6.37601	-7.67468	11.8074	-9.93254	17.2328	2.87485
1051	0.476	-0.859948	-3.42709	-5.31411	6.38156	-7.18519	11.2309	-9.86981	16.5883	3.15581
1052	0.478	-0.875803	-3.40702	-5.33346	6.3891	-7.23849	10.1819	-9.70119	15.8171	3.66101
1053	0.48	-0.890833	-3.38865	-5.35259	6.3974	-8.25706	7.99007	-9.36754	14.8247	4.75516
1054	0.482	-0.908127	-3.37351	-5.37045	6.4068	-8.92361	6.57019	-8.79772	14.1491	5.17995
1055	0.484	-0.925515	-3.36135	-5.38741	6.41712	-9.08398	5.66262	-8.0448	13.3904	5.09792
1056	0.486	-0.945136	-3.35265	-5.40211	6.42778	-9.58112	3.86427	-7.03052	12.4963	5.30192
1057	0.488	-0.96651	-3.34728	-5.41451	6.43858	-11.4136	1.36906	-5.50384	12.7451	5.63002
1058	0.49	-0.987411	-3.34411	-5.42445	6.44846	-11.556	0.405575	-4.13677	12.2808	5.03902
1059	0.492	-1.01062	-3.34448	-5.43118	6.45791	-10.6401	0.032265	-2.8314	11.0104	4.02963
1060	0.494	-1.03477	-3.34828	-5.4353	6.46716	-12.1227	-2.49034	-1.28848	12.4427	4.31191
1061	0.496	-1.05987	-3.35558	-5.43624	6.47579	-13.9862	-5.58354	0.30403	15.0626	4.92708
1062	0.498	-1.08719	-3.36716	-5.43386	6.48434	-14.0879	-6.9506	2.0039	15.8365	4.29204
1063	0.5	-1.11523	-3.38244	-5.42796	6.4921	-13.6962	-7.844	3.83413	16.2424	3.23391
1064	0.502	-1.14211	-3.39901	-5.41881	6.49778	-13.3714	-8.97452	5.52502	17.0253	2.4373
1065	0.504	-1.1696	-3.41905	-5.40665	6.50306	-13.4859	-10.4598	6.81829	18.3784	2.25607
1066	0.506	-1.19441	-3.4406	-5.39253	6.5072	-12.7791	-11.82	7.61569	19.0004	2.28418
1067	0.508	-1.2176	-3.46408	-5.37615	6.5104	-10.5131	-12.0555	8.43355	18.0828	1.41649
1068	0.51	-1.2383	-3.48922	-5.35814	6.51289	-9.16605	-12.4922	9.57753	18.2154	0.555888
1069	0.512	-1.25406	-3.51391	-5.33852	6.51307	-7.71821	-12.8617	10.3815	18.2419	-0.0841131
1070	0.514	-1.26744	-3.54035	-5.31724	6.51257	-5.40309	-13.075	10.8718	17.8422	-0.717002
1071	0.516	-1.27676	-3.56751	-5.29555	6.51154	-3.6296	-13.9399	11.1041	18.1878	-0.681527
1072	0.518	-1.27935	-3.5936	-5.27374	6.50869	-0.55468	-13.5465	10.8802	17.3838	-1.22742
1073	0.52	-1.27639	-3.61934	-5.25199	6.50478	3.81196	-11.9754	10.6776	16.491	-2.70591
1074	0.522	-1.26781	-3.64437	-5.23042	6.49969	6.32428	-11.8389	10.7804	17.2155	-3.27074
1075	0.524	-1.25254	-3.66796	-5.2091	6.49288	8.11299	-12.3308	10.7665	18.2698	-3.23693
1076	0.526	-1.23308	-3.69216	-5.18781	6.48582	11.0442	-12.0551	10.5225	19.4428	-3.65382
1077	0.528	-1.20939	-3.71652	-5.16682	6.47852	13.4634	-11.9497	10.3698	20.7748	-3.92834
1078	0.53	-1.18092	-3.74083	-5.14605	6.47072	15.0347	-12.2832	10.3595	22.0054	-3.88143
1079	0.532	-1.14992	-3.76691	-5.12565	6.46407	16.2705	-13.2442	10.2187	23.3358	-3.2793
1080	0.534	-1.11608	-3.79406	-5.10519	6.45782	17.3829	-14.33	10.0688	24.6758	-2.54495
1081	0.536	-1.07969	-3.82247	-5.08455	6.4521	18.8423	-14.5369	10.3316	25.9441	-2.68262
1082	0.538	-1.04376	-3.85443	-5.06336	6.44854	18.779	-15.8525	10.8453	26.8621	-2.07989
1083	0.54	-1.00774	-3.88855	-5.0411	6.44585	17.136	-18.5048	11.3935	27.6746	-0.426217
1084	0.542	-0.972913	-3.92618	-5.01753	6.44493	16.6443	-20.0264	12.068	28.7006	0.29207
1085	0.544	-0.940541	-3.96826	-4.99263	6.44656	16.4625	-21.35	12.838	29.8605	0.797875
1086	0.546	-0.911591	-4.01457	-4.96583	6.45037	14.017	-24.1683	13.7859	31.155	2.44777
1087	0.548	-0.884138	-4.06394	-4.93695	6.45529	11.7392	-26.4868	15.0053	32.627	3.59101
1088	0.55	-0.861986	-4.11878	-4.90618	6.46359	10.7853	-27.937	16.0375	33.9705	4.19069
1089	0.552	-0.844417	-4.17839	-4.87292	6.47436	8.12104	-30.7419	17.0097	36.0603	5.97859
1090	0.554	-0.829099	-4.24107	-4.83766	6.48668	5.65822	-33.2065	18.2216	38.2977	7.39817
1091	0.556	-0.82163	-4.31056	-4.80026	6.50373	3.27246	-35.3423	19.3167	40.4095	8.75361
1092	0.558	-0.816313	-4.38218	-4.76082	6.52191	0.734679	-37.3465	20.1978	42.4647	10.2579
1093	0.56	-0.815536	-4.45761	-4.7196	6.54293	-0.22519	-38.1822	21.0167	43.5848	10.8811
1094	0.562	-0.818647	-4.53579	-4.67686	6.56632	-1.90167	-39.4606	21.7819	45.1132	11.9809
1095	0.564	-0.822926	-4.61476	-4.63285	6.59064	-3.4701	-40.3939	22.3595	46.2997	12.9997
1096	0.566	-0.830158	-4.69543	-4.58773	6.61691	-3.85361	-40.36	22.785	46.5074	13.3257
1097	0.568	-0.841598	-4.7784	-4.5417	6.64594	-5.86587	-41.4273	23.2139	47.8489	14.665
1098	0.57	-0.853877	-4.86056	-4.49499	6.67526	-8.006	-42.2034	23.5823	49.0035	15.8744
1099	0.572	-0.868744	-4.94314	-4.44799	6.70626	-7.70714	-40.9426	23.6425	47.9027	15.4958
1100	0.574	-0.884236	-5.02449	-4.40072	6.73749	-7.17365	-39.7631	23.5549	46.7696	15.2095
1101	0.576	-0.898186	-5.10255	-4.35412	6.76766	-7.01388	-38.7616	23.2889	45.7605	15.1722
1102	0.578	-0.912911	-5.17902	-4.30746	6.79779	-7.16374	-37.5031	23.0757	44.6127	14.9124
1103	0.58	-0.925898	-5.25153	-4.2612	6.82596	-6.8418	-35.7266	23.1727	43.1297	13.9483
1104	0.582	-0.93829	-5.32095	-4.21572	6.85312	-5.52567	-33.4624	22.7942	40.8637	12.7158
1105	0.584	-0.949457	-5.38671	-4.17063	6.8784	-4.9377	-31.866	22.1114	39.0991	12.23
1106	0.586	-0.95922	-5.44892	-4.12653	6.90211	-4.93937	-30.5186	21.7991	37.8283	11.7467
1107	0.588	-0.967707	-5.50766	-4.08347	6.92427	-4.18736	-28.6091	21.4685	36.0126	10.6806
1108	0.59	-0.974519	-5.56267	-4.04113	6.94433	-2.70998	-26.3582	20.9003	33.7479	9.33164
1109	0.592	-0.979381	-5.61402	-3.99971	6.96234	-1.64991	-24.5698	20.4114	31.9847	8.31784
1110	0.594	-0.981457	-5.66137	-3.95945	6.97794	-0.759023	-22.9927	19.9437	30.4466	7.4448
1111	0.596	-0.982127	-5.70582	-3.92007	6.99199	0.277043	-21.3294	19.4102	28.8405	6.48466
1112	0.598	-0.980881	-5.74731	-3.88175	7.0044	1.04714	-19.9743	18.9054	27.5224	5.76569
1113	0.6	-0.976566	-5.78515	-3.84437	7.01433	2.50338	-18.333	18.4383	26.1216	4.66622
1114	0.602	-0.971244	-5.8211	-3.80811	7.02354	3.77128	-16.9207	17.9128	24.9279	3.79012
1115	0.604	-0.963388	-5.85467	-3.77308	7.03147	4.08563	-16.4316	17.2051	24.1392	3.88956
1116	0.606	-0.955236	-5.88796	-3.73962	7.04026	4.23282	-16.5105	16.3336	23.6072	4.55781
1117	0.608	-0.946186	-5.92004	-3.70778	7.0491	4.51534	-16.2526	15.4456	22.8714	4.91905
1118	0.61	-0.937058	-5.95185	-3.67721	7.05864	4.85579	-15.4361	14.8722	21.978	4.62337
1119	0.612	-0.927381	-5.98285	-3.64826	7.06854	4.88747	-15.1499	14.3184	21.4108	4.79168
1120	0.614	-0.917716	-6.01306	-3.62007	7.07842	4.81546	-15.1676	13.6941	20.9946	5.25694
1121	0.616	-0.911644	-6.04577	-3.59326	7.09182	2.98068	-16.3106	13.1799	21.1809	6.84368
1122	0.618	-0.907617	-6.07924	-3.56832	7.10731	0.233945	-17.925	12.1826	21.6743	9.18582
1123	0.62	-0.907811	-6.11474	-3.54428	7.12574	-1.06428	-18.1755	11.3084	21.4327	10.1076
1124	0.622	-0.912555	-6.15226	-3.52227	7.14769	-2.70301	-18.5836	10.8425	21.6845	10.9976
1125	0.624	-0.922194	-6.19145	-3.50168	7.17261	-6.1269	-20.1796	9.99385	23.3373	13.3279
1126	0.626	-0.937463	-6.23287	-3.48269	7.20115	-9.75084	-21.7199	8.94961	25.4348	15.7405
1127	0.628	-0.960056	-6.2766	-3.46544	7.23372	-12.8043	-22.393	8.12487	27.0446	17.2372
1128	0.63	-0.989511	-6.32233	-3.44953	7.26981	-16.273	-23.009	7.62921	29.1964	18.6051
1129	0.632	-1.02504	-6.36864	-3.43568	7.3085	-19.6876	-23.6305	6.7576	31.4907	20.1762
1130	0.634	-1.06885	-6.41705	-3.42356	7.3513	-23.3984	-24.351	5.35653	34.1928	22.1638
1131	0.636	-1.11804	-6.46499	-3.41341	7.39578	-26.8109	-24.5442	4.37285	36.611	23.4901
1132	0.638	-1.17458	-6.51317	-3.40591	7.4432	-29.4638	-23.7107	3.46906	37.9782	23.8102
1133	0.64	-1.2381	-6.56164	-3.40048	7.49342	-33.2201	-23.779	2.09418	40.9073	25.3606
1134	0.642	-1.30663	-6.60835	-3.39773	7.54468	-36.5628	-23.8787	0.618255	43.674	26.969
1135	0.644	-1.37957	-6.65257	-3.39797	7.59646	-37.5148	-21.6883	-0.839367	43.3411	26.1819
1136	0.646	-1.45579	-6.69433	-3.40127	7.64866	-38.0179	-19.1122	-2.3861	42.6184	25.0247
1137	0.648	-1.5342	-6.73185	-3.4079	7.6997	-39.8028	-17.9494	-4.12448	43.8572	25.4496
1138	0.65	-1.6125	-6.76391	-3.41822	7.74822	-40.3381	-15.6801	-6.0916	43.7051	24.7704
1139	0.652	-1.69165	-6.79182	-3.43209	7.7955	-38.9217	-12.0369	-7.97294	41.5133	22.4435
1140	0.654	-1.76752	-6.81215	-3.44987	7.83781	-37.171	-8.43973	-9.7347	39.3405	20.0026
1141	0.656	-1.8387	-6.82429	-3.47137	7.87415	-34.6004	-4.19813	-11.6678	36.7552	16.8618
1142	0.658	-1.9059	-6.8295	-3.49677	7.90582	-32.017	-0.235525	-13.7137	34.8311	13.9876
1143	0.66	-1.96475	-6.82462	-3.52666	7.92926	-28.4284	4.03297	-15.9773	32.859	10.6792
1144	0.662	-2.01716	-6.81111	-3.56009	7.94572	-23.6122	9.4301	-17.9471	31.1217	5.95205
1145	0.664	-2.05997	-6.78788	-3.59766	7.95374	-19.1803	14.3404	-19.5201	30.896	1.55856
1146	0.666	-2.0944	-6.75517	-3.63835	7.95339	-15.0093	18.5417	-21.1838	31.9034	-2.10513
1147	0.668	-2.12122	-6.71495	-3.68259	7.9468	-11.4453	22.1226	-22.9439	33.8648	-5.00595
1148	0.67	-2.13847	-6.66573	-3.73017	7.93216	-7.02594	26.1805	-24.7255	36.6897	-8.47898
1149	0.672	-2.1505	-6.61095	-3.78016	7.91321	-3.19449	29.8775	-25.8409	39.631	-11.7482
1150	0.674	-2.15514	-6.54959	-3.83249	7.88858	-1.3072	31.8895	-26.4337	41.4414	-13.2773
1151	0.676	-2.15333	-6.48178	-3.88626	7.85833	1.7795	34.7072	-27.2129	44.1395	-15.6572
1152	0.678	-2.1473	-6.40985	-3.94098	7.82485	5.22638	37.981	-27.8093	47.3627	-18.5408
1153	0.68	-2.13642	-6.33324	-3.99627	7.78745	6.67852	39.5652	-27.7883	48.8077	-19.749
1154	0.682	-2.12335	-6.25421	-4.05185	7.74863	6.74572	39.8348	-27.6244	48.943	-19.5555
1155	0.684	-2.11128	-6.17592	-4.10676	7.71135	5.88893	39.0928	-27.4559	48.1327	-18.2993
1156	0.686	-2.10031	-6.0979	-4.16041	7.67494	4.77665	38.3204	-26.6562	46.9236	-17.3038
1157	0.688	-2.09358	-6.02263	-4.21238	7.64195	2.96116	37.5527	-25.3583	45.4094	-16.4286
1158	0.69	-2.09074	-5.9499	-4.26231	7.61181	0.00986298	35.6833	-24.2948	43.1687	-14.291
1159	0.692	-2.0925	-5.88003	-4.30992	7.58477	-2.41914	33.746	-23.4083	41.1411	-12.1926
1160	0.694	-2.10001	-5.81427	-4.35544	7.56212	-4.64621	32.132	-22.2716	39.371	-10.5876
1161	0.696	-2.11205	-5.75186	-4.39866	7.54273	-7.35544	30.3418	-20.9655	37.6069	-8.85173
1162	0.698	-2.13228	-5.69537	-4.43918	7.52928	-11.489	27.3181	-19.5977	35.5295	-5.85594
1163	0.7	-2.15987	-5.64423	-4.47678	7.5209	-16.5559	23.4713	-18.0908	33.9452	-2.09156
1164	0.702	-2.1954	-5.59912	-4.51222	7.51865	-20.0695	20.8041	-16.9243	33.4967	0.524303
1165	0.704	-2.23822	-5.55977	-4.5457	7.52223	-22.6203	18.7611	-16.3702	33.6399	2.7566
1166	0.706	-2.28644	-5.52446	-4.57706	7.52973	-25.4505	16.5272	-15.4912	34.0713	5.01898
1167	0.708	-2.3397	-5.49302	-4.60712	7.54141	-28.1173	14.6135	-14.3384	34.7811	6.83854
1168	0.71	-2.39666	-5.46472	-4.63522	7.55595	-29.6596	13.3447	-13.5929	35.2497	8.09495
1169	0.712	-2.4559	-5.43812	-4.66193	7.5722	-29.9843	12.8335	-13.0694	35.1364	8.55453
1170	0.714	-2.51667	-5.41311	-4.68759	7.59005	-30.3478	12.4575	-12.5911	35.1385	8.95431
1171	0.716	-2.578	-5.3889	-4.71236	7.60873	-31.0655	11.7753	-12.1444	35.3725	9.70725
1172	0.718	-2.64	-5.36543	-4.73646	7.62833	-31.3151	11.3823	-11.842	35.3613	10.1843
1173	0.72	-2.70112	-5.34204	-4.75999	7.64793	-30.4934	11.6592	-11.6716	34.6701	9.89016
1174	0.722	-2.75942	-5.31714	-4.78328	7.66591	-28.3952	12.7619	-11.5675	33.2109	8.58707
1175	0.724	-2.81633	-5.29223	-4.80635	7.68378	-27.1126	13.2425	-11.5086	32.294	8.01563
1176	0.726	-2.8686	-5.26518	-4.82952	7.69905	-26.1963	13.2187	-11.5558	31.5359	7.96943
1177	0.728	-2.91731	-5.23671	-4.85258	7.71241	-23.3756	14.5201	-11.6033	29.8645	6.28367
1178	0.73	-2.96351	-5.2075	-4.87472	7.7242	-21.2572	15.6213	-11.0405	28.5969	4.59167
1179	0.732	-3.00357	-5.1746	-4.89563	7.73079	-19.7551	16.535	-9.92473	27.6074	2.89256
1180	0.734	-3.04047	-5.14053	-4.91467	7.73456	-17.2269	17.8668	-8.93672	26.3791	0.575909
1181	0.736	-3.07469	-5.10555	-4.93147	7.73561	-15.8039	17.9863	-7.99211	25.2417	-0.49452
1182	0.738	-3.10459	-5.06913	-4.9463	7.73307	-14.83	17.833	-6.87605	24.1915	-1.33786
1183	0.74	-3.13455	-5.03446	-4.95806	7.73004	-14.1272	17.5607	-5.30381	23.1535	-2.30654
1184	0.742	-3.16232	-4.9995	-4.96693	7.72435	-14.0341	16.9795	-3.44026	22.2956	-3.03213
1185	0.744	-3.18942	-4.96538	-4.97223	7.71689	-13.3066	16.9813	-1.78396	21.6474	-4.27736
1186	0.746	-3.21791	-4.93343	-4.97329	7.70891	-13.7627	16.0576	0.258946	21.15	-4.69841
1187	0.748	-3.2465	-4.90267	-4.97005	7.69918	-15.2374	14.3704	2.87641	21.1414	-4.58244
1188	0.75	-3.27638	-4.87378	-4.96249	7.68861	-15.474	13.7679	5.13976	21.3405	-5.4508
1189	0.752	-3.30757	-4.84712	-4.95042	7.67732	-15.2963	13.4059	6.93713	21.49	-6.34704
1190	0.754	-3.34	-4.82219	-4.93412	7.66516	-16.3323	12.0229	9.04789	22.2072	-6.27125
1191	0.756	-3.3742	-4.79955	-4.91429	7.65318	-18.0165	10.3816	11.1273	23.5836	-5.71248
1192	0.758	-3.41214	-4.78097	-4.8907	7.64325	-19.739	8.58895	12.6615	24.9742	-4.66225
1193	0.76	-3.45221	-4.76493	-4.8641	7.63425	-20.9895	6.92471	13.9701	26.1472	-3.73153
1194	0.762	-3.49309	-4.7511	-4.83558	7.62611	-20.7374	6.34432	14.8984	26.3107	-3.90075
1195	0.764	-3.53608	-4.74005	-4.80516	7.61981	-20.9444	5.51554	15.4987	26.6327	-3.48522
1196	0.766	-3.57558	-4.7283	-4.77441	7.61161	-20.5065	5.05792	15.6871	26.3094	-3.34874
1197	0.768	-3.6133	-4.71723	-4.74432	7.60373	-17.6699	5.89637	14.9237	23.8686	-4.57282
1198	0.77	-3.64845	-4.70643	-4.71517	7.59569	-15.9266	5.87577	13.9341	21.9623	-4.64055
1199	0.772	-3.67756	-4.6943	-4.68906	7.58605	-14.4579	5.5693	12.705	20.0366	-4.29056
1200	0.774	-3.70352	-4.68308	-4.66568	7.57732	-11.6081	5.79878	10.8097	16.8885	-4.56623
1201	0.776	-3.72253	-4.67019	-4.64623	7.56673	-8.02748	6.4836	8.7114	13.5043	-5.40158
1202	0.778	-3.73476	-4.65669	-4.63144	7.55536	-4.01495	7.39538	6.30921	10.5175	-6.44098
1203	0.78	-3.73986	-4.64238	-4.62109	7.54272	-0.634861	7.42192	3.85835	8.38897	-6.61709
1204	0.782	-3.73761	-4.6275	-4.61605	7.52937	2.58826	7.20192	1.38756	7.77766	-6.56175
1205	0.784	-3.72805	-4.61275	-4.6158	7.51541	6.53853	7.39395	-1.2164	9.94497	-7.03457
1206	0.786	-3.71027	-4.59719	-4.62045	7.49992	11.0832	7.95514	-3.58684	14.1063	-8.14945
1207	0.788	-3.68529	-4.58178	-4.62928	7.4836	14.8423	8.08817	-5.5233	17.7825	-8.8443
1208	0.79	-3.6527	-4.56616	-4.64143	7.46559	17.7022	7.55694	-6.90707	20.4495	-8.98902
1209	0.792	-3.61572	-4.55277	-4.65676	7.44893	19.9433	6.41812	-8.21549	22.5039	-8.46727
1210	0.794	-3.57689	-4.54335	-4.67389	7.43515	20.2016	3.84958	-9.31952	22.5783	-6.21247
1211	0.796	-3.53639	-4.53768	-4.69226	7.42387	19.7202	1.12749	-9.53361	21.9327	-4.05721
1212	0.798	-3.4972	-4.53742	-4.71061	7.41677	19.6435	-0.886291	-9.04169	21.6426	-2.97756
1213	0.8	-3.46031	-4.54262	-4.72699	7.41307	18.3211	-3.59708	-7.83397	20.2478	-1.3524
1214	0.802	-3.42711	-4.55366	-4.74097	7.41334	15.4018	-7.23151	-6.13703	18.0879	1.24662
1215	0.804	-3.3991	-4.57108	-4.75113	7.41767	12.2812	-10.6327	-4.2353	16.7875	3.63731
1216	0.806	-3.37842	-4.59561	-4.75658	7.42687	8.94489	-13.7459	-1.67119	16.485	5.50711
1217	0.808	-3.36541	-4.62703	-4.75696	7.44071	4.56268	-17.3417	1.31819	17.9803	7.87758
1218	0.81	-3.36139	-4.66556	-4.75104	7.45914	-0.432163	-21.2293	4.44509	21.694	10.642
1219	0.812	-3.36794	-4.71229	-4.73905	7.4838	-5.82499	-25.2871	7.63688	27.0497	13.7078
1220	0.814	-3.38512	-4.7666	-4.72033	7.51406	-11.4315	-29.2911	10.9089	33.2814	16.8781
1221	0.816	-3.41158	-4.82693	-4.69508	7.54863	-15.995	-32.0353	14.3513	38.5754	18.7875
1222	0.818	-3.44667	-4.89305	-4.66419	7.5879	-19.345	-33.9315	17.1605	42.6621	20.1195
1223	0.82	-3.48804	-4.96264	-4.62697	7.6291	-22.2373	-35.8209	19.7016	46.5381	21.5193
1224	0.822	-3.53307	-5.03448	-4.58545	7.67169	-23.8542	-36.7827	22.2105	49.1457	21.8485
1225	0.824	-3.58086	-5.10776	-4.53984	7.71505	-24.1716	-36.7374	23.8643	50.0341	21.4983
1226	0.826	-3.63059	-5.18224	-4.49022	7.75879	-24.904	-37.0988	25.4051	51.3999	21.7298
1227	0.828	-3.67962	-5.25661	-4.43897	7.80231	-25.2069	-37.6892	26.5719	52.554	22.1623
1228	0.83	-3.72569	-5.32907	-4.3858	7.84315	-22.6462	-36.3149	26.8048	50.4987	20.4429
1229	0.832	-3.76781	-5.40034	-4.33189	7.88196	-18.8908	-34.1747	26.9693	47.4565	17.6231
1230	0.834	-3.80414	-5.46894	-4.27837	7.9174	-16.5772	-33.6234	26.9068	46.1445	16.6506
1231	0.836	-3.83333	-5.53447	-4.2253	7.94846	-13.8687	-32.8886	26.3223	44.3494	15.5961
1232	0.838	-3.85578	-5.59826	-4.17382	7.97674	-9.24479	-31.0355	25.3682	41.1365	12.9763
1233	0.84	-3.86904	-5.65801	-4.12404	7.99939	-3.98742	-28.8814	24.3113	37.9615	9.82302
1234	0.842	-3.87224	-5.7139	-4.07606	8.01606	1.01304	-26.7836	23.5144	35.6555	6.6454
1235	0.844	-3.86619	-5.76653	-4.03039	8.02772	5.41252	-25.3792	22.5117	34.3537	4.32167
1236	0.846	-3.85084	-5.81594	-3.98684	8.03423	9.69088	-24.2341	21.0961	33.5597	2.42956
1237	0.848	-3.82831	-5.86339	-3.94505	8.03733	13.5273	-23.0494	20.1583	33.4756	0.477162
1238	0.85	-3.79829	-5.90834	-3.90483	8.03637	16.5838	-21.9704	19.9068	33.9706	-1.35811
1239	0.852	-3.76409	-5.95301	-3.86521	8.03409	18.5832	-21.7639	19.7604	34.7775	-2.08685
1240	0.854	-3.72609	-5.99642	-3.8257	8.02974	19.5167	-22.0696	19.6598	35.4186	-1.94209
1241	0.856	-3.68604	-6.03951	-3.78581	8.02465	20.4446	-21.4873	19.9409	35.7396	-2.62674
1242	0.858	-3.6475	-6.08407	-3.74504	8.02157	19.7736	-21.7536	20.6676	35.9356	-2.14111
1243	0.86	-3.61004	-6.1287	-3.7028	8.01898	17.5528	-23.1058	21.5639	36.1522	-0.200123
1244	0.862	-3.57718	-6.17545	-3.65872	8.01989	15.3911	-23.9381	22.4926	36.2744	1.30651
1245	0.864	-3.54982	-6.22436	-3.61249	8.02458	12.5575	-24.7219	23.5939	36.4079	2.99937
1246	0.866	-3.52777	-6.27414	-3.56392	8.0319	9.31024	-25.4033	24.9109	36.7772	4.70113
1247	0.868	-3.51454	-6.32675	-3.51277	8.04483	5.08235	-26.4742	26.2634	37.6361	7.132
1248	0.87	-3.50935	-6.38111	-3.45861	8.06202	-0.0983409	-28.0838	27.7425	39.4761	10.3697
1249	0.872	-3.51396	-6.43799	-3.40205	8.08514	-4.7897	-29.146	29.0969	41.4615	13.0465
1250	0.874	-3.52648	-6.49571	-3.3431	8.11213	-8.46762	-29.2161	30.0136	42.7328	14.7066
1251	0.876	-3.54695	-6.55434	-3.28218	8.14328	-11.7071	-29.03	30.8367	43.9397	16.036
1252	0.878	-3.5741	-6.61203	-3.22008	8.17692	-15.3441	-28.9408	31.4972	45.4432	17.7054
1253	0.88	-3.60689	-6.66867	-3.15666	8.21251	-18.2625	-28.1329	31.9263	46.3063	18.5936
1254	0.882	-3.64723	-6.72582	-3.09284	8.25255	-21.2175	-27.9572	32.1195	47.5757	20.1246
1255	0.884	-3.69163	-6.78083	-3.02886	8.29348	-24.1055	-27.9486	31.9713	48.8299	21.9048
1256	0.886	-3.74126	-6.83559	-2.96513	8.33753	-25.801	-26.9295	31.7357	48.9698	22.3696
1257	0.888	-3.79379	-6.88838	-2.90302	8.38273	-26.9762	-25.8263	30.9489	48.5031	22.7132
1258	0.89	-3.84755	-6.93817	-2.84264	8.42748	-27.342	-24.3571	29.51	47.0286	22.5817
1259	0.892	-3.90192	-6.98513	-2.7852	8.47198	-27.091	-22.5505	27.9609	44.9918	21.8778
1260	0.894	-3.95663	-7.02942	-2.73122	8.51629	-27.2002	-21.2665	26.1995	43.3421	21.7884
1261	0.896	-4.00974	-7.06993	-2.68101	8.55861	-26.8145	-19.8507	24.1327	41.1759	21.4009
1262	0.898	-4.06129	-7.10734	-2.63493	8.59948	-25.1271	-17.6936	21.9475	37.7641	19.7655
1263	0.9	-4.10936	-7.14055	-2.59375	8.63723	-22.9971	-15.4574	19.5004	33.883	17.8643
1264	0.902	-4.15291	-7.16889	-2.55764	8.67071	-20.6829	-13.0835	16.698	29.6274	15.7982
1265	0.904	-4.1936	-7.19415	-2.52697	8.70217	-19.1259	-11.3431	13.8873	26.2169	14.5617
1266	0.906	-4.22883	-7.21426	-2.50231	8.7287	-17.2799	-9.60181	10.966	22.6063	13.1639
1267	0.908	-4.26038	-7.23033	-2.48323	8.75185	-14.2613	-6.74482	7.98219	17.6803	10.2497
1268	0.91	-4.28608	-7.24137	-2.4707	8.76997	-11.3416	-3.95462	4.83628	12.9484	7.44574
1269	0.912	-4.30683	-7.24798	-2.46468	8.78388	-8.96575	-2.07939	1.29483	9.29436	5.74848
1270	0.914	-4.32383	-7.25112	-2.46521	8.79497	-7.53455	-0.916446	-2.08875	7.87224	5.04522
1271	0.916	-4.33772	-7.25124	-2.47236	8.80391	-6.47978	0.449941	-5.13484	8.27989	4.26402
1272	0.918	-4.3474	-7.24706	-2.4856	8.80897	-4.24796	2.94535	-8.10618	9.61407	1.96063
1273	0.92	-4.35361	-7.23879	-2.50438	8.81056	-1.4651	5.77233	-10.8732	12.3973	-0.927925
1274	0.922	-4.35688	-7.22675	-2.52879	8.80926	-0.496565	7.20903	-13.4882	15.3019	-1.79647
1275	0.924	-4.35741	-7.21092	-2.55782	8.80493	-0.430771	8.16215	-15.851	17.8342	-1.86663
1276	0.926	-4.35811	-7.1935	-2.59105	8.80074	-0.116262	9.41686	-17.6441	20.0001	-2.44487
1277	0.928	-4.35802	-7.17348	-2.6284	8.79544	0.123221	10.5565	-19.4351	22.1173	-2.86293
1278	0.93	-4.35676	-7.15021	-2.66898	8.78808	0.791137	12.2245	-21.3219	24.5904	-3.86278
1279	0.932	-4.35568	-7.12468	-2.71225	8.78006	1.04624	13.8434	-22.4909	26.4305	-4.80475
1280	0.934	-4.35683	-7.09821	-2.75778	8.77336	-0.825453	13.7786	-23.0779	26.8909	-3.48364
1281	0.936	-4.35916	-7.06963	-2.80439	8.76621	-2.78324	13.685	-23.5804	27.4055	-2.10882
1282	0.938	-4.36508	-7.04074	-2.85136	8.76106	-3.29943	14.954	-23.7112	28.2264	-2.65675
1283	0.94	-4.37295	-7.00979	-2.89831	8.75557	-4.11417	16.2351	-23.3781	28.7584	-3.20444
1284	0.942	-4.38241	-6.97675	-2.94455	8.74934	-5.36598	17.0445	-22.8854	29.0353	-3.20159
1285	0.944	-4.39731	-6.94429	-2.98971	8.74631	-8.06709	16.5138	-22.322	28.9147	-1.42536
1286	0.946	-4.41354	-6.90944	-3.03343	8.74193	-10.1981	16.6074	-21.5513	29.0562	-0.499149
1287	0.948	-4.4356	-6.87583	-3.07523	8.7412	-11.0745	17.715	-20.4406	29.2281	-1.12382
1288	0.95	-4.46035	-6.84059	-3.11465	8.74011	-13.2064	17.8174	-19.0619	29.2442	-0.412499
1289	0.952	-4.48678	-6.80352	-3.15186	8.73804	-14.5177	18.4412	-17.8706	29.4992	-0.457945
1290	0.954	-4.51808	-6.76697	-3.18631	8.73827	-15.662	18.9963	-16.7639	29.7857	-0.500084
1291	0.956	-4.54921	-6.72726	-3.21876	8.73566	-16.6965	19.6901	-15.5828	30.1546	-0.726585
1292	0.958	-4.58339	-6.68761	-3.24902	8.73429	-16.9896	20.679	-14.5938	30.4835	-1.48934
1293	0.96	-4.61709	-6.64504	-3.27741	8.73014	-17.2416	21.4201	-13.7419	30.7398	-2.02671
1294	0.962	-4.65017	-6.6002	-3.30466	8.72396	-16.4006	23.0276	-13.2239	31.2109	-3.67046
1295	0.964	-4.68284	-6.55366	-3.33084	8.7163	-15.6334	24.2709	-12.9716	31.6503	-4.89289
1296	0.966	-4.71377	-6.50433	-3.35638	8.70582	-15.4014	24.9071	-12.6386	31.8952	-5.39705
1297	0.968	-4.74343	-6.45336	-3.38162	8.69376	-14.6661	25.8766	-12.4209	32.2331	-6.37471
1298	0.97	-4.77131	-6.4005	-3.40671	8.67971	-13.3678	27.0102	-12.5244	32.636	-7.65347
1299	0.972	-4.79708	-6.34614	-3.43231	8.66408	-12.1566	27.7333	-12.9221	32.9226	-8.4638
1300	0.974	-4.81966	-6.28971	-3.4586	8.64589	-10.8058	28.3857	-13.4217	33.2063	-9.25724
1301	0.976	-4.83849	-6.23121	-3.4858	8.62495	-8.54773	29.7299	-13.8221	33.8818	-11.0973
1302	0.978	-4.85391	-6.17122	-3.51442	8.60207	-6.32125	30.8582	-14.4889	34.6716	-12.6516
1303	0.98	-4.86615	-6.10999	-3.54405	8.5774	-5.28499	30.8813	-15.3027	34.8677	-12.6767
1304	0.982	-4.87455	-6.04734	-3.57516	8.55063	-3.99949	31.0813	-15.881	35.1318	-13.0618
1305	0.984	-4.88223	-5.98593	-3.60752	8.52536	-2.75256	31.149	-16.4333	35.3255	-13.3406
1306	0.986	-4.88752	-5.92437	-3.64098	8.49957	-2.48436	30.4055	-17.0307	34.9387	-12.4691
1307	0.988	-4.89152	-5.86364	-3.67521	8.47446	-1.89407	29.9957	-17.412	34.7348	-12.1101
1308	0.99	-4.89482	-5.80396	-3.71006	8.45043	-1.16742	29.7954	-17.5049	34.5767	-12.1027
1309	0.992	-4.89662	-5.74488	-3.74544	8.42668	-0.655809	29.384	-17.701	34.31	-11.7838
1310	0.994	-4.89826	-5.68687	-3.78073	8.40401	-0.551097	28.7519	-17.8347	33.8386	-11.1114
1311	0.996	-4.89894	-5.6294	-3.8161	8.38167	-0.502143	28.3576	-17.6317	33.3959	-10.7248
1312	0.998	-4.9024	-5.57528	-3.85085	8.36339	-1.51877	27.0432	-17.2215	32.0971	-9.20807
1313	1	-4.90678	-5.52239	-3.88459	8.34645	-3.41749	25.1487	-16.6101	30.3321	-6.89982
1314	1.002	-4.91388	-5.47235	-3.91717	8.3329	-4.22378	24.4188	-15.9423	29.4665	-6.05123
1315	1.004	-4.92496	-5.42535	-3.94773	8.32311	-5.6721	23.3685	-14.9637	28.3226	-4.77882
1316	1.006	-4.93689	-5.37926	-3.97684	8.31412	-7.27672	22.1263	-13.8919	27.1202	-3.35005
1317	1.008	-4.95178	-5.33539	-4.00434	8.3079	-7.74032	21.6147	-13.34	26.553	-2.83782
1318	1.01	-4.96899	-5.29283	-4.02951	8.30313	-8.77376	21.089	-12.4425	26.0103	-2.15421
1319	1.012	-4.98741	-5.25135	-4.05312	8.29932	-10.0745	20.4035	-11.0511	25.2968	-1.45897
1320	1.014	-5.00787	-5.21061	-4.07447	8.29642	-10.6702	20.0216	-10.0345	24.8074	-1.20588
1321	1.016	-5.02982	-5.17084	-4.0936	8.29423	-11.1299	19.8499	-9.18524	24.5411	-1.09219
1322	1.018	-5.05175	-5.13083	-4.11099	8.29131	-11.2673	19.8713	-8.23002	24.2807	-1.35119
1323	1.02	-5.07506	-5.09138	-4.12629	8.28882	-11.4876	19.8827	-7.16223	24.0538	-1.61382
1324	1.022	-5.09916	-5.05273	-4.13982	8.28671	-12.4401	19.1793	-6.18062	23.6813	-0.951764
1325	1.024	-5.12453	-5.01461	-4.15098	8.28479	-13.2509	18.4994	-5.18193	23.3381	-0.404703
1326	1.026	-5.15027	-4.97681	-4.16003	8.2825	-13.1145	18.7803	-3.92612	23.2402	-1.15784
1327	1.028	-5.17648	-4.93919	-4.16663	8.27963	-12.721	19.2106	-2.64314	23.1917	-2.17666
1328	1.03	-5.20306	-4.90222	-4.17093	8.27649	-13.2786	18.5144	-1.52296	22.8347	-1.85107
1329	1.032	-5.22919	-4.86538	-4.17341	8.27246	-13.6363	17.6976	-0.744975	22.3542	-1.41311
1330	1.034	-5.2563	-4.8301	-4.17391	8.26922	-13.3421	17.5453	0.0325691	22.042	-1.7839
1331	1.036	-5.28309	-4.79596	-4.17228	8.26561	-13.3153	17.0113	1.30545	21.6422	-2.01878
1332	1.038	-5.30971	-4.7629	-4.16875	8.26176	-13.3632	16.0547	2.54838	21.0434	-1.95311
1333	1.04	-5.33641	-4.73173	-4.16286	8.25808	-13.343	15.1048	3.4047	20.4397	-1.74875
1334	1.042	-5.36285	-4.70237	-4.15507	8.25452	-13.2037	14.2083	4.28898	19.8648	-1.67473
1335	1.044	-5.389	-4.67496	-4.14561	8.25122	-12.9506	13.2787	5.22192	19.2694	-1.6888
1336	1.046	-5.41477	-4.64959	-4.13406	8.24796	-12.7581	12.1845	6.21837	18.7056	-1.60987
1337	1.048	-5.43961	-4.62627	-4.12107	8.24469	-12.3548	11.0663	7.04798	18.0216	-1.58113
1338	1.05	-5.46306	-4.60509	-4.10689	8.24126	-11.3859	10.0623	7.36445	16.8856	-1.745
1339	1.052	-5.48514	-4.58595	-4.09168	8.23769	-10.4105	9.09284	7.64594	15.7961	-1.92787
1340	1.054	-5.50668	-4.57015	-4.07551	8.23526	-10.4241	7.40995	8.32528	15.2604	-1.26191
1341	1.056	-5.52799	-4.55784	-4.05833	8.23424	-11.0166	4.96494	9.02833	15.084	0.198016
1342	1.058	-5.54952	-4.54915	-4.03994	8.23487	-10.9997	3.08759	9.46004	14.833	1.0661
1343	1.06	-5.57118	-4.54508	-4.02076	8.23786	-10.5779	1.41403	9.75776	14.4604	1.61093
1344	1.062	-5.59125	-4.54372	-4.00128	8.24122	-9.86424	-0.371081	9.86837	13.958	2.10568
1345	1.064	-5.61043	-4.54576	-3.9817	8.24589	-9.04725	-1.75441	9.77518	13.4345	2.40269
1346	1.066	-5.62842	-4.55133	-3.96191	8.2517	-8.72094	-3.43422	9.81864	13.574	3.12842
1347	1.068	-5.64478	-4.55971	-3.9423	8.2581	-8.12757	-5.22212	9.92106	13.8476	3.70278
1348	1.07	-5.6606	-4.5717	-3.92236	8.26606	-7.36531	-6.75189	9.95639	14.1055	4.05358
1349	1.072	-5.67526	-4.58715	-3.90238	8.27521	-7.11247	-8.49484	10.0384	14.9506	4.85286
1350	1.074	-5.68892	-4.60575	-3.8822	8.28542	-6.79805	-10.2694	10.126	15.944	5.63164
1351	1.076	-5.70169	-4.62745	-3.86162	8.29667	-6.10301	-11.6565	10.3445	16.7371	5.88075
1352	1.078	-5.71478	-4.65317	-3.84043	8.31021	-6.13174	-13.4431	10.7559	18.2758	6.77325
1353	1.08	-5.72613	-4.68086	-3.81865	8.32353	-6.11704	-15.0468	11.1384	19.6949	7.55996
1354	1.082	-5.73799	-4.71226	-3.7961	8.33909	-5.4736	-16.1017	11.4089	20.479	7.67155
1355	1.084	-5.74935	-4.74618	-3.77266	8.35548	-5.48953	-17.6132	11.8593	21.9318	8.42746
1356	1.086	-5.75868	-4.7812	-3.74826	8.37089	-4.86921	-18.3698	12.5109	22.7526	8.23996
1357	1.088	-5.76813	-4.81877	-3.7221	8.38724	-3.90073	-18.6849	13.4208	23.3336	7.46186
1358	1.09	-5.77514	-4.85665	-3.69445	8.40168	-3.35999	-19.3526	14.3945	24.3519	7.1668
1359	1.092	-5.78188	-4.8963	-3.66473	8.41631	-2.9783	-20.0793	15.2625	25.3967	7.08168
1360	1.094	-5.78691	-4.93645	-3.63322	8.42954	-2.52891	-20.5502	16.2229	26.3038	6.77833
1361	1.096	-5.79058	-4.9771	-3.59956	8.44151	-1.36736	-20.322	17.325	26.7397	5.53218
1362	1.098	-5.79352	-5.01854	-3.56338	8.45271	-0.774504	-20.4941	18.6937	27.75	4.81795
1363	1.1	-5.79582	-5.06064	-3.52484	8.46322	-1.25621	-21.4451	20.0325	29.373	5.34018
1364	1.102	-5.79773	-5.10345	-3.48342	8.47308	-1.32869	-21.9601	21.2869	30.6128	5.38462
1365	1.104	-5.79889	-5.14654	-3.43935	8.48193	-0.275039	-21.5086	22.7139	31.2829	4.02844
1366	1.106	-5.80016	-5.1904	-3.39269	8.49073	0.114684	-21.5168	24.0791	32.2923	3.45352
1367	1.108	-5.79897	-5.23286	-3.3435	8.49647	0.230617	-21.6518	25.2123	33.2343	3.25622
1368	1.11	-5.79759	-5.27561	-3.29191	8.50181	1.1697	-21.0872	26.3121	33.7396	2.09948
1369	1.112	-5.79716	-5.31943	-3.23807	8.50814	0.677322	-21.6326	27.5022	34.9972	2.59666
1370	1.114	-5.79608	-5.36303	-3.18211	8.51366	-0.415688	-22.6243	28.5876	36.4593	3.8497
1371	1.116	-5.79611	-5.40784	-3.12408	8.52053	-0.151226	-22.5686	29.4892	37.1346	3.61449
1372	1.118	-5.79791	-5.45417	-3.06428	8.52957	-0.502036	-22.941	30.328	38.0306	4.11523
1373	1.12	-5.79984	-5.50076	-3.00301	8.539	-1.71614	-23.8924	31.0461	39.2129	5.63854
1374	1.122	-5.80308	-5.54847	-2.94048	8.5503	-2.07994	-24.2095	31.5703	39.8385	6.26459
1375	1.124	-5.80771	-5.59727	-2.87709	8.56368	-2.21977	-24.3637	31.9174	40.2149	6.70654
1376	1.126	-5.81288	-5.64649	-2.81284	8.57814	-2.82247	-24.802	32.2506	40.7824	7.66308
1377	1.128	-5.82014	-5.69731	-2.7482	8.5957	-3.99557	-25.6567	32.5248	41.6185	9.31216
1378	1.13	-5.82867	-5.74898	-2.68332	8.61536	-5.07101	-26.4451	32.5079	42.2117	10.9526
1379	1.132	-5.8394	-5.80224	-2.61816	8.63825	-5.63273	-26.8057	32.4961	42.5002	11.9636
1380	1.134	-5.85076	-5.85588	-2.55344	8.66272	-5.97232	-27.0026	32.4345	42.624	12.7266
1381	1.136	-5.86105	-5.90844	-2.48914	8.68663	-5.19391	-26.2985	32.015	41.7558	12.2183
1382	1.138	-5.87208	-5.96142	-2.42543	8.7122	-4.68726	-25.7661	31.5699	41.0186	12.0011
1383	1.14	-5.88143	-6.01288	-2.36276	8.73663	-4.99596	-25.9203	31.175	40.8498	12.7716
1384	1.142	-5.8906	-6.06389	-2.30117	8.76158	-4.57401	-25.4721	30.5583	40.0445	12.6785
1385	1.144	-5.89853	-6.11373	-2.24069	8.78584	-3.55284	-24.5013	29.8586	38.7875	11.8198
1386	1.146	-5.904	-6.16125	-2.18149	8.80778	-2.12481	-23.2062	29.2826	37.4234	10.405
1387	1.148	-5.90679	-6.20617	-2.12391	8.8271	-0.575401	-21.7225	28.5319	35.8646	8.79261
1388	1.15	-5.90692	-6.24854	-2.06785	8.84375	0.664214	-20.4402	27.5393	34.3025	7.55914
1389	1.152	-5.90375	-6.28771	-2.0135	8.85685	2.09159	-19.0469	26.6735	32.8426	6.06378
1390	1.154	-5.89667	-6.32302	-1.9611	8.8655	4.46138	-16.7965	25.8337	31.1353	3.29758
1391	1.156	-5.88537	-6.35439	-1.91043	8.86936	7.10208	-14.2936	24.8604	29.5429	0.173019
1392	1.158	-5.87076	-6.38208	-1.86116	8.86909	8.49076	-12.7354	24.1342	28.5787	-1.5206
1393	1.16	-5.85281	-6.40598	-1.8138	8.86463	9.17854	-11.4987	23.456	27.6884	-2.54995
1394	1.162	-5.83107	-6.42566	-1.76788	8.85527	11.3525	-9.05241	22.5077	26.7847	-5.40024
1395	1.164	-5.80855	-6.44305	-1.72363	8.84438	12.9498	-7.03587	21.6283	26.1722	-7.59421
1396	1.166	-5.78311	-6.45652	-1.68132	8.82937	12.6291	-6.37943	20.7721	25.133	-7.56237
1397	1.168	-5.75648	-6.46728	-1.64067	8.81219	13.0828	-5.08143	19.8516	24.3119	-8.51299
1398	1.17	-5.72988	-6.47595	-1.60217	8.79411	13.9878	-3.33761	18.8029	23.6716	-10.0817
1399	1.172	-5.70383	-6.48273	-1.56529	8.77551	13.2447	-2.64421	17.8379	22.3742	-9.83704
1400	1.174	-5.67918	-6.48751	-1.52978	8.75677	11.3619	-2.43897	17.3945	20.9191	-8.60056
1401	1.176	-5.65743	-6.49147	-1.49604	8.73979	9.95258	-1.72445	16.789	19.5933	-8.03553
1402	1.178	-5.63899	-6.49454	-1.46356	8.72464	8.73311	-1.07974	15.7131	18.0093	-7.47659
1403	1.18	-5.62281	-6.49575	-1.43279	8.70997	7.36136	-0.417259	14.8333	16.5647	-6.8811
1404	1.182	-5.61121	-6.49701	-1.4043	8.69879	5.1574	-0.155499	13.9164	14.8421	-5.45728
1405	1.184	-5.6032	-6.49693	-1.37753	8.68928	2.43966	-0.170189	12.7995	13.031	-3.47506
1406	1.186	-5.60023	-6.49616	-1.35315	8.68296	0.32922	0.5822	11.6591	11.6783	-2.46487
1407	1.188	-5.60388	-6.49578	-1.33106	8.6816	-2.77491	0.74613	10.4333	10.8217	-0.366724
1408	1.19	-5.61203	-6.49371	-1.31113	8.68229	-6.22687	0.642466	9.34964	11.2518	2.13247
1409	1.192	-5.62738	-6.49163	-1.29432	8.68815	-8.97822	1.32563	7.93943	12.0582	3.642
1410	1.194	-5.64856	-6.48924	-1.27995	8.69797	-12.0394	1.59496	6.2423	13.6549	5.70997
1411	1.196	-5.67321	-6.48419	-1.26907	8.70865	-13.9354	2.39696	4.6812	14.8948	6.61127
1412	1.198	-5.70293	-6.47769	-1.26167	8.72214	-15.1455	4.17647	2.89592	15.9755	6.38215
1413	1.2	-5.73542	-6.46856	-1.25753	8.73606	-17.1717	5.41499	1.09257	18.0384	7.10688
1414	1.202	-5.77126	-6.45622	-1.25759	8.75053	-19.0189	6.56161	-0.853789	20.1371	7.82509
1415	1.204	-5.8103	-6.44112	-1.26136	8.76576	-20.2645	8.3091	-3.00969	22.1077	7.75965
1416	1.206	-5.85096	-6.4226	-1.26959	8.7804	-20.8293	10.2459	-5.14849	23.777	7.12979
1417	1.208	-5.89424	-6.40101	-1.28233	8.79541	-21.7056	11.7442	-7.47326	25.7858	7.08856
1418	1.21	-5.93668	-6.37498	-1.29962	8.80758	-22.0311	13.5658	-9.86444	27.6895	6.48644
1419	1.212	-5.97938	-6.34504	-1.32138	8.81808	-20.8672	16.2411	-12.0509	29.0592	4.26922
1420	1.214	-6.02066	-6.31066	-1.34731	8.82542	-19.9616	18.592	-13.9808	30.6528	2.45778
1421	1.216	-6.06059	-6.27224	-1.37718	8.82997	-19.7394	20.1582	-15.8531	32.3623	1.70192
1422	1.218	-6.09937	-6.23008	-1.41129	8.83221	-19.3894	21.6981	-18.0098	34.2215	0.962288
1423	1.22	-6.13617	-6.18482	-1.449	8.832	-18.0475	23.551	-20.0545	35.8127	-0.663151
1424	1.222	-6.16943	-6.13551	-1.49001	8.8276	-15.644	25.5879	-21.35	36.8143	-3.24756
1425	1.224	-6.19843	-6.08204	-1.53381	8.81841	-13.0826	27.8383	-22.3535	38.0237	-6.11634
1426	1.226	-6.22457	-6.02614	-1.57932	8.80647	-11.9252	29.098	-23.3022	39.1395	-7.30347
1427	1.228	-6.24667	-5.96706	-1.62649	8.79046	-11.0375	29.6529	-23.9859	39.7045	-7.84717
1428	1.23	-6.26736	-5.90665	-1.67415	8.77332	-9.46902	30.6461	-24.1141	40.129	-9.26667
1429	1.232	-6.28428	-5.84433	-1.72173	8.75287	-7.76977	31.7104	-23.6329	40.3043	-10.946
1430	1.234	-6.29798	-5.77998	-1.76848	8.72927	-5.84026	32.6899	-23.0496	40.423	-12.7619
1431	1.236	-6.30975	-5.71469	-1.81345	8.70398	-4.96382	33.1103	-22.2266	40.1864	-13.5096
1432	1.238	-6.31886	-5.64833	-1.85632	8.67626	-4.60005	33.1338	-20.8711	39.4286	-13.7548
1433	1.24	-6.32852	-5.58241	-1.89636	8.64925	-4.42094	33.0325	-19.2286	38.4763	-13.8692
1434	1.242	-6.33828	-5.5171	-1.93269	8.6225	-5.1111	32.4841	-17.3135	37.1631	-13.1471
1435	1.244	-6.3488	-5.45217	-1.96491	8.59618	-5.71868	32.0879	-15.0457	35.8986	-12.6892
1436	1.246	-6.36195	-5.38901	-1.99257	8.57241	-6.72227	31.5569	-12.6267	34.6477	-11.9143
1437	1.248	-6.37688	-5.32656	-2.01516	8.54972	-8.32044	30.7165	-10.0804	33.3818	-10.5549
1438	1.25	-6.39614	-5.26581	-2.03284	8.53064	-10.3737	30.0429	-7.50981	32.6587	-8.97733
1439	1.252	-6.41937	-5.20715	-2.04553	8.5151	-12.9269	28.9852	-5.10471	32.145	-6.75338
1440	1.254	-6.44824	-5.15056	-2.05311	8.50431	-15.6775	27.5847	-2.62574	31.837	-4.18537
1441	1.256	-6.48152	-5.0956	-2.05619	8.49724	-18.1472	26.7919	-0.224659	32.3601	-2.16982
1442	1.258	-6.5205	-5.04287	-2.05499	8.49532	-20.452	26.2617	1.68575	33.3287	-0.299148
1443	1.26	-6.56419	-4.99114	-2.04994	8.49719	-23.1868	25.439	3.34846	34.583	2.16169
1444	1.262	-6.61344	-4.94145	-2.04143	8.50429	-26.0172	24.4486	5.09707	36.0639	4.80301
1445	1.264	-6.66835	-4.89401	-2.03015	8.51702	-28.893	23.1266	6.54689	37.5833	7.77214
1446	1.266	-6.72684	-4.84778	-2.01668	8.53337	-30.6842	22.3838	7.27679	38.6718	9.75246
1447	1.268	-6.7905	-4.80393	-2.00137	8.55535	-32.1812	21.9102	7.84265	39.7139	11.4051
1448	1.27	-6.85646	-4.76102	-1.98554	8.58025	-34.1257	20.9991	8.29163	40.9179	13.699
1449	1.272	-6.92637	-4.72008	-1.969	8.60992	-35.7541	20.0143	8.34486	41.8158	15.8824
1450	1.274	-6.99767	-4.68018	-1.95266	8.64201	-36.4787	19.418	8.14819	42.1206	17.1807
1451	1.276	-7.06931	-4.64113	-1.93706	8.67568	-35.7188	19.4608	7.625	41.3847	16.992
1452	1.278	-7.13966	-4.6025	-1.92248	8.7094	-34.5141	19.425	6.94189	40.2088	16.496
1453	1.28	-7.2068	-4.56357	-1.90957	8.74132	-33.0257	19.3226	6.11765	38.749	15.8039
1454	1.282	-7.27095	-4.52471	-1.89858	8.77179	-31.1348	19.4671	5.01112	37.0601	14.6815
1455	1.284	-7.32994	-4.48512	-1.88984	8.79863	-28.5456	19.9016	3.74732	34.9996	12.8309
1456	1.286	-7.38447	-4.44541	-1.88334	8.82264	-25.6212	20.1814	2.60632	32.719	10.7197
1457	1.288	-7.43332	-4.40517	-1.87897	8.84253	-23.1447	20.0723	1.68873	30.6827	9.09773
1458	1.29	-7.47579	-4.36472	-1.87675	8.85778	-20.0392	20.1672	0.690449	28.4387	6.8289
1459	1.292	-7.51182	-4.32393	-1.87608	8.86811	-16.101	20.5494	-0.240845	26.1071	3.66995
1460	1.294	-7.53998	-4.28188	-1.87713	8.87184	-12.0597	21.2491	-0.880354	24.4486	0.179925
1461	1.296	-7.56097	-4.23914	-1.8798	8.86973	-8.47546	21.8442	-1.62037	23.4868	-2.87178
1462	1.298	-7.57499	-4.19532	-1.88294	8.86152	-5.44096	22.0331	-2.02507	22.7851	-5.34984
1463	1.3	-7.5824	-4.15086	-1.88685	8.84775	-2.23967	22.2944	-1.90781	22.4876	-8.13302
1464	1.302	-7.58463	-4.10634	-1.89081	8.82971	0.617699	22.4565	-1.91152	22.5462	-10.5649
1465	1.304	-7.58164	-4.06163	-1.89436	8.80719	2.62038	22.3205	-1.84307	22.5493	-12.1529
1466	1.306	-7.57447	-4.01709	-1.89755	8.78125	4.46378	22.1689	-1.45666	22.6607	-13.677
1467	1.308	-7.56463	-3.97314	-1.89958	8.75317	5.88122	21.9244	-0.77137	22.7126	-14.8669
1468	1.31	-7.5522	-3.92982	-1.9001	8.72293	6.67158	21.4675	0.178745	22.481	-15.4865
1469	1.312	-7.53874	-3.88757	-1.89898	8.69206	7.06673	20.8626	1.07136	22.053	-15.694
1470	1.314	-7.52437	-3.84617	-1.89601	8.66049	7.24086	20.3557	1.86672	21.6857	-15.7397
1471	1.316	-7.51057	-3.80641	-1.89098	8.62979	7.01829	19.7165	2.93063	21.1326	-15.4468
1472	1.318	-7.49917	-3.76927	-1.88385	8.60196	5.36088	18.097	4.21709	19.3397	-13.527
1473	1.32	-7.48987	-3.73442	-1.87433	8.57655	3.3294	16.2791	5.39645	17.4704	-11.1752
1474	1.322	-7.48363	-3.70256	-1.86241	8.55466	2.40705	15.2581	6.49886	16.7582	-10.1244
1475	1.324	-7.47943	-3.6729	-1.84857	8.53518	1.8928	14.4824	7.4823	16.4105	-9.51132
1476	1.326	-7.47753	-3.64566	-1.83266	8.51839	0.646008	13.1872	8.37998	15.6379	-8.01376
1477	1.328	-7.47841	-3.62153	-1.81486	8.50505	-1.38466	11.1991	9.37345	14.6697	-5.55134
1478	1.33	-7.48215	-3.60067	-1.7953	8.49533	-2.95883	9.30888	10.2995	14.1947	-3.51611
1479	1.332	-7.4883	-3.58308	-1.77387	8.4888	-3.5584	8.02956	11.1197	14.1698	-2.57387
1480	1.334	-7.49643	-3.56893	-1.75108	8.48528	-4.18076	6.56263	11.8086	14.1418	-1.50361
1481	1.336	-7.50733	-3.55926	-1.72663	8.48584	-5.95534	3.88076	12.4992	14.379	1.09765
1482	1.338	-7.51905	-3.5529	-1.70123	8.48843	-7.12818	1.4525	13.1146	14.9971	3.07779
1483	1.34	-7.53161	-3.55031	-1.67507	8.49327	-6.18539	0.591752	13.2817	14.6633	2.61822
1484	1.342	-7.54514	-3.55192	-1.64744	8.50055	-5.91753	-0.961658	13.7831	15.0305	2.98305
1485	1.344	-7.55792	-3.55671	-1.61929	8.50849	-6.97106	-3.79264	14.6098	16.626	4.99719
1486	1.346	-7.57155	-3.56648	-1.58968	8.51911	-7.28613	-6.31953	15.0947	17.9129	6.30465
1487	1.348	-7.58569	-3.581	-1.55873	8.53205	-6.91525	-8.35225	15.6687	19.0549	6.79122
1488	1.35	-7.59918	-3.59957	-1.52679	8.54609	-6.53153	-10.2266	16.3507	20.3615	7.19412
1489	1.352	-7.61215	-3.62226	-1.49316	8.56126	-6.31561	-12.2782	17.1157	21.9906	7.8252
1490	1.354	-7.62258	-3.64767	-1.45856	8.57535	-5.16817	-13.8229	17.767	23.0966	7.45183
1491	1.356	-7.63269	-3.67785	-1.42284	8.59121	-3.94958	-15.5136	18.0469	24.1239	7.16137
1492	1.358	-7.64276	-3.71271	-1.38503	8.60897	-4.91976	-18.6954	18.9951	27.1023	9.37419
1493	1.36	-7.65034	-3.75064	-1.34654	8.62602	-4.87917	-20.8841	20.1002	29.3934	10.2701
1494	1.362	-7.65919	-3.79319	-1.30579	8.64619	-3.29756	-21.5471	20.6287	30.0116	9.25867
1495	1.364	-7.66708	-3.83865	-1.26255	8.66679	-3.4875	-23.1196	21.8961	32.033	10.1355
1496	1.366	-7.67309	-3.88623	-1.2181	8.68694	-3.64982	-24.9717	23.2117	34.2883	11.1405
1497	1.368	NaN	NaN	NaN	NaN	NaN	NaN	NaN	NaN	NaN
1498	1.37	NaN	NaN	NaN	NaN	NaN	NaN	NaN	NaN	NaN
1499	1.372	NaN	NaN	NaN	NaN	NaN	NaN	NaN	NaN	NaN
1500	1.374	NaN	NaN	NaN	NaN	NaN	NaN	NaN	NaN	NaN
1501	1.376	NaN	NaN	NaN	NaN	NaN	NaN	NaN	NaN	NaN
1502	1.378	NaN	NaN	NaN	NaN	NaN	NaN	NaN	NaN	NaN
1503	1.38	NaN	NaN	NaN	NaN	NaN	NaN	NaN	NaN	NaN
1504	1.382	NaN	NaN	NaN	NaN	NaN	NaN	NaN	NaN	NaN
1505	1.384	NaN	NaN	NaN	NaN	NaN	NaN	NaN	NaN	NaN
1506	1.386	NaN	NaN	NaN	NaN	NaN	NaN	NaN	NaN	NaN
1507	1.388	NaN	NaN	NaN	NaN	NaN	NaN	NaN	NaN	NaN
1508	1.39	NaN	NaN	NaN	NaN	NaN	NaN	NaN	NaN	NaN
1509	1.392	NaN	NaN	NaN	NaN	NaN	NaN	NaN	NaN	NaN
1510	1.394	NaN	NaN	NaN	NaN	NaN	NaN	NaN	NaN	NaN
1511	1.396	NaN	NaN	NaN	NaN	NaN	NaN	NaN	NaN	NaN
1512	1.398	NaN	NaN	NaN	NaN	NaN	NaN	NaN	NaN	NaN
1513	1.4	NaN	NaN	NaN	NaN	NaN	NaN	NaN	NaN	NaN
1514	1.402	NaN	NaN	NaN	NaN	NaN	NaN	NaN	NaN	NaN
1515	1.404	NaN	NaN	NaN	NaN	NaN	NaN	NaN	NaN	NaN
1516	1.406	NaN	NaN	NaN	NaN	NaN	NaN	NaN	NaN	NaN
1517	1.408	NaN	NaN	NaN	NaN	NaN	NaN	NaN	NaN	NaN
1518	1.41	NaN	NaN	NaN	NaN	NaN	NaN	NaN	NaN	NaN
1519	1.412	NaN	NaN	NaN	NaN	NaN	NaN	NaN	NaN	NaN
1520	1.414	NaN	NaN	NaN	NaN	NaN	NaN	NaN	NaN	NaN
1521	1.416	NaN	NaN	NaN	NaN	NaN	NaN	NaN	NaN	NaN
1522	1.418	NaN	NaN	NaN	NaN	NaN	NaN	NaN	NaN	NaN
1523	1.42	NaN	NaN	NaN	NaN	NaN	NaN	NaN	NaN	NaN
1524	1.422	NaN	NaN	NaN	NaN	NaN	NaN	NaN	NaN	NaN
1525	1.424	NaN	NaN	NaN	NaN	NaN	NaN	NaN	NaN	NaN
1526	1.426	NaN	NaN	NaN	NaN	NaN	NaN	NaN	NaN	NaN
1527	1.428	NaN	NaN	NaN	NaN	NaN	NaN	NaN	NaN	NaN
1528	1.43	NaN	NaN	NaN	NaN	NaN	NaN	NaN	NaN	NaN
1529	1.432	NaN	NaN	NaN	NaN	NaN	NaN	NaN	NaN	NaN
1530	1.434	NaN	NaN	NaN	NaN	NaN	NaN	NaN	NaN	NaN
1531	1.436	NaN	NaN	NaN	NaN	NaN	NaN	NaN	NaN	NaN
1532	1.438	NaN	NaN	NaN	NaN	NaN	NaN	NaN	NaN	NaN
1533	1.44	NaN	NaN	NaN	NaN	NaN	NaN	NaN	NaN	NaN
1534	1.442	NaN	NaN	NaN	NaN	NaN	NaN	NaN	NaN	NaN
1535	1.444	NaN	NaN	NaN	NaN	NaN	NaN	NaN	NaN	NaN
1536	1.446	NaN	NaN	NaN	NaN	NaN	NaN	NaN	NaN	NaN
1537	1.448	NaN	NaN	NaN	NaN	NaN	NaN	NaN	NaN	NaN
1538	1.45	NaN	NaN	NaN	NaN	NaN	NaN	NaN	NaN	NaN
1539	1.452	NaN	NaN	NaN	NaN	NaN	NaN	NaN	NaN	NaN
1540	1.454	NaN	NaN	NaN	NaN	NaN	NaN	NaN	NaN	NaN
1541	1.456	NaN	NaN	NaN	NaN	NaN	NaN	NaN	NaN	NaN
1542	1.458	NaN	NaN	NaN	NaN	NaN	NaN	NaN	NaN	NaN
1543	1.46	NaN	NaN	NaN	NaN	NaN	NaN	NaN	NaN	NaN
1544	1.462	NaN	NaN	NaN	NaN	NaN	NaN	NaN	NaN	NaN
1545	1.464	NaN	NaN	NaN	NaN	NaN	NaN	NaN	NaN	NaN
1546	1.466	NaN	NaN	NaN	NaN	NaN	NaN	NaN	NaN	NaN
1547	1.468	NaN	NaN	NaN	NaN	NaN	NaN	NaN	NaN	NaN
1548	1.47	NaN	NaN	NaN	NaN	NaN	NaN	NaN	NaN	NaN
1549	1.472	NaN	NaN	NaN	NaN	NaN	NaN	NaN	NaN	NaN
1550	1.474	NaN	NaN	NaN	NaN	NaN	NaN	NaN	NaN	NaN
1551	1.476	NaN	NaN	NaN	NaN	NaN	NaN	NaN	NaN	NaN
1552	1.478	NaN	NaN	NaN	NaN	NaN	NaN	NaN	NaN	NaN
1553	1.48	NaN	NaN	NaN	NaN	NaN	NaN	NaN	NaN	NaN
1554	1.482	NaN	NaN	NaN	NaN	NaN	NaN	NaN	NaN	NaN
1555	1.484	NaN	NaN	NaN	NaN	NaN	NaN	NaN	NaN	NaN
1556	1.486	NaN	NaN	NaN	NaN	NaN	NaN	NaN	NaN	NaN
1557	1.488	NaN	NaN	NaN	NaN	NaN	NaN	NaN	NaN	NaN
1558	1.49	NaN	NaN	NaN	NaN	NaN	NaN	NaN	NaN	NaN
1559	1.492	NaN	NaN	NaN	NaN	NaN	NaN	NaN	NaN	NaN
1560	1.494	NaN	NaN	NaN	NaN	NaN	NaN	NaN	NaN	NaN
1561	1.496	NaN	NaN	NaN	NaN	NaN	NaN	NaN	NaN	NaN
1562	1.498	NaN	NaN	NaN	NaN	NaN	NaN	NaN	NaN	NaN
1563	1.5	NaN	NaN	NaN	NaN	NaN	NaN	NaN	NaN	NaN
1564	1.502	NaN	NaN	NaN	NaN	NaN	NaN	NaN	NaN	NaN
1565	1.504	NaN	NaN	NaN	NaN	NaN	NaN	NaN	NaN	NaN
1566	1.506	NaN	NaN	NaN	NaN	NaN	NaN	NaN	NaN	NaN
1567	1.508	NaN	NaN	NaN	NaN	NaN	NaN	NaN	NaN	NaN
1568	1.51	NaN	NaN	NaN	NaN	NaN	NaN	NaN	NaN	NaN
1569	1.512	NaN	NaN	NaN	NaN	NaN	NaN	NaN	NaN	NaN
1570	1.514	NaN	NaN	NaN	NaN	NaN	NaN	NaN	NaN	NaN
1571	1.516	NaN	NaN	NaN	NaN	NaN	NaN	NaN	NaN	NaN
1572	1.518	NaN	NaN	NaN	NaN	NaN	NaN	NaN	NaN	NaN
1573	1.52	NaN	NaN	NaN	NaN	NaN	NaN	NaN	NaN	NaN
1574	1.522	NaN	NaN	NaN	NaN	NaN	NaN	NaN	NaN	NaN
1575	1.524	NaN	NaN	NaN	NaN	NaN	NaN	NaN	NaN	NaN
1576	1.526	NaN	NaN	NaN	NaN	NaN	NaN	NaN	NaN	NaN
1577	1.528	NaN	NaN	NaN	NaN	NaN	NaN	NaN	NaN	NaN
1578	1.53	NaN	NaN	NaN	NaN	NaN	NaN	NaN	NaN	NaN
1579	1.532	NaN	NaN	NaN	NaN	NaN	NaN	NaN	NaN	NaN
1580	1.534	NaN	NaN	NaN	NaN	NaN	NaN	NaN	NaN	NaN
1581	1.536	NaN	NaN	NaN	NaN	NaN	NaN	NaN	NaN	NaN
1582	1.538	NaN	NaN	NaN	NaN	NaN	NaN	NaN	NaN	NaN
1583	1.54	NaN	NaN	NaN	NaN	NaN	NaN	NaN	NaN	NaN
1584	1.542	NaN	NaN	NaN	NaN	NaN	NaN	NaN	NaN	NaN
1585	1.544	NaN	NaN	NaN	NaN	NaN	NaN	NaN	NaN	NaN
1586	1.546	NaN	NaN	NaN	NaN	NaN	NaN	NaN	NaN	NaN
1587	1.548	NaN	NaN	NaN	NaN	NaN	NaN	NaN	NaN	NaN
1588	1.55	NaN	NaN	NaN	NaN	NaN	NaN	NaN	NaN	NaN
1589	1.552	NaN	NaN	NaN	NaN	NaN	NaN	NaN	NaN	NaN
1590	1.554	NaN	NaN	NaN	NaN	NaN	NaN	NaN	NaN	NaN
1591	1.556	NaN	NaN	NaN	NaN	NaN	NaN	NaN	NaN	NaN
1592	1.558	NaN	NaN	NaN	NaN	NaN	NaN	NaN	NaN	NaN
1593	1.56	NaN	NaN	NaN	NaN	NaN	NaN	NaN	NaN	NaN
1594	1.562	NaN	NaN	NaN	NaN	NaN	NaN	NaN	NaN	NaN
1595	1.564	NaN	NaN	NaN	NaN	NaN	NaN	NaN	NaN	NaN
1596	1.566	NaN	NaN	NaN	NaN	NaN	NaN	NaN	NaN	NaN
1597	1.568	NaN	NaN	NaN	NaN	NaN	NaN	NaN	NaN	NaN
1598	1.57	NaN	NaN	NaN	NaN	NaN	NaN	NaN	NaN	NaN
1599	1.572	NaN	NaN	NaN	NaN	NaN	NaN	NaN	NaN	NaN
1600	1.574	NaN	NaN	NaN	NaN	NaN	NaN	NaN	NaN	NaN
1601	1.576	NaN	NaN	NaN	NaN	NaN	NaN	NaN	NaN	NaN
1602	1.578	NaN	NaN	NaN	NaN	NaN	NaN	NaN	NaN	NaN
1603	1.58	NaN	NaN	NaN	NaN	NaN	NaN	NaN	NaN	NaN
1604	1.582	NaN	NaN	NaN	NaN	NaN	NaN	NaN	NaN	NaN
1605	1.584	NaN	NaN	NaN	NaN	NaN	NaN	NaN	NaN	NaN
1606	1.586	NaN	NaN	NaN	NaN	NaN	NaN	NaN	NaN	NaN
1607	1.588	NaN	NaN	NaN	NaN	NaN	NaN	NaN	NaN	NaN
1608	1.59	NaN	NaN	NaN	NaN	NaN	NaN	NaN	NaN	NaN
1609	1.592	NaN	NaN	NaN	NaN	NaN	NaN	NaN	NaN	NaN
1610	1.594	NaN	NaN	NaN	NaN	NaN	NaN	NaN	NaN	NaN
1611	1.596	NaN	NaN	NaN	NaN	NaN	NaN	NaN	NaN	NaN
1612	1.598	NaN	NaN	NaN	NaN	NaN	NaN	NaN	NaN	NaN
1613	1.6	NaN	NaN	NaN	NaN	NaN	NaN	NaN	NaN	NaN
1614	1.602	NaN	NaN	NaN	NaN	NaN	NaN	NaN	NaN	NaN
1615	1.604	NaN	NaN	NaN	NaN	NaN	NaN	NaN	NaN	NaN
1616	1.606	NaN	NaN	NaN	NaN	NaN	NaN	NaN	NaN	NaN
1617	1.608	NaN	NaN	NaN	NaN	NaN	NaN	NaN	NaN	NaN
1618	1.61	NaN	NaN	NaN	NaN	NaN	NaN	NaN	NaN	NaN
1619	1.612	NaN	NaN	NaN	NaN	NaN	NaN	NaN	NaN	NaN
1620	1.614	NaN	NaN	NaN	NaN	NaN	NaN	NaN	NaN	NaN
1621	1.616	NaN	NaN	NaN	NaN	NaN	NaN	NaN	NaN	NaN
1622	1.618	NaN	NaN	NaN	NaN	NaN	NaN	NaN	NaN	NaN
1623	1.62	NaN	NaN	NaN	NaN	NaN	NaN	NaN	NaN	NaN
1624	1.622	NaN	NaN	NaN	NaN	NaN	NaN	NaN	NaN	NaN
1625	1.624	NaN	NaN	NaN	NaN	NaN	NaN	NaN	NaN	NaN
1626	1.626	NaN	NaN	NaN	NaN	NaN	NaN	NaN	NaN	NaN
1627	1.628	NaN	NaN	NaN	NaN	NaN	NaN	NaN	NaN	NaN
1628	1.63	NaN	NaN	NaN	NaN	NaN	NaN	NaN	NaN	NaN
1629	1.632	NaN	NaN	NaN	NaN	NaN	NaN	NaN	NaN	NaN
1630	1.634	NaN	NaN	NaN	NaN	NaN	NaN	NaN	NaN	NaN
1631	1.636	NaN	NaN	NaN	NaN	NaN	NaN	NaN	NaN	NaN
1632	1.638	NaN	NaN	NaN	NaN	NaN	NaN	NaN	NaN	NaN
1633	1.64	NaN	NaN	NaN	NaN	NaN	NaN	NaN	NaN	NaN
1634	1.642	NaN	NaN	NaN	NaN	NaN	NaN	NaN	NaN	NaN
1635	1.644	NaN	NaN	NaN	NaN	NaN	NaN	NaN	NaN	NaN
1636	1.646	NaN	NaN	NaN	NaN	NaN	NaN	NaN	NaN	NaN
1637	1.648	NaN	NaN	NaN	NaN	NaN	NaN	NaN	NaN	NaN
1638	1.65	NaN	NaN	NaN	NaN	NaN	NaN	NaN	NaN	NaN
1639	1.652	NaN	NaN	NaN	NaN	NaN	NaN	NaN	NaN	NaN
1640	1.654	NaN	NaN	NaN	NaN	NaN	NaN	NaN	NaN	NaN
1641	1.656	NaN	NaN	NaN	NaN	NaN	NaN	NaN	NaN	NaN
1642	1.658	NaN	NaN	NaN	NaN	NaN	NaN	NaN	NaN	NaN
1643	1.66	NaN	NaN	NaN	NaN	NaN	NaN	NaN	NaN	NaN
1644	1.662	NaN	NaN	NaN	NaN	NaN	NaN	NaN	NaN	NaN
1645	1.664	NaN	NaN	NaN	NaN	NaN	NaN	NaN	NaN	NaN
1646	1.666	NaN	NaN	NaN	NaN	NaN	NaN	NaN	NaN	NaN
1647	1.668	NaN	NaN	NaN	NaN	NaN	NaN	NaN	NaN	NaN
1648	1.67	NaN	NaN	NaN	NaN	NaN	NaN	NaN	NaN	NaN
1649	1.672	NaN	NaN	NaN	NaN	NaN	NaN	NaN	NaN	NaN
1650	1.674	NaN	NaN	NaN	NaN	NaN	NaN	NaN	NaN	NaN
1651	1.676	NaN	NaN	NaN	NaN	NaN	NaN	NaN	NaN	NaN
1652	1.678	NaN	NaN	NaN	NaN	NaN	NaN	NaN	NaN	NaN
1653	1.68	NaN	NaN	NaN	NaN	NaN	NaN	NaN	NaN	NaN
1654	1.682	NaN	NaN	NaN	NaN	NaN	NaN	NaN	NaN	NaN
1655	1.684	NaN	NaN	NaN	NaN	NaN	NaN	NaN	NaN	NaN
1656	1.686	NaN	NaN	NaN	NaN	NaN	NaN	NaN	NaN	NaN
1657	1.688	NaN	NaN	NaN	NaN	NaN	NaN	NaN	NaN	NaN
1658	1.69	NaN	NaN	NaN	NaN	NaN	NaN	NaN	NaN	NaN
1659	1.692	NaN	NaN	NaN	NaN	NaN	NaN	NaN	NaN	NaN
1660	1.694	NaN	NaN	NaN	NaN	NaN	NaN	NaN	NaN	NaN
1661	1.696	NaN	NaN	NaN	NaN	NaN	NaN	NaN	NaN	NaN
1662	1.698	NaN	NaN	NaN	NaN	NaN	NaN	NaN	NaN	NaN
1663	1.7	NaN	NaN	NaN	NaN	NaN	NaN	NaN	NaN	NaN
1664	1.702	NaN	NaN	NaN	NaN	NaN	NaN	NaN	NaN	NaN
1665	1.704	NaN	NaN	NaN	NaN	NaN	NaN	NaN	NaN	NaN
1666	1.706	NaN	NaN	NaN	NaN	NaN	NaN	NaN	NaN	NaN
1667	1.708	NaN	NaN	NaN	NaN	NaN	NaN	NaN	NaN	NaN
1668	1.71	NaN	NaN	NaN	NaN	NaN	NaN	NaN	NaN	NaN
1669	1.712	NaN	NaN	NaN	NaN	NaN	NaN	NaN	NaN	NaN
1670	1.714	NaN	NaN	NaN	NaN	NaN	NaN	NaN	NaN	NaN
1671	1.716	NaN	NaN	NaN	NaN	NaN	NaN	NaN	NaN	NaN
1672	1.718	NaN	NaN	NaN	NaN	NaN	NaN	NaN	NaN	NaN
1673	1.72	NaN	NaN	NaN	NaN	NaN	NaN	NaN	NaN	NaN
1674	1.722	NaN	NaN	NaN	NaN	NaN	NaN	NaN	NaN	NaN
1675	1.724	NaN	NaN	NaN	NaN	NaN	NaN	NaN	NaN	NaN
1676	1.726	NaN	NaN	NaN	NaN	NaN	NaN	NaN	NaN	NaN
1677	1.728	NaN	NaN	NaN	NaN	NaN	NaN	NaN	NaN	NaN
1678	1.73	NaN	NaN	NaN	NaN	NaN	NaN	NaN	NaN	NaN
1679	1.732	NaN	NaN	NaN	NaN	NaN	NaN	NaN	NaN	NaN
1680	1.734	NaN	NaN	NaN	NaN	NaN	NaN	NaN	NaN	NaN
1681	1.736	NaN	NaN	NaN	NaN	NaN	NaN	NaN	NaN	NaN
1682	1.738	NaN	NaN	NaN	NaN	NaN	NaN	NaN	NaN	NaN
1683	1.74	NaN	NaN	NaN	NaN	NaN	NaN	NaN	NaN	NaN
1684	1.742	NaN	NaN	NaN	NaN	NaN	NaN	NaN	NaN	NaN
1685	1.744	NaN	NaN	NaN	NaN	NaN	NaN	NaN	NaN	NaN
1686	1.746	NaN	NaN	NaN	NaN	NaN	NaN	NaN	NaN	NaN
1687	1.748	NaN	NaN	NaN	NaN	NaN	NaN	NaN	NaN	NaN
1688	1.75	NaN	NaN	NaN	NaN	NaN	NaN	NaN	NaN	NaN
1689	1.752	NaN	NaN	NaN	NaN	NaN	NaN	NaN	NaN	NaN
1690	1.754	NaN	NaN	NaN	NaN	NaN	NaN	NaN	NaN	NaN
1691	1.756	NaN	NaN	NaN	NaN	NaN	NaN	NaN	NaN	NaN
1692	1.758	NaN	NaN	NaN	NaN	NaN	NaN	NaN	NaN	NaN
1693	1.76	NaN	NaN	NaN	NaN	NaN	NaN	NaN	NaN	NaN
1694	1.762	NaN	NaN	NaN	NaN	NaN	NaN	NaN	NaN	NaN
1695	1.764	NaN	NaN	NaN	NaN	NaN	NaN	NaN	NaN	NaN
1696	1.766	NaN	NaN	NaN	NaN	NaN	NaN	NaN	NaN	NaN
1697	1.768	NaN	NaN	NaN	NaN	NaN	NaN	NaN	NaN	NaN
1698	1.77	NaN	NaN	NaN	NaN	NaN	NaN	NaN	NaN	NaN
1699	1.772	NaN	NaN	NaN	NaN	NaN	NaN	NaN	NaN	NaN
1700	1.774	NaN	NaN	NaN	NaN	NaN	NaN	NaN	NaN	NaN
1701	1.776	NaN	NaN	NaN	NaN	NaN	NaN	NaN	NaN	NaN
1702	1.778	NaN	NaN	NaN	NaN	NaN	NaN	NaN	NaN	NaN
1703	1.78	NaN	NaN	NaN	NaN	NaN	NaN	NaN	NaN	NaN
1704	1.782	NaN	NaN	NaN	NaN	NaN	NaN	NaN	NaN	NaN
1705	1.784	NaN	NaN	NaN	NaN	NaN	NaN	NaN	NaN	NaN
1706	1.786	NaN	NaN	NaN	NaN	NaN	NaN	NaN	NaN	NaN
1707	1.788	NaN	NaN	NaN	NaN	NaN	NaN	NaN	NaN	NaN
1708	1.79	NaN	NaN	NaN	NaN	NaN	NaN	NaN	NaN	NaN
1709	1.792	NaN	NaN	NaN	NaN	NaN	NaN	NaN	NaN	NaN
1710	1.794	NaN	NaN	NaN	NaN	NaN	NaN	NaN	NaN	NaN
1711	1.796	NaN	NaN	NaN	NaN	NaN	NaN	NaN	NaN	NaN
1712	1.798	NaN	NaN	NaN	NaN	NaN	NaN	NaN	NaN	NaN
1713	1.8	NaN	NaN	NaN	NaN	NaN	NaN	NaN	NaN	NaN
1714	1.802	NaN	NaN	NaN	NaN	NaN	NaN	NaN	NaN	NaN
1715	1.804	NaN	NaN	NaN	NaN	NaN	NaN	NaN	NaN	NaN
1716	1.806	NaN	NaN	NaN	NaN	NaN	NaN	NaN	NaN	NaN
1717	1.808	NaN	NaN	NaN	NaN	NaN	NaN	NaN	NaN	NaN
1718	1.81	NaN	NaN	NaN	NaN	NaN	NaN	NaN	NaN	NaN
1719	1.812	NaN	NaN	NaN	NaN	NaN	NaN	NaN	NaN	NaN
1720	1.814	NaN	NaN	NaN	NaN	NaN	NaN	NaN	NaN	NaN
1721	1.816	NaN	NaN	NaN	NaN	NaN	NaN	NaN	NaN	NaN
1722	1.818	NaN	NaN	NaN	NaN	NaN	NaN	NaN	NaN	NaN
1723	1.82	NaN	NaN	NaN	NaN	NaN	NaN	NaN	NaN	NaN
1724	1.822	NaN	NaN	NaN	NaN	NaN	NaN	NaN	NaN	NaN
1725	1.824	NaN	NaN	NaN	NaN	NaN	NaN	NaN	NaN	NaN
1726	1.826	NaN	NaN	NaN	NaN	NaN	NaN	NaN	NaN	NaN
1727	1.828	NaN	NaN	NaN	NaN	NaN	NaN	NaN	NaN	NaN
1728	1.83	NaN	NaN	NaN	NaN	NaN	NaN	NaN	NaN	NaN
1729	1.832	NaN	NaN	NaN	NaN	NaN	NaN	NaN	NaN	NaN
1730	1.834	NaN	NaN	NaN	NaN	NaN	NaN	NaN	NaN	NaN
1731	1.836	NaN	NaN	NaN	NaN	NaN	NaN	NaN	NaN	NaN
1732	1.838	NaN	NaN	NaN	NaN	NaN	NaN	NaN	NaN	NaN
1733	1.84	NaN	NaN	NaN	NaN	NaN	NaN	NaN	NaN	NaN
1734	1.842	NaN	NaN	NaN	NaN	NaN	NaN	NaN	NaN	NaN
1735	1.844	NaN	NaN	NaN	NaN	NaN	NaN	NaN	NaN	NaN
1736	1.846	NaN	NaN	NaN	NaN	NaN	NaN	NaN	NaN	NaN
1737	1.848	NaN	NaN	NaN	NaN	NaN	NaN	NaN	NaN	NaN
1738	1.85	NaN	NaN	NaN	NaN	NaN	NaN	NaN	NaN	NaN
1739	1.852	NaN	NaN	NaN	NaN	NaN	NaN	NaN	NaN	NaN
1740	1.854	NaN	NaN	NaN	NaN	NaN	NaN	NaN	NaN	NaN
1741	1.856	NaN	NaN	NaN	NaN	NaN	NaN	NaN	NaN	NaN
1742	1.858	NaN	NaN	NaN	NaN	NaN	NaN	NaN	NaN	NaN
1743	1.86	NaN	NaN	NaN	NaN	NaN	NaN	NaN	NaN	NaN
1744	1.862	NaN	NaN	NaN	NaN	NaN	NaN	NaN	NaN	NaN
1745	1.864	NaN	NaN	NaN	NaN	NaN	NaN	NaN	NaN	NaN
1746	1.866	NaN	NaN	NaN	NaN	NaN	NaN	NaN	NaN	NaN
1747	1.868	NaN	NaN	NaN	NaN	NaN	NaN	NaN	NaN	NaN
1748	1.87	NaN	NaN	NaN	NaN	NaN	NaN	NaN	NaN	NaN
1749	1.872	NaN	NaN	NaN	NaN	NaN	NaN	NaN	NaN	NaN
1750	1.874	NaN	NaN	NaN	NaN	NaN	NaN	NaN	NaN	NaN
1751	1.876	NaN	NaN	NaN	NaN	NaN	NaN	NaN	NaN	NaN
1752	1.878	NaN	NaN	NaN	NaN	NaN	NaN	NaN	NaN	NaN
1753	1.88	NaN	NaN	NaN	NaN	NaN	NaN	NaN	NaN	NaN
1754	1.882	NaN	NaN	NaN	NaN	NaN	NaN	NaN	NaN	NaN
1755	1.884	NaN	NaN	NaN	NaN	NaN	NaN	NaN	NaN	NaN
1756	1.886	-6.91818	0.600427	6.68908	9.64187	7.57015	-24.9659	8.75004	27.5166	-0.916019
1757	1.888	-6.90571	0.543343	6.70715	9.6421	4.60103	-32.7118	9.43955	34.356	1.42764
1758	1.89	-6.89888	0.471885	6.72617	9.64669	2.07963	-39.305	9.79354	40.5601	3.41862
1759	1.892	-6.89649	0.388827	6.74638	9.65539	0.0092979	-44.5464	10.1751	45.6937	5.30899
1760	1.894	-6.89717	0.296963	6.7669	9.66696	-1.22289	-48.1559	10.5736	49.3182	6.79476
1761	1.896	-6.89968	0.199499	6.78805	9.68107	-1.60393	-50.1173	10.6586	51.2632	7.58379
1762	1.898	-6.90197	0.0997179	6.80892	9.6958	-1.17549	-50.4669	10.4369	51.5482	7.64713
1763	1.9	-6.90253	0.000768513	6.8293	9.71	0.181161	-49.2482	9.96536	50.2466	6.87621
1764	1.902	-6.89989	-0.0944965	6.84894	9.72241	2.21552	-46.6403	9.56939	47.6634	5.62213
1765	1.904	-6.89208	-0.183248	6.86727	9.73108	5.04172	-42.7599	9.02323	43.9915	3.60214
1766	1.906	-6.87796	-0.263072	6.88447	9.73507	8.74755	-37.6472	8.19803	39.51	0.634584
1767	1.908	-6.8559	-0.331953	6.89994	9.73256	13.0502	-31.5926	7.30734	34.9542	-2.93487
1768	1.91	-6.82465	-0.388195	6.91392	9.72259	17.9082	-24.9145	6.5241	31.3687	-6.93624
1769	1.912	-6.78373	-0.430987	6.92611	9.70442	23.0326	-17.9244	5.7795	29.7521	-11.1797
1770	1.914	-6.7328	-0.460019	6.9372	9.67817	28.016	-10.9978	5.12056	30.5297	-15.2967
1771	1.916	-6.67134	-0.475271	6.94694	9.64327	33.1632	-4.21765	4.63796	33.7505	-19.3937
1772	1.918	-6.60003	-0.477486	6.95545	9.60035	38.3691	2.26436	4.0039	38.6438	-23.5897
1773	1.92	-6.51967	-0.467935	6.96378	9.55088	42.6742	7.88575	3.78008	43.561	-26.7607
1774	1.922	-6.43084	-0.447874	6.97183	9.4954	46.2284	12.5419	4.18341	48.0819	-28.8286
1775	1.924	-6.33559	-0.419562	6.98069	9.43641	49.3629	16.3006	4.67303	52.1942	-30.41
1776	1.926	-6.2352	-0.385291	6.99082	9.37538	51.5876	18.7491	5.31	55.1453	-31.12
1777	1.928	-6.13187	-0.347363	7.00294	9.3146	52.4987	19.7985	6.45537	56.478	-30.4453
1778	1.93	-6.027	-0.308326	7.01728	9.25537	52.5161	19.7337	7.92077	56.6577	-28.8499
1779	1.932	-5.92236	-0.270311	7.03445	9.19951	52.2549	18.7275	9.29748	56.2826	-27.081
1780	1.934	-5.82056	-0.235734	7.05519	9.14932	50.7037	16.5622	11.0346	54.4696	-24.1741
1781	1.936	-5.72213	-0.206299	7.07908	9.10487	47.8626	13.2789	13.0201	51.3487	-20.2579
1782	1.938	-5.63004	-0.184055	7.10688	9.06857	44.5559	9.27717	14.8115	47.861	-16.2424
1783	1.94	-5.54501	-0.170374	7.13852	9.04073	40.6945	4.68325	16.7004	44.2366	-11.8612
1784	1.942	-5.46823	-0.166135	7.17406	9.02199	36.3471	-0.317327	18.7778	40.9123	-7.09248
1785	1.944	-5.40122	-0.172135	7.21352	9.01319	31.2032	-5.56376	20.795	37.9082	-1.94963
1786	1.946	-5.34257	-0.188142	7.2562	9.01281	26.4859	-10.6857	22.2921	36.2301	2.47022
1787	1.948	-5.2942	-0.214808	7.30237	9.02215	22.3077	-15.7725	23.6303	36.122	6.41136
1788	1.95	-5.25336	-0.250585	7.35052	9.03829	18.1183	-20.5359	24.8711	36.9942	10.2651
1789	1.952	-5.21938	-0.294469	7.40012	9.06038	15.098	-24.0584	25.2476	38.0026	12.7056
1790	1.954	-5.19329	-0.345576	7.45185	9.08954	11.9162	-26.9597	25.792	39.167	15.3617
1791	1.956	-5.17272	-0.401681	7.50407	9.12302	8.23475	-29.5474	26.7281	40.6848	18.6169
1792	1.958	-5.15876	-0.462445	7.5572	9.16177	5.34817	-31.4749	26.8836	41.7373	20.7526
1793	1.96	-5.1497	-0.525918	7.61069	9.20427	3.27217	-32.5707	26.5786	42.1661	22.0072
1794	1.962	-5.14487	-0.591231	7.66362	9.24934	1.59767	-32.918	26.3257	42.1804	23.0279
1795	1.964	-5.14199	-0.656034	7.71527	9.29493	0.58526	-32.4873	25.712	41.4352	23.3114
1796	1.966	-5.13981	-0.718698	7.76586	9.34039	0.930082	-30.8155	24.7956	39.5636	22.475
1797	1.968	-5.13767	-0.777953	7.81473	9.3846	1.57633	-28.4722	24.0169	37.2822	21.4966
1798	1.97	-5.1344	-0.832565	7.86209	9.42696	1.7779	-26.118	23.3167	35.0568	20.7845
1799	1.972	-5.1302	-0.882032	7.90783	9.46734	2.15918	-23.5674	22.5341	32.6782	19.8478
1800	1.974	-5.12452	-0.925604	7.95167	9.50508	3.15899	-20.4013	21.4725	29.7869	18.2468
1801	1.976	-5.11631	-0.962295	7.9935	9.53932	4.78281	-16.5642	20.3006	26.6338	16.1167
1802	1.978	-5.10464	-0.991058	8.0327	9.5689	6.78019	-12.3259	19.0428	23.6755	13.6453
1803	1.98	-5.09014	-1.01242	8.06996	9.59472	8.30427	-8.49912	17.9295	21.5096	11.5715
1804	1.982	-5.07233	-1.02584	8.10491	9.61616	9.37824	-5.06674	17.0658	20.1213	9.97749
1805	1.984	-5.052	-1.03221	8.13804	9.6341	10.7629	-1.39425	16.1137	19.4277	8.11693
1806	1.986	-5.02899	-1.03171	8.16911	9.64829	12.2913	2.1348	15.0302	19.5331	6.09102
1807	1.988	-5.00419	-1.02516	8.19906	9.6601	13.1434	4.91763	14.397	20.1048	4.88902
1808	1.99	-4.97705	-1.0125	8.22769	9.66908	13.6776	7.46913	14.2624	21.1254	4.31376
1809	1.992	-4.94817	-0.994584	8.25471	9.67542	14.8694	10.3714	13.4236	22.5578	2.78192
1810	1.994	-4.91746	-0.971484	8.28037	9.67935	16.1173	13.0389	12.0791	23.9934	0.836389
1811	1.996	-4.88423	-0.943003	8.3041	9.68003	17.0996	15.419	11.2754	25.6374	-0.457233
1812	1.998	-4.84961	-0.910489	8.32597	9.6783	17.8088	17.4582	10.717	27.144	-1.34648
1813	2	-4.81314	-0.873945	8.34648	9.67439	18.4461	19.1103	9.91166	28.3496	-2.35233
1814	2.002	-4.77572	-0.834325	8.36543	9.66871	19.1344	20.6241	9.01516	29.5424	-3.43087
1815	2.004	-4.73682	-0.791835	8.38261	9.66088	19.7109	21.9445	8.15602	30.604	-4.38623
1816	2.006	-4.69691	-0.746824	8.39818	9.65133	20.2699	23.1263	7.35794	31.6202	-5.25152
1817	2.008	-4.65603	-0.699523	8.41237	9.64033	20.6847	24.2113	6.72129	32.5457	-5.88183
1818	2.01	-4.61408	-0.650143	8.42503	9.62775	21.1487	25.2143	6.06908	33.4643	-6.5272
1819	2.012	-4.57144	-0.598919	8.43623	9.61389	21.6094	26.0908	5.21192	34.2762	-7.32727
1820	2.014	-4.52787	-0.546051	8.44597	9.59866	21.9557	26.8315	4.40155	34.948	-8.01036
1821	2.016	-4.48406	-0.491885	8.45423	9.58243	22.0793	27.4264	3.78807	35.4126	-8.39771
1822	2.018	-4.43989	-0.436461	8.46136	9.56544	22.0338	27.9635	3.29113	35.753	-8.59188
1823	2.02	-4.39628	-0.380604	8.46766	9.54847	21.8131	28.2138	2.92239	35.7823	-8.57615
1824	2.022	-4.35276	-0.32357	8.47277	9.53095	21.5298	28.4822	2.41574	35.7855	-8.65201
1825	2.024	-4.30962	-0.265734	8.47697	9.51327	21.5176	29.2214	1.73271	36.3304	-9.01998
1826	2.026	-4.26703	-0.206776	8.48082	9.49604	21.3349	29.915	1.61045	36.7788	-8.79991
1827	2.028	-4.22443	-0.146034	8.48374	9.47845	21.0771	30.6286	1.65513	37.2169	-8.38425
1828	2.03	-4.18317	-0.0848935	8.48658	9.46193	20.5965	31.0261	1.26919	37.2618	-8.24582
1829	2.032	-4.14211	-0.0220224	8.4892	9.44585	20.0803	31.3772	1.07523	37.268	-7.91226
1830	2.034	-4.1021	0.0419305	8.49137	9.43039	19.9406	32.386	1.1246	38.0492	-7.51727
1831	2.036	-4.06304	0.107073	8.49332	9.41574	19.4553	33.1703	0.981249	38.4674	-7.13295
1832	2.038	-4.02439	0.1741	8.49546	9.40207	18.9101	33.6989	0.920238	38.653	-6.63862
1833	2.04	-3.98717	0.242068	8.49787	9.38988	18.4834	34.3274	1.29425	39.0087	-5.79225
1834	2.042	-3.95072	0.311283	8.5004	9.3788	17.9263	34.8927	1.54915	39.2588	-4.98911
1835	2.044	-3.91553	0.381572	8.50345	9.3694	17.3336	35.4246	1.49785	39.4665	-4.44173
1836	2.046	-3.88137	0.452877	8.50675	9.36136	16.747	35.9041	1.62773	39.6512	-3.72749
1837	2.048	-3.84812	0.525139	8.51013	9.35447	16.3737	36.3591	1.84028	39.9183	-3.02033
1838	2.05	-3.81614	0.598022	8.51399	9.34926	15.8696	36.6683	1.99291	40.0048	-2.31724
1839	2.052	-3.78487	0.671499	8.51829	9.34545	15.2498	36.8207	2.24285	39.9168	-1.4861
1840	2.054	-3.7548	0.745275	8.52291	9.34312	14.8016	36.9581	2.46591	39.8882	-0.750952
1841	2.056	-3.72586	0.819059	8.52793	9.34229	14.2577	36.9591	2.5747	39.6975	-0.0956526
1842	2.058	-3.69783	0.892746	8.53332	9.34283	13.6825	36.7776	2.73816	39.3358	0.599704
1843	2.06	-3.67104	0.965989	8.53904	9.34478	13.1483	36.5061	2.98255	38.9162	1.33384
1844	2.062	-3.64558	1.03842	8.54533	9.34833	12.4419	36.061	3.26627	38.2866	2.13943
1845	2.064	-3.62143	1.10992	8.55197	9.35323	11.6593	35.4579	3.48354	37.4878	2.87847
1846	2.066	-3.59821	1.1805	8.5585	9.35888	11.2465	34.9772	3.32113	36.8907	3.12509
1847	2.068	-3.57598	1.24986	8.56506	9.36536	11.0668	34.5121	3.0586	36.3719	3.17743
1848	2.07	-3.5543	1.31816	8.57127	9.37215	10.7061	33.8538	3.06124	35.638	3.50085
1849	2.072	-3.53312	1.38532	8.57735	9.3794	10.3608	33.2199	3.08908	34.935	3.82864
1850	2.074	-3.51235	1.45121	8.58328	9.38698	10.2671	32.6714	2.94455	34.3731	3.90171
1851	2.076	-3.49185	1.51606	8.58913	9.39492	10.2725	32.1518	2.79749	33.8687	3.92787
1852	2.078	-3.47114	1.57991	8.59435	9.40254	10.3412	31.6755	2.59019	33.4213	3.87233
1853	2.08	-3.45013	1.64284	8.59899	9.40983	10.5877	31.2361	2.13421	33.0507	3.52172
1854	2.082	-3.42842	1.70511	8.60315	9.41678	11.0168	30.9284	1.8112	32.8819	3.24402
1855	2.084	-3.40548	1.76701	8.60644	9.42287	11.7375	30.8504	1.59018	33.0461	2.99559
1856	2.086	-3.38117	1.82878	8.6093	9.42851	12.6074	30.9055	1.26309	33.402	2.62671
1857	2.088	-3.35506	1.89053	8.61155	9.43341	13.4717	30.9091	0.962652	33.7311	2.28191
1858	2.09	-3.32708	1.95227	8.61297	9.43738	14.4394	30.8388	0.571448	34.0566	1.81053
1859	2.092	-3.29704	2.01391	8.61371	9.44046	15.5406	30.7815	0.119758	34.4823	1.24834
1860	2.094	-3.26475	2.07551	8.61377	9.44264	16.7271	30.7802	-0.16932	35.032	0.827764
1861	2.096	-3.22976	2.1372	8.61319	9.44384	18.1011	30.8607	-0.377287	35.7795	0.449365
1862	2.098	-3.19243	2.19863	8.61222	9.44436	19.4298	30.7814	-0.607973	36.4058	0.0436795
1863	2.1	-3.15288	2.25953	8.61082	9.44417	20.338	30.3043	-0.810301	36.5054	-0.278163
1864	2.102	-3.11106	2.31978	8.60901	9.44326	21.2574	29.7927	-0.995173	36.6125	-0.591718
1865	2.104	-3.06757	2.37867	8.60703	9.44187	22.3158	29.267	-1.087	36.8203	-0.867913
1866	2.106	-3.02229	2.43617	8.60497	9.44006	23.1252	28.4046	-1.0262	36.6422	-1.0088
1867	2.108	-2.97559	2.49201	8.60319	9.43817	23.6769	27.4009	-0.829036	36.2228	-0.985534
1868	2.11	-2.92771	2.54548	8.60171	9.43613	24.1651	26.2504	-0.601931	35.6847	-0.965016
1869	2.112	-2.87899	2.59639	8.60031	9.43373	24.6197	24.7911	-0.61104	34.9443	-1.24741
1870	2.114	-2.82981	2.64419	8.5994	9.43129	24.7847	23.1036	-0.55574	33.8875	-1.46584
1871	2.116	-2.7805	2.68835	8.59862	9.4284	24.6247	21.1873	-0.234273	32.4859	-1.43443
1872	2.118	-2.73172	2.7285	8.59853	9.42559	24.2623	19.0502	0.123013	30.8478	-1.40485
1873	2.12	-2.68353	2.76432	8.59902	9.42262	23.8624	16.7985	0.430972	29.1854	-1.47442
1874	2.122	-2.63677	2.79529	8.60042	9.41984	23.2134	14.3435	0.818717	27.2996	-1.49397
1875	2.124	-2.59131	2.82121	8.60257	9.41692	22.2477	11.6494	1.34675	25.1492	-1.40171
1876	2.126	-2.54773	2.84168	8.60553	9.41389	21.3048	8.85196	1.739	23.1361	-1.50412
1877	2.128	-2.50661	2.85647	8.61004	9.41145	20.0999	5.97577	2.39019	21.1052	-1.35298
1878	2.13	-2.46763	2.86547	8.61522	9.40862	18.7466	3.04247	3.10551	19.2441	-1.1465
1879	2.132	-2.43112	2.86868	8.62152	9.40587	17.6457	0.133991	3.34947	17.9613	-1.44984
1880	2.134	-2.39695	2.86614	8.62902	9.4032	16.5941	-2.70678	3.79428	17.2363	-1.57312
1881	2.136	-2.36522	2.85769	8.63738	9.40027	15.3067	-5.63209	4.57952	16.9407	-1.35563
1882	2.138	-2.33612	2.84334	8.64715	9.39762	13.8211	-8.69156	5.27109	17.1567	-1.2153
1883	2.14	-2.31003	2.82309	8.65856	9.39557	12.2888	-11.669	6.01029	17.9807	-0.988717
1884	2.142	-2.28635	2.79712	8.67124	9.3937	11.0627	-14.4176	6.77106	19.3933	-0.735353
1885	2.144	-2.26463	2.76592	8.68533	9.39222	10.4076	-16.9134	7.37425	21.1839	-0.671039
1886	2.146	-2.24524	2.72965	8.70085	9.39132	9.48971	-19.3197	8.03858	22.9766	-0.436587
1887	2.148	-2.22727	2.68856	8.71749	9.39062	8.27494	-21.7674	8.70475	24.8609	-0.113931
1888	2.15	-2.21103	2.64297	8.73565	9.39071	7.61907	-24.0183	9.35671	26.8789	0.150276
1889	2.152	-2.19599	2.59324	8.75472	9.39108	7.36236	-25.8938	9.9106	28.6864	0.36717
1890	2.154	-2.18149	2.53988	8.77487	9.39192	7.14686	-27.5269	10.2538	30.2316	0.475902
1891	2.156	-2.16757	2.48337	8.79632	9.39365	6.84741	-29.0397	10.8884	31.7608	0.938838
1892	2.158	-2.15375	2.4242	8.81853	9.39584	6.72563	-30.3125	11.5765	33.1375	1.50266
1893	2.16	-2.13962	2.36293	8.84181	9.39888	7.12791	-31.1792	11.8561	34.1104	1.69209
1894	2.162	-2.12466	2.30005	8.86584	9.40253	7.82121	-31.7628	12.0822	34.8715	1.85542
1895	2.164	-2.10832	2.23625	8.89003	9.4063	8.52233	-32.1601	12.2557	35.4556	2.02707
1896	2.166	-2.09025	2.17206	8.91449	9.41037	9.38206	-32.2334	12.2384	35.7322	2.0696
1897	2.168	-2.07069	2.10774	8.93926	9.41492	10.2921	-32.0951	12.3569	35.8987	2.28374
1898	2.17	-2.04881	2.04407	8.96388	9.4195	11.3365	-31.7629	12.4587	35.9529	2.49766
1899	2.172	-2.02441	1.98137	8.98813	9.42393	12.8491	-31.0911	12.0796	35.7446	2.22391
1900	2.174	-1.99742	1.92006	9.01187	9.42815	14.3602	-30.2421	11.5356	35.4101	1.82514
1901	2.176	-1.96733	1.86053	9.03456	9.43161	15.6898	-29.3272	11.1342	35.0746	1.60753
1902	2.178	-1.93428	1.80311	9.05635	9.43451	17.2094	-28.2311	10.7032	34.7522	1.35039
1903	2.18	-1.89825	1.748	9.07771	9.43735	18.8541	-26.9385	10.4417	34.4991	1.26181
1904	2.182	-1.85909	1.69541	9.0978	9.43931	20.3859	-25.6192	10.0227	34.2401	1.04358
1905	2.184	-1.81712	1.64539	9.1167	9.44052	21.7112	-24.3691	9.05237	33.87	0.315587
1906	2.186	-1.7726	1.59779	9.13419	9.44079	22.8606	-23.1926	8.17377	33.5755	-0.30917
1907	2.188	-1.72557	1.55261	9.15012	9.43997	24.0621	-22.018	7.66146	33.5033	-0.593534
1908	2.19	-1.67676	1.5095	9.16482	9.43843	25.0577	-20.9532	7.13876	33.4348	-0.87082
1909	2.192	-1.62623	1.46838	9.17851	9.43641	25.6079	-20.0972	6.53294	33.2016	-1.18605
1910	2.194	-1.57446	1.429	9.19138	9.43411	26.0914	-19.2947	6.14135	33.0267	-1.29366
1911	2.196	-1.52215	1.39101	9.20327	9.43144	26.4314	-18.5892	5.84454	32.838	-1.30431
1912	2.198	-1.46913	1.35428	9.21468	9.42882	26.5732	-18.0663	5.50828	32.6016	-1.35216
1913	2.2	-1.41623	1.31835	9.22527	9.42599	26.5303	-17.7407	5.15672	32.3292	-1.42046
1914	2.202	-1.36389	1.28298	9.23547	9.42339	26.0472	-17.5846	4.89098	31.8056	-1.3706
1915	2.204	-1.31245	1.24786	9.2456	9.4213	25.3579	-17.507	5.0096	31.2188	-0.935161
1916	2.206	-1.26266	1.21269	9.2557	9.41981	24.5659	-17.5584	5.22097	30.6437	-0.423325
1917	2.208	-1.21464	1.17726	9.26582	9.41896	23.5472	-17.7893	5.10101	29.9491	-0.241964
1918	2.21	-1.16885	1.14138	9.2764	9.41916	22.3409	-18.098	5.1305	29.2057	0.0873498
1919	2.212	-1.12582	1.10496	9.28734	9.42036	20.8658	-18.3616	5.65896	28.3647	0.931681
1920	2.214	-1.08529	1.06808	9.29878	9.42263	19.438	-18.5528	6.05934	27.5455	1.63784
1921	2.216	-1.04713	1.0311	9.31107	9.42633	18.4761	-18.5699	6.20288	26.92	2.04333
1922	2.218	-1.01148	0.994171	9.32388	9.43113	17.4679	-18.3994	6.48924	26.1874	2.60247
1923	2.22	-0.978062	0.957571	9.33737	9.43716	16.0585	-18.1938	6.9488	25.2423	3.36494
1924	2.222	-0.946862	0.921595	9.35121	9.4441	14.8419	-17.8888	7.17836	24.3273	3.87405
1925	2.224	-0.918389	0.886298	9.36582	9.45238	13.7783	-17.4426	7.27365	23.3878	4.23285
1926	2.226	-0.891844	0.852216	9.38096	9.46172	12.6674	-16.8005	7.69478	22.4037	4.92189
1927	2.228	-0.867484	0.819444	9.39628	9.47176	11.6741	-15.9843	7.96065	21.3343	5.44516
1928	2.23	-0.844964	0.788637	9.41211	9.48281	10.7722	-14.9891	7.87993	20.0701	5.61476
1929	2.232	-0.824037	0.759977	9.42763	9.49404	10.0491	-13.7493	7.70992	18.6942	5.68317
1930	2.234	-0.804324	0.733933	9.44259	9.50516	9.54812	-12.363	7.35829	17.2672	5.54729
1931	2.236	-0.785068	0.711116	9.45716	9.5163	9.4354	-10.681	7.05993	15.9045	5.43952
1932	2.238	-0.766491	0.691743	9.47097	9.52708	9.36822	-8.73221	6.83527	14.5167	5.40728
1933	2.24	-0.747572	0.676612	9.484	9.53745	9.31298	-6.57099	6.35931	13.0518	5.12753
1934	2.242	-0.728876	0.665392	9.4957	9.54685	9.43919	-4.44291	5.52882	11.807	4.46888
1935	2.244	-0.70999	0.65831	9.50552	9.5547	9.4781	-2.57991	4.39889	10.7629	3.4942
1936	2.246	-0.690256	0.655691	9.51355	9.56107	9.8708	-0.407719	3.39796	10.4473	2.64049
1937	2.248	-0.670399	0.657095	9.51948	9.56565	10.3174	1.97235	2.58139	10.8168	1.98133
1938	2.25	-0.649433	0.66309	9.52317	9.56829	10.541	4.10723	1.40903	11.4003	0.97157
1939	2.252	-0.627077	0.674199	9.52527	9.56967	11.3432	6.57975	0.314576	13.1172	0.0333769
1940	2.254	-0.603886	0.689515	9.52469	9.56869	12.2324	9.10526	-0.646916	15.2629	-0.759814
1941	2.256	-0.578963	0.709669	9.52182	9.56576	12.714	11.1551	-2.04133	17.0367	-1.97388
1942	2.258	-0.552393	0.734412	9.51653	9.5608	13.5142	13.3433	-3.43204	19.2991	-3.17199
1943	2.26	-0.524413	0.763253	9.50853	9.55352	14.5611	15.637	-4.60064	21.8565	-4.12899
1944	2.262	-0.494383	0.796726	9.49848	9.54465	15.4906	17.8137	-5.59444	24.2608	-4.88278
1945	2.264	-0.462323	0.834403	9.48606	9.5339	16.4837	19.9378	-6.63757	26.7074	-5.65865
1946	2.266	NaN	NaN	NaN	NaN	NaN	NaN	NaN	NaN	NaN
1947	2.268	NaN	NaN	NaN	NaN	NaN	NaN	NaN	NaN	NaN
1948	2.27	NaN	NaN	NaN	NaN	NaN	NaN	NaN	NaN	NaN
1949	2.272	NaN	NaN	NaN	NaN	NaN	NaN	NaN	NaN	NaN
1950	2.274	NaN	NaN	NaN	NaN	NaN	NaN	NaN	NaN	NaN
1951	2.276	NaN	NaN	NaN	NaN	NaN	NaN	NaN	NaN	NaN
1952	2.278	NaN	NaN	NaN	NaN	NaN	NaN	NaN	NaN	NaN
1953	2.28	NaN	NaN	NaN	NaN	NaN	NaN	NaN	NaN	NaN
1954	2.282	NaN	NaN	NaN	NaN	NaN	NaN	NaN	NaN	NaN
1955	2.284	NaN	NaN	NaN	NaN	NaN	NaN	NaN	NaN	NaN
1956	2.286	NaN	NaN	NaN	NaN	NaN	NaN	NaN	NaN	NaN
1957	2.288	NaN	NaN	NaN	NaN	NaN	NaN	NaN	NaN	NaN
1958	2.29	NaN	NaN	NaN	NaN	NaN	NaN	NaN	NaN	NaN
1959	2.292	NaN	NaN	NaN	NaN	NaN	NaN	NaN	NaN	NaN
1960	2.294	NaN	NaN	NaN	NaN	NaN	NaN	NaN	NaN	NaN
1961	2.296	NaN	NaN	NaN	NaN	NaN	NaN	NaN	NaN	NaN
1962	2.298	NaN	NaN	NaN	NaN	NaN	NaN	NaN	NaN	NaN
1963	2.3	NaN	NaN	NaN	NaN	NaN	NaN	NaN	NaN	NaN
1964	2.302	NaN	NaN	NaN	NaN	NaN	NaN	NaN	NaN	NaN
1965	2.304	NaN	NaN	NaN	NaN	NaN	NaN	NaN	NaN	NaN
1966	2.306	NaN	NaN	NaN	NaN	NaN	NaN	NaN	NaN	NaN
1967	2.308	NaN	NaN	NaN	NaN	NaN	NaN	NaN	NaN	NaN
1968	2.31	NaN	NaN	NaN	NaN	NaN	NaN	NaN	NaN	NaN
1969	2.312	NaN	NaN	NaN	NaN	NaN	NaN	NaN	NaN	NaN
1970	2.314	NaN	NaN	NaN	NaN	NaN	NaN	NaN	NaN	NaN
1971	2.316	NaN	NaN	NaN	NaN	NaN	NaN	NaN	NaN	NaN
1972	2.318	NaN	NaN	NaN	NaN	NaN	NaN	NaN	NaN	NaN
1973	2.32	NaN	NaN	NaN	NaN	NaN	NaN	NaN	NaN	NaN
1974	2.322	NaN	NaN	NaN	NaN	NaN	NaN	NaN	NaN	NaN
1975	2.324	NaN	NaN	NaN	NaN	NaN	NaN	NaN	NaN	NaN
1976	2.326	NaN	NaN	NaN	NaN	NaN	NaN	NaN	NaN	NaN
1977	2.328	NaN	NaN	NaN	NaN	NaN	NaN	NaN	NaN	NaN
1978	2.33	NaN	NaN	NaN	NaN	NaN	NaN	NaN	NaN	NaN
1979	2.332	NaN	NaN	NaN	NaN	NaN	NaN	NaN	NaN	NaN
1980	2.334	NaN	NaN	NaN	NaN	NaN	NaN	NaN	NaN	NaN
1981	2.336	NaN	NaN	NaN	NaN	NaN	NaN	NaN	NaN	NaN
1982	2.338	NaN	NaN	NaN	NaN	NaN	NaN	NaN	NaN	NaN
1983	2.34	NaN	NaN	NaN	NaN	NaN	NaN	NaN	NaN	NaN
1984	2.342	NaN	NaN	NaN	NaN	NaN	NaN	NaN	NaN	NaN
1985	2.344	NaN	NaN	NaN	NaN	NaN	NaN	NaN	NaN	NaN
1986	2.346	NaN	NaN	NaN	NaN	NaN	NaN	NaN	NaN	NaN
1987	2.348	NaN	NaN	NaN	NaN	NaN	NaN	NaN	NaN	NaN
1988	2.35	NaN	NaN	NaN	NaN	NaN	NaN	NaN	NaN	NaN
1989	2.352	NaN	NaN	NaN	NaN	NaN	NaN	NaN	NaN	NaN
1990	2.354	NaN	NaN	NaN	NaN	NaN	NaN	NaN	NaN	NaN
1991	2.356	NaN	NaN	NaN	NaN	NaN	NaN	NaN	NaN	NaN
1992	2.358	NaN	NaN	NaN	NaN	NaN	NaN	NaN	NaN	NaN
1993	2.36	NaN	NaN	NaN	NaN	NaN	NaN	NaN	NaN	NaN
1994	2.362	NaN	NaN	NaN	NaN	NaN	NaN	NaN	NaN	NaN
1995	2.364	NaN	NaN	NaN	NaN	NaN	NaN	NaN	NaN	NaN
1996	2.366	NaN	NaN	NaN	NaN	NaN	NaN	NaN	NaN	NaN
1997	2.368	NaN	NaN	NaN	NaN	NaN	NaN	NaN	NaN	NaN
1998	2.37	NaN	NaN	NaN	NaN	NaN	NaN	NaN	NaN	NaN
1999	2.372	NaN	NaN	NaN	NaN	NaN	NaN	NaN	NaN	NaN
[truncated: 1,102 more rows]
