# Supplementary material for: Measurement of time-varying kinematics of a dolphin in burst accelerating swimming
Source: PLoS One. 2019 Jan 30;14(1):e0210860. doi: 10.1371/journal.pone.0210860 (PMC6353170; doi:10.1371/journal.pone.0210860)
Supplement: S5 Dataset — (XLSX) [file pone.0210860.s011.xlsx]

## Sheet: Sheet1
Frame number in the original AVI movies	Time, t (s)	CD	Total force in the velocity direction (N)	Gravity force in the velocity directions (N)	Buoyancy force in the velocity directions (N)	Drag in the revese velocity directions (N)	Added mass force in the revese velocity directions (N)	Thrust in the velocity directions (N)
1	-1.624	NaN	NaN	NaN	NaN	NaN	NaN	NaN
2	-1.622	NaN	NaN	NaN	NaN	NaN	NaN	NaN
3	-1.62	NaN	NaN	NaN	NaN	NaN	NaN	NaN
4	-1.618	NaN	NaN	NaN	NaN	NaN	NaN	NaN
5	-1.616	NaN	NaN	NaN	NaN	NaN	NaN	NaN
6	-1.614	NaN	NaN	NaN	NaN	NaN	NaN	NaN
7	-1.612	NaN	NaN	NaN	NaN	NaN	NaN	NaN
8	-1.61	NaN	NaN	NaN	NaN	NaN	NaN	NaN
9	-1.608	NaN	NaN	NaN	NaN	NaN	NaN	NaN
10	-1.606	NaN	NaN	NaN	NaN	NaN	NaN	NaN
11	-1.604	NaN	NaN	NaN	NaN	NaN	NaN	NaN
12	-1.602	NaN	NaN	NaN	NaN	NaN	NaN	NaN
13	-1.6	NaN	NaN	NaN	NaN	NaN	NaN	NaN
14	-1.598	NaN	NaN	NaN	NaN	NaN	NaN	NaN
15	-1.596	NaN	NaN	NaN	NaN	NaN	NaN	NaN
16	-1.594	NaN	NaN	NaN	NaN	NaN	NaN	NaN
17	-1.592	NaN	NaN	NaN	NaN	NaN	NaN	NaN
18	-1.59	NaN	NaN	NaN	NaN	NaN	NaN	NaN
19	-1.588	NaN	NaN	NaN	NaN	NaN	NaN	NaN
20	-1.586	NaN	NaN	NaN	NaN	NaN	NaN	NaN
21	-1.584	NaN	NaN	NaN	NaN	NaN	NaN	NaN
22	-1.582	NaN	NaN	NaN	NaN	NaN	NaN	NaN
23	-1.58	NaN	NaN	NaN	NaN	NaN	NaN	NaN
24	-1.578	NaN	NaN	NaN	NaN	NaN	NaN	NaN
25	-1.576	NaN	NaN	NaN	NaN	NaN	NaN	NaN
26	-1.574	NaN	NaN	NaN	NaN	NaN	NaN	NaN
27	-1.572	NaN	NaN	NaN	NaN	NaN	NaN	NaN
28	-1.57	NaN	NaN	NaN	NaN	NaN	NaN	NaN
29	-1.568	NaN	NaN	NaN	NaN	NaN	NaN	NaN
30	-1.566	NaN	NaN	NaN	NaN	NaN	NaN	NaN
31	-1.564	NaN	NaN	NaN	NaN	NaN	NaN	NaN
32	-1.562	NaN	NaN	NaN	NaN	NaN	NaN	NaN
33	-1.56	NaN	NaN	NaN	NaN	NaN	NaN	NaN
34	-1.558	NaN	NaN	NaN	NaN	NaN	NaN	NaN
35	-1.556	NaN	NaN	NaN	NaN	NaN	NaN	NaN
36	-1.554	NaN	NaN	NaN	NaN	NaN	NaN	NaN
37	-1.552	NaN	NaN	NaN	NaN	NaN	NaN	NaN
38	-1.55	NaN	NaN	NaN	NaN	NaN	NaN	NaN
39	-1.548	NaN	NaN	NaN	NaN	NaN	NaN	NaN
40	-1.546	NaN	NaN	NaN	NaN	NaN	NaN	NaN
41	-1.544	NaN	NaN	NaN	NaN	NaN	NaN	NaN
42	-1.542	NaN	NaN	NaN	NaN	NaN	NaN	NaN
43	-1.54	NaN	NaN	NaN	NaN	NaN	NaN	NaN
44	-1.538	NaN	NaN	NaN	NaN	NaN	NaN	NaN
45	-1.536	NaN	NaN	NaN	NaN	NaN	NaN	NaN
46	-1.534	NaN	NaN	NaN	NaN	NaN	NaN	NaN
47	-1.532	NaN	NaN	NaN	NaN	NaN	NaN	NaN
48	-1.53	NaN	NaN	NaN	NaN	NaN	NaN	NaN
49	-1.528	NaN	NaN	NaN	NaN	NaN	NaN	NaN
50	-1.526	NaN	NaN	NaN	NaN	NaN	NaN	NaN
51	-1.524	NaN	NaN	NaN	NaN	NaN	NaN	NaN
52	-1.522	NaN	NaN	NaN	NaN	NaN	NaN	NaN
53	-1.52	NaN	NaN	NaN	NaN	NaN	NaN	NaN
54	-1.518	NaN	NaN	NaN	NaN	NaN	NaN	NaN
55	-1.516	NaN	NaN	NaN	NaN	NaN	NaN	NaN
56	-1.514	NaN	NaN	NaN	NaN	NaN	NaN	NaN
57	-1.512	NaN	NaN	NaN	NaN	NaN	NaN	NaN
58	-1.51	NaN	NaN	NaN	NaN	NaN	NaN	NaN
59	-1.508	NaN	NaN	NaN	NaN	NaN	NaN	NaN
60	-1.506	NaN	NaN	NaN	NaN	NaN	NaN	NaN
61	-1.504	NaN	NaN	NaN	NaN	NaN	NaN	NaN
62	-1.502	NaN	NaN	NaN	NaN	NaN	NaN	NaN
63	-1.5	NaN	NaN	NaN	NaN	NaN	NaN	NaN
64	-1.498	NaN	NaN	NaN	NaN	NaN	NaN	NaN
65	-1.496	NaN	NaN	NaN	NaN	NaN	NaN	NaN
66	-1.494	NaN	NaN	NaN	NaN	NaN	NaN	NaN
67	-1.492	NaN	NaN	NaN	NaN	NaN	NaN	NaN
68	-1.49	NaN	NaN	NaN	NaN	NaN	NaN	NaN
69	-1.488	NaN	NaN	NaN	NaN	NaN	NaN	NaN
70	-1.486	NaN	NaN	NaN	NaN	NaN	NaN	NaN
71	-1.484	NaN	NaN	NaN	NaN	NaN	NaN	NaN
72	-1.482	NaN	NaN	NaN	NaN	NaN	NaN	NaN
73	-1.48	NaN	NaN	NaN	NaN	NaN	NaN	NaN
74	-1.478	NaN	NaN	NaN	NaN	NaN	NaN	NaN
75	-1.476	NaN	NaN	NaN	NaN	NaN	NaN	NaN
76	-1.474	NaN	NaN	NaN	NaN	NaN	NaN	NaN
77	-1.472	NaN	NaN	NaN	NaN	NaN	NaN	NaN
78	-1.47	NaN	NaN	NaN	NaN	NaN	NaN	NaN
79	-1.468	NaN	NaN	NaN	NaN	NaN	NaN	NaN
80	-1.466	NaN	NaN	NaN	NaN	NaN	NaN	NaN
81	-1.464	NaN	NaN	NaN	NaN	NaN	NaN	NaN
82	-1.462	NaN	NaN	NaN	NaN	NaN	NaN	NaN
83	-1.46	NaN	NaN	NaN	NaN	NaN	NaN	NaN
84	-1.458	NaN	NaN	NaN	NaN	NaN	NaN	NaN
85	-1.456	NaN	NaN	NaN	NaN	NaN	NaN	NaN
86	-1.454	NaN	NaN	NaN	NaN	NaN	NaN	NaN
87	-1.452	NaN	NaN	NaN	NaN	NaN	NaN	NaN
88	-1.45	NaN	NaN	NaN	NaN	NaN	NaN	NaN
89	-1.448	NaN	NaN	NaN	NaN	NaN	NaN	NaN
90	-1.446	NaN	NaN	NaN	NaN	NaN	NaN	NaN
91	-1.444	NaN	NaN	NaN	NaN	NaN	NaN	NaN
92	-1.442	NaN	NaN	NaN	NaN	NaN	NaN	NaN
93	-1.44	NaN	NaN	NaN	NaN	NaN	NaN	NaN
94	-1.438	NaN	NaN	NaN	NaN	NaN	NaN	NaN
95	-1.436	NaN	NaN	NaN	NaN	NaN	NaN	NaN
96	-1.434	NaN	NaN	NaN	NaN	NaN	NaN	NaN
97	-1.432	NaN	NaN	NaN	NaN	NaN	NaN	NaN
98	-1.43	NaN	NaN	NaN	NaN	NaN	NaN	NaN
99	-1.428	NaN	NaN	NaN	NaN	NaN	NaN	NaN
100	-1.426	NaN	NaN	NaN	NaN	NaN	NaN	NaN
101	-1.424	NaN	NaN	NaN	NaN	NaN	NaN	NaN
102	-1.422	NaN	NaN	NaN	NaN	NaN	NaN	NaN
103	-1.42	NaN	NaN	NaN	NaN	NaN	NaN	NaN
104	-1.418	NaN	NaN	NaN	NaN	NaN	NaN	NaN
105	-1.416	NaN	NaN	NaN	NaN	NaN	NaN	NaN
106	-1.414	NaN	NaN	NaN	NaN	NaN	NaN	NaN
107	-1.412	NaN	NaN	NaN	NaN	NaN	NaN	NaN
108	-1.41	NaN	NaN	NaN	NaN	NaN	NaN	NaN
109	-1.408	NaN	NaN	NaN	NaN	NaN	NaN	NaN
110	-1.406	NaN	NaN	NaN	NaN	NaN	NaN	NaN
111	-1.404	NaN	NaN	NaN	NaN	NaN	NaN	NaN
112	-1.402	NaN	NaN	NaN	NaN	NaN	NaN	NaN
113	-1.4	NaN	NaN	NaN	NaN	NaN	NaN	NaN
114	-1.398	NaN	NaN	NaN	NaN	NaN	NaN	NaN
115	-1.396	NaN	NaN	NaN	NaN	NaN	NaN	NaN
116	-1.394	NaN	NaN	NaN	NaN	NaN	NaN	NaN
117	-1.392	NaN	NaN	NaN	NaN	NaN	NaN	NaN
118	-1.39	NaN	NaN	NaN	NaN	NaN	NaN	NaN
119	-1.388	NaN	NaN	NaN	NaN	NaN	NaN	NaN
120	-1.386	NaN	NaN	NaN	NaN	NaN	NaN	NaN
121	-1.384	NaN	NaN	NaN	NaN	NaN	NaN	NaN
122	-1.382	NaN	NaN	NaN	NaN	NaN	NaN	NaN
123	-1.38	NaN	NaN	NaN	NaN	NaN	NaN	NaN
124	-1.378	NaN	NaN	NaN	NaN	NaN	NaN	NaN
125	-1.376	NaN	NaN	NaN	NaN	NaN	NaN	NaN
126	-1.374	NaN	NaN	NaN	NaN	NaN	NaN	NaN
127	-1.372	NaN	NaN	NaN	NaN	NaN	NaN	NaN
128	-1.37	NaN	NaN	NaN	NaN	NaN	NaN	NaN
129	-1.368	NaN	NaN	NaN	NaN	NaN	NaN	NaN
130	-1.366	NaN	NaN	NaN	NaN	NaN	NaN	NaN
131	-1.364	NaN	NaN	NaN	NaN	NaN	NaN	NaN
132	-1.362	NaN	NaN	NaN	NaN	NaN	NaN	NaN
133	-1.36	NaN	NaN	NaN	NaN	NaN	NaN	NaN
134	-1.358	NaN	NaN	NaN	NaN	NaN	NaN	NaN
135	-1.356	NaN	NaN	NaN	NaN	NaN	NaN	NaN
136	-1.354	NaN	NaN	NaN	NaN	NaN	NaN	NaN
137	-1.352	NaN	NaN	NaN	NaN	NaN	NaN	NaN
138	-1.35	NaN	NaN	NaN	NaN	NaN	NaN	NaN
139	-1.348	NaN	NaN	NaN	NaN	NaN	NaN	NaN
140	-1.346	NaN	NaN	NaN	NaN	NaN	NaN	NaN
141	-1.344	NaN	NaN	NaN	NaN	NaN	NaN	NaN
142	-1.342	NaN	NaN	NaN	NaN	NaN	NaN	NaN
143	-1.34	NaN	NaN	NaN	NaN	NaN	NaN	NaN
144	-1.338	NaN	NaN	NaN	NaN	NaN	NaN	NaN
145	-1.336	NaN	NaN	NaN	NaN	NaN	NaN	NaN
146	-1.334	NaN	NaN	NaN	NaN	NaN	NaN	NaN
147	-1.332	NaN	NaN	NaN	NaN	NaN	NaN	NaN
148	-1.33	NaN	NaN	NaN	NaN	NaN	NaN	NaN
149	-1.328	NaN	NaN	NaN	NaN	NaN	NaN	NaN
150	-1.326	NaN	NaN	NaN	NaN	NaN	NaN	NaN
151	-1.324	NaN	NaN	NaN	NaN	NaN	NaN	NaN
152	-1.322	NaN	NaN	NaN	NaN	NaN	NaN	NaN
153	-1.32	NaN	NaN	NaN	NaN	NaN	NaN	NaN
154	-1.318	NaN	NaN	NaN	NaN	NaN	NaN	NaN
155	-1.316	NaN	NaN	NaN	NaN	NaN	NaN	NaN
156	-1.314	NaN	NaN	NaN	NaN	NaN	NaN	NaN
157	-1.312	NaN	NaN	NaN	NaN	NaN	NaN	NaN
158	-1.31	NaN	NaN	NaN	NaN	NaN	NaN	NaN
159	-1.308	NaN	NaN	NaN	NaN	NaN	NaN	NaN
160	-1.306	NaN	NaN	NaN	NaN	NaN	NaN	NaN
161	-1.304	NaN	NaN	NaN	NaN	NaN	NaN	NaN
162	-1.302	NaN	NaN	NaN	NaN	NaN	NaN	NaN
163	-1.3	NaN	NaN	NaN	NaN	NaN	NaN	NaN
164	-1.298	NaN	NaN	NaN	NaN	NaN	NaN	NaN
165	-1.296	NaN	NaN	NaN	NaN	NaN	NaN	NaN
166	-1.294	NaN	NaN	NaN	NaN	NaN	NaN	NaN
167	-1.292	NaN	NaN	NaN	NaN	NaN	NaN	NaN
168	-1.29	NaN	NaN	NaN	NaN	NaN	NaN	NaN
169	-1.288	NaN	NaN	NaN	NaN	NaN	NaN	NaN
170	-1.286	NaN	NaN	NaN	NaN	NaN	NaN	NaN
171	-1.284	NaN	NaN	NaN	NaN	NaN	NaN	NaN
172	-1.282	NaN	NaN	NaN	NaN	NaN	NaN	NaN
173	-1.28	NaN	NaN	NaN	NaN	NaN	NaN	NaN
174	-1.278	NaN	NaN	NaN	NaN	NaN	NaN	NaN
175	-1.276	NaN	NaN	NaN	NaN	NaN	NaN	NaN
176	-1.274	NaN	NaN	NaN	NaN	NaN	NaN	NaN
177	-1.272	NaN	NaN	NaN	NaN	NaN	NaN	NaN
178	-1.27	NaN	NaN	NaN	NaN	NaN	NaN	NaN
179	-1.268	NaN	NaN	NaN	NaN	NaN	NaN	NaN
180	-1.266	NaN	NaN	NaN	NaN	NaN	NaN	NaN
181	-1.264	NaN	NaN	NaN	NaN	NaN	NaN	NaN
182	-1.262	NaN	NaN	NaN	NaN	NaN	NaN	NaN
183	-1.26	NaN	NaN	NaN	NaN	NaN	NaN	NaN
184	-1.258	NaN	NaN	NaN	NaN	NaN	NaN	NaN
185	-1.256	NaN	NaN	NaN	NaN	NaN	NaN	NaN
186	-1.254	NaN	NaN	NaN	NaN	NaN	NaN	NaN
187	-1.252	NaN	NaN	NaN	NaN	NaN	NaN	NaN
188	-1.25	NaN	NaN	NaN	NaN	NaN	NaN	NaN
189	-1.248	NaN	NaN	NaN	NaN	NaN	NaN	NaN
190	-1.246	NaN	NaN	NaN	NaN	NaN	NaN	NaN
191	-1.244	NaN	NaN	NaN	NaN	NaN	NaN	NaN
192	-1.242	NaN	NaN	NaN	NaN	NaN	NaN	NaN
193	-1.24	NaN	NaN	NaN	NaN	NaN	NaN	NaN
194	-1.238	NaN	NaN	NaN	NaN	NaN	NaN	NaN
195	-1.236	NaN	NaN	NaN	NaN	NaN	NaN	NaN
196	-1.234	NaN	NaN	NaN	NaN	NaN	NaN	NaN
197	-1.232	NaN	NaN	NaN	NaN	NaN	NaN	NaN
198	-1.23	NaN	NaN	NaN	NaN	NaN	NaN	NaN
199	-1.228	NaN	NaN	NaN	NaN	NaN	NaN	NaN
200	-1.226	NaN	NaN	NaN	NaN	NaN	NaN	NaN
201	-1.224	NaN	NaN	NaN	NaN	NaN	NaN	NaN
202	-1.222	NaN	NaN	NaN	NaN	NaN	NaN	NaN
203	-1.22	NaN	NaN	NaN	NaN	NaN	NaN	NaN
204	-1.218	NaN	NaN	NaN	NaN	NaN	NaN	NaN
205	-1.216	NaN	NaN	NaN	NaN	NaN	NaN	NaN
206	-1.214	NaN	NaN	NaN	NaN	NaN	NaN	NaN
207	-1.212	NaN	NaN	NaN	NaN	NaN	NaN	NaN
208	-1.21	NaN	NaN	NaN	NaN	NaN	NaN	NaN
209	-1.208	NaN	NaN	NaN	NaN	NaN	NaN	NaN
210	-1.206	NaN	NaN	NaN	NaN	NaN	NaN	NaN
211	-1.204	NaN	NaN	NaN	NaN	NaN	NaN	NaN
212	-1.202	NaN	NaN	NaN	NaN	NaN	NaN	NaN
213	-1.2	NaN	NaN	NaN	NaN	NaN	NaN	NaN
214	-1.198	NaN	NaN	NaN	NaN	NaN	NaN	NaN
215	-1.196	NaN	NaN	NaN	NaN	NaN	NaN	NaN
216	-1.194	NaN	NaN	NaN	NaN	NaN	NaN	NaN
217	-1.192	NaN	NaN	NaN	NaN	NaN	NaN	NaN
218	-1.19	NaN	NaN	NaN	NaN	NaN	NaN	NaN
219	-1.188	NaN	NaN	NaN	NaN	NaN	NaN	NaN
220	-1.186	NaN	NaN	NaN	NaN	NaN	NaN	NaN
221	-1.184	NaN	NaN	NaN	NaN	NaN	NaN	NaN
222	-1.182	NaN	NaN	NaN	NaN	NaN	NaN	NaN
223	-1.18	NaN	NaN	NaN	NaN	NaN	NaN	NaN
224	-1.178	NaN	NaN	NaN	NaN	NaN	NaN	NaN
225	-1.176	NaN	NaN	NaN	NaN	NaN	NaN	NaN
226	-1.174	NaN	NaN	NaN	NaN	NaN	NaN	NaN
227	-1.172	NaN	NaN	NaN	NaN	NaN	NaN	NaN
228	-1.17	NaN	NaN	NaN	NaN	NaN	NaN	NaN
229	-1.168	NaN	NaN	NaN	NaN	NaN	NaN	NaN
230	-1.166	NaN	NaN	NaN	NaN	NaN	NaN	NaN
231	-1.164	NaN	NaN	NaN	NaN	NaN	NaN	NaN
232	-1.162	NaN	NaN	NaN	NaN	NaN	NaN	NaN
233	-1.16	NaN	NaN	NaN	NaN	NaN	NaN	NaN
234	-1.158	NaN	NaN	NaN	NaN	NaN	NaN	NaN
235	-1.156	NaN	NaN	NaN	NaN	NaN	NaN	NaN
236	-1.154	NaN	NaN	NaN	NaN	NaN	NaN	NaN
237	-1.152	NaN	NaN	NaN	NaN	NaN	NaN	NaN
238	-1.15	NaN	NaN	NaN	NaN	NaN	NaN	NaN
239	-1.148	NaN	NaN	NaN	NaN	NaN	NaN	NaN
240	-1.146	NaN	NaN	NaN	NaN	NaN	NaN	NaN
241	-1.144	NaN	NaN	NaN	NaN	NaN	NaN	NaN
242	-1.142	NaN	NaN	NaN	NaN	NaN	NaN	NaN
243	-1.14	NaN	NaN	NaN	NaN	NaN	NaN	NaN
244	-1.138	NaN	NaN	NaN	NaN	NaN	NaN	NaN
245	-1.136	NaN	NaN	NaN	NaN	NaN	NaN	NaN
246	-1.134	NaN	NaN	NaN	NaN	NaN	NaN	NaN
247	-1.132	NaN	NaN	NaN	NaN	NaN	NaN	NaN
248	-1.13	NaN	NaN	NaN	NaN	NaN	NaN	NaN
249	-1.128	NaN	NaN	NaN	NaN	NaN	NaN	NaN
250	-1.126	NaN	NaN	NaN	NaN	NaN	NaN	NaN
251	-1.124	NaN	NaN	NaN	NaN	NaN	NaN	NaN
252	-1.122	NaN	NaN	NaN	NaN	NaN	NaN	NaN
253	-1.12	NaN	NaN	NaN	NaN	NaN	NaN	NaN
254	-1.118	NaN	NaN	NaN	NaN	NaN	NaN	NaN
255	-1.116	NaN	NaN	NaN	NaN	NaN	NaN	NaN
256	-1.114	NaN	NaN	NaN	NaN	NaN	NaN	NaN
257	-1.112	NaN	NaN	NaN	NaN	NaN	NaN	NaN
258	-1.11	NaN	NaN	NaN	NaN	NaN	NaN	NaN
259	-1.108	NaN	NaN	NaN	NaN	NaN	NaN	NaN
260	-1.106	NaN	NaN	NaN	NaN	NaN	NaN	NaN
261	-1.104	NaN	NaN	NaN	NaN	NaN	NaN	NaN
262	-1.102	NaN	NaN	NaN	NaN	NaN	NaN	NaN
263	-1.1	NaN	NaN	NaN	NaN	NaN	NaN	NaN
264	-1.098	NaN	NaN	NaN	NaN	NaN	NaN	NaN
265	-1.096	NaN	NaN	NaN	NaN	NaN	NaN	NaN
266	-1.094	NaN	NaN	NaN	NaN	NaN	NaN	NaN
267	-1.092	NaN	NaN	NaN	NaN	NaN	NaN	NaN
268	-1.09	NaN	NaN	NaN	NaN	NaN	NaN	NaN
269	-1.088	NaN	NaN	NaN	NaN	NaN	NaN	NaN
270	-1.086	NaN	NaN	NaN	NaN	NaN	NaN	NaN
271	-1.084	NaN	NaN	NaN	NaN	NaN	NaN	NaN
272	-1.082	NaN	NaN	NaN	NaN	NaN	NaN	NaN
273	-1.08	NaN	NaN	NaN	NaN	NaN	NaN	NaN
274	-1.078	NaN	NaN	NaN	NaN	NaN	NaN	NaN
275	-1.076	NaN	NaN	NaN	NaN	NaN	NaN	NaN
276	-1.074	NaN	NaN	NaN	NaN	NaN	NaN	NaN
277	-1.072	NaN	NaN	NaN	NaN	NaN	NaN	NaN
278	-1.07	NaN	NaN	NaN	NaN	NaN	NaN	NaN
279	-1.068	NaN	NaN	NaN	NaN	NaN	NaN	NaN
280	-1.066	NaN	NaN	NaN	NaN	NaN	NaN	NaN
281	-1.064	NaN	NaN	NaN	NaN	NaN	NaN	NaN
282	-1.062	NaN	NaN	NaN	NaN	NaN	NaN	NaN
283	-1.06	NaN	NaN	NaN	NaN	NaN	NaN	NaN
284	-1.058	NaN	NaN	NaN	NaN	NaN	NaN	NaN
285	-1.056	NaN	NaN	NaN	NaN	NaN	NaN	NaN
286	-1.054	NaN	NaN	NaN	NaN	NaN	NaN	NaN
287	-1.052	NaN	NaN	NaN	NaN	NaN	NaN	NaN
288	-1.05	NaN	NaN	NaN	NaN	NaN	NaN	NaN
289	-1.048	NaN	NaN	NaN	NaN	NaN	NaN	NaN
290	-1.046	NaN	NaN	NaN	NaN	NaN	NaN	NaN
291	-1.044	NaN	NaN	NaN	NaN	NaN	NaN	NaN
292	-1.042	NaN	NaN	NaN	NaN	NaN	NaN	NaN
293	-1.04	NaN	NaN	NaN	NaN	NaN	NaN	NaN
294	-1.038	NaN	NaN	NaN	NaN	NaN	NaN	NaN
295	-1.036	NaN	NaN	NaN	NaN	NaN	NaN	NaN
296	-1.034	NaN	NaN	NaN	NaN	NaN	NaN	NaN
297	-1.032	NaN	NaN	NaN	NaN	NaN	NaN	NaN
298	-1.03	NaN	NaN	NaN	NaN	NaN	NaN	NaN
299	-1.028	NaN	NaN	NaN	NaN	NaN	NaN	NaN
300	-1.026	NaN	NaN	NaN	NaN	NaN	NaN	NaN
301	-1.024	NaN	NaN	NaN	NaN	NaN	NaN	NaN
302	-1.022	NaN	NaN	NaN	NaN	NaN	NaN	NaN
303	-1.02	NaN	NaN	NaN	NaN	NaN	NaN	NaN
304	-1.018	NaN	NaN	NaN	NaN	NaN	NaN	NaN
305	-1.016	NaN	NaN	NaN	NaN	NaN	NaN	NaN
306	-1.014	NaN	NaN	NaN	NaN	NaN	NaN	NaN
307	-1.012	NaN	NaN	NaN	NaN	NaN	NaN	NaN
308	-1.01	NaN	NaN	NaN	NaN	NaN	NaN	NaN
309	-1.008	NaN	NaN	NaN	NaN	NaN	NaN	NaN
310	-1.006	NaN	NaN	NaN	NaN	NaN	NaN	NaN
311	-1.004	NaN	NaN	NaN	NaN	NaN	NaN	NaN
312	-1.002	NaN	NaN	NaN	NaN	NaN	NaN	NaN
313	-1	NaN	NaN	NaN	NaN	NaN	NaN	NaN
314	-0.998	NaN	NaN	NaN	NaN	NaN	NaN	NaN
315	-0.996	NaN	NaN	NaN	NaN	NaN	NaN	NaN
316	-0.994	NaN	NaN	NaN	NaN	NaN	NaN	NaN
317	-0.992	NaN	NaN	NaN	NaN	NaN	NaN	NaN
318	-0.99	NaN	NaN	NaN	NaN	NaN	NaN	NaN
319	-0.988	NaN	NaN	NaN	NaN	NaN	NaN	NaN
320	-0.986	NaN	NaN	NaN	NaN	NaN	NaN	NaN
321	-0.984	NaN	NaN	NaN	NaN	NaN	NaN	NaN
322	-0.982	NaN	NaN	NaN	NaN	NaN	NaN	NaN
323	-0.98	NaN	NaN	NaN	NaN	NaN	NaN	NaN
324	-0.978	NaN	NaN	NaN	NaN	NaN	NaN	NaN
325	-0.976	NaN	NaN	NaN	NaN	NaN	NaN	NaN
326	-0.974	NaN	NaN	NaN	NaN	NaN	NaN	NaN
327	-0.972	NaN	NaN	NaN	NaN	NaN	NaN	NaN
328	-0.97	NaN	NaN	NaN	NaN	NaN	NaN	NaN
329	-0.968	NaN	NaN	NaN	NaN	NaN	NaN	NaN
330	-0.966	NaN	NaN	NaN	NaN	NaN	NaN	NaN
331	-0.964	NaN	NaN	NaN	NaN	NaN	NaN	NaN
332	-0.962	NaN	NaN	NaN	NaN	NaN	NaN	NaN
333	-0.96	NaN	NaN	NaN	NaN	NaN	NaN	NaN
334	-0.958	NaN	NaN	NaN	NaN	NaN	NaN	NaN
335	-0.956	NaN	NaN	NaN	NaN	NaN	NaN	NaN
336	-0.954	NaN	NaN	NaN	NaN	NaN	NaN	NaN
337	-0.952	NaN	NaN	NaN	NaN	NaN	NaN	NaN
338	-0.95	NaN	NaN	NaN	NaN	NaN	NaN	NaN
339	-0.948	NaN	NaN	NaN	NaN	NaN	NaN	NaN
340	-0.946	NaN	NaN	NaN	NaN	NaN	NaN	NaN
341	-0.944	NaN	NaN	NaN	NaN	NaN	NaN	NaN
342	-0.942	NaN	NaN	NaN	NaN	NaN	NaN	NaN
343	-0.94	NaN	NaN	NaN	NaN	NaN	NaN	NaN
344	-0.938	NaN	NaN	NaN	NaN	NaN	NaN	NaN
345	-0.936	NaN	NaN	NaN	NaN	NaN	NaN	NaN
346	-0.934	NaN	NaN	NaN	NaN	NaN	NaN	NaN
347	-0.932	NaN	NaN	NaN	NaN	NaN	NaN	NaN
348	-0.93	NaN	NaN	NaN	NaN	NaN	NaN	NaN
349	-0.928	NaN	NaN	NaN	NaN	NaN	NaN	NaN
350	-0.926	NaN	NaN	NaN	NaN	NaN	NaN	NaN
351	-0.924	NaN	NaN	NaN	NaN	NaN	NaN	NaN
352	-0.922	NaN	NaN	NaN	NaN	NaN	NaN	NaN
353	-0.92	NaN	NaN	NaN	NaN	NaN	NaN	NaN
354	-0.918	NaN	NaN	NaN	NaN	NaN	NaN	NaN
355	-0.916	NaN	NaN	NaN	NaN	NaN	NaN	NaN
356	-0.914	NaN	NaN	NaN	NaN	NaN	NaN	NaN
357	-0.912	NaN	NaN	NaN	NaN	NaN	NaN	NaN
358	-0.91	NaN	NaN	NaN	NaN	NaN	NaN	NaN
359	-0.908	NaN	NaN	NaN	NaN	NaN	NaN	NaN
360	-0.906	NaN	NaN	NaN	NaN	NaN	NaN	NaN
361	-0.904	NaN	NaN	NaN	NaN	NaN	NaN	NaN
362	-0.902	NaN	NaN	NaN	NaN	NaN	NaN	NaN
363	-0.9	NaN	NaN	NaN	NaN	NaN	NaN	NaN
364	-0.898	NaN	NaN	NaN	NaN	NaN	NaN	NaN
365	-0.896	NaN	NaN	NaN	NaN	NaN	NaN	NaN
366	-0.894	NaN	NaN	NaN	NaN	NaN	NaN	NaN
367	-0.892	NaN	NaN	NaN	NaN	NaN	NaN	NaN
368	-0.89	NaN	NaN	NaN	NaN	NaN	NaN	NaN
369	-0.888	NaN	NaN	NaN	NaN	NaN	NaN	NaN
370	-0.886	NaN	NaN	NaN	NaN	NaN	NaN	NaN
371	-0.884	NaN	NaN	NaN	NaN	NaN	NaN	NaN
372	-0.882	NaN	NaN	NaN	NaN	NaN	NaN	NaN
373	-0.88	NaN	NaN	NaN	NaN	NaN	NaN	NaN
374	-0.878	NaN	NaN	NaN	NaN	NaN	NaN	NaN
375	-0.876	NaN	NaN	NaN	NaN	NaN	NaN	NaN
376	-0.874	NaN	NaN	NaN	NaN	NaN	NaN	NaN
377	-0.872	NaN	NaN	NaN	NaN	NaN	NaN	NaN
378	-0.87	NaN	NaN	NaN	NaN	NaN	NaN	NaN
379	-0.868	NaN	NaN	NaN	NaN	NaN	NaN	NaN
380	-0.866	NaN	NaN	NaN	NaN	NaN	NaN	NaN
381	-0.864	NaN	NaN	NaN	NaN	NaN	NaN	NaN
382	-0.862	NaN	NaN	NaN	NaN	NaN	NaN	NaN
383	-0.86	NaN	NaN	NaN	NaN	NaN	NaN	NaN
384	-0.858	NaN	NaN	NaN	NaN	NaN	NaN	NaN
385	-0.856	NaN	NaN	NaN	NaN	NaN	NaN	NaN
386	-0.854	NaN	NaN	NaN	NaN	NaN	NaN	NaN
387	-0.852	NaN	NaN	NaN	NaN	NaN	NaN	NaN
388	-0.85	NaN	NaN	NaN	NaN	NaN	NaN	NaN
389	-0.848	NaN	NaN	NaN	NaN	NaN	NaN	NaN
390	-0.846	NaN	NaN	NaN	NaN	NaN	NaN	NaN
391	-0.844	NaN	NaN	NaN	NaN	NaN	NaN	NaN
392	-0.842	NaN	NaN	NaN	NaN	NaN	NaN	NaN
393	-0.84	NaN	NaN	NaN	NaN	NaN	NaN	NaN
394	-0.838	NaN	NaN	NaN	NaN	NaN	NaN	NaN
395	-0.836	NaN	NaN	NaN	NaN	NaN	NaN	NaN
396	-0.834	NaN	NaN	NaN	NaN	NaN	NaN	NaN
397	-0.832	NaN	NaN	NaN	NaN	NaN	NaN	NaN
398	-0.83	NaN	NaN	NaN	NaN	NaN	NaN	NaN
399	-0.828	NaN	NaN	NaN	NaN	NaN	NaN	NaN
400	-0.826	NaN	NaN	NaN	NaN	NaN	NaN	NaN
401	-0.824	NaN	NaN	NaN	NaN	NaN	NaN	NaN
402	-0.822	NaN	NaN	NaN	NaN	NaN	NaN	NaN
403	-0.82	NaN	NaN	NaN	NaN	NaN	NaN	NaN
404	-0.818	NaN	NaN	NaN	NaN	NaN	NaN	NaN
405	-0.816	NaN	NaN	NaN	NaN	NaN	NaN	NaN
406	-0.814	NaN	NaN	NaN	NaN	NaN	NaN	NaN
407	-0.812	NaN	NaN	NaN	NaN	NaN	NaN	NaN
408	-0.81	NaN	NaN	NaN	NaN	NaN	NaN	NaN
409	-0.808	NaN	NaN	NaN	NaN	NaN	NaN	NaN
410	-0.806	NaN	NaN	NaN	NaN	NaN	NaN	NaN
411	-0.804	NaN	NaN	NaN	NaN	NaN	NaN	NaN
412	-0.802	NaN	NaN	NaN	NaN	NaN	NaN	NaN
413	-0.8	NaN	NaN	NaN	NaN	NaN	NaN	NaN
414	-0.798	NaN	NaN	NaN	NaN	NaN	NaN	NaN
415	-0.796	NaN	NaN	NaN	NaN	NaN	NaN	NaN
416	-0.794	NaN	NaN	NaN	NaN	NaN	NaN	NaN
417	-0.792	NaN	NaN	NaN	NaN	NaN	NaN	NaN
418	-0.79	NaN	NaN	NaN	NaN	NaN	NaN	NaN
419	-0.788	NaN	NaN	NaN	NaN	NaN	NaN	NaN
420	-0.786	NaN	NaN	NaN	NaN	NaN	NaN	NaN
421	-0.784	NaN	NaN	NaN	NaN	NaN	NaN	NaN
422	-0.782	NaN	NaN	NaN	NaN	NaN	NaN	NaN
423	-0.78	NaN	NaN	NaN	NaN	NaN	NaN	NaN
424	-0.778	NaN	NaN	NaN	NaN	NaN	NaN	NaN
425	-0.776	NaN	NaN	NaN	NaN	NaN	NaN	NaN
426	-0.774	NaN	NaN	NaN	NaN	NaN	NaN	NaN
427	-0.772	NaN	NaN	NaN	NaN	NaN	NaN	NaN
428	-0.77	NaN	NaN	NaN	NaN	NaN	NaN	NaN
429	-0.768	NaN	NaN	NaN	NaN	NaN	NaN	NaN
430	-0.766	NaN	NaN	NaN	NaN	NaN	NaN	NaN
431	-0.764	NaN	NaN	NaN	NaN	NaN	NaN	NaN
432	-0.762	NaN	NaN	NaN	NaN	NaN	NaN	NaN
433	-0.76	NaN	NaN	NaN	NaN	NaN	NaN	NaN
434	-0.758	NaN	NaN	NaN	NaN	NaN	NaN	NaN
435	-0.756	NaN	NaN	NaN	NaN	NaN	NaN	NaN
436	-0.754	NaN	NaN	NaN	NaN	NaN	NaN	NaN
437	-0.752	NaN	NaN	NaN	NaN	NaN	NaN	NaN
438	-0.75	NaN	NaN	NaN	NaN	NaN	NaN	NaN
439	-0.748	NaN	NaN	NaN	NaN	NaN	NaN	NaN
440	-0.746	NaN	NaN	NaN	NaN	NaN	NaN	NaN
441	-0.744	NaN	NaN	NaN	NaN	NaN	NaN	NaN
442	-0.742	NaN	NaN	NaN	NaN	NaN	NaN	NaN
443	-0.74	NaN	NaN	NaN	NaN	NaN	NaN	NaN
444	-0.738	NaN	NaN	NaN	NaN	NaN	NaN	NaN
445	-0.736	NaN	NaN	NaN	NaN	NaN	NaN	NaN
446	-0.734	NaN	NaN	NaN	NaN	NaN	NaN	NaN
447	-0.732	NaN	NaN	NaN	NaN	NaN	NaN	NaN
448	-0.73	NaN	NaN	NaN	NaN	NaN	NaN	NaN
449	-0.728	NaN	NaN	NaN	NaN	NaN	NaN	NaN
450	-0.726	NaN	NaN	NaN	NaN	NaN	NaN	NaN
451	-0.724	NaN	NaN	NaN	NaN	NaN	NaN	NaN
452	-0.722	NaN	NaN	NaN	NaN	NaN	NaN	NaN
453	-0.72	NaN	NaN	NaN	NaN	NaN	NaN	NaN
454	-0.718	NaN	NaN	NaN	NaN	NaN	NaN	NaN
455	-0.716	NaN	NaN	NaN	NaN	NaN	NaN	NaN
456	-0.714	NaN	NaN	NaN	NaN	NaN	NaN	NaN
457	-0.712	NaN	NaN	NaN	NaN	NaN	NaN	NaN
458	-0.71	NaN	NaN	NaN	NaN	NaN	NaN	NaN
459	-0.708	NaN	NaN	NaN	NaN	NaN	NaN	NaN
460	-0.706	NaN	NaN	NaN	NaN	NaN	NaN	NaN
461	-0.704	NaN	NaN	NaN	NaN	NaN	NaN	NaN
462	-0.702	NaN	NaN	NaN	NaN	NaN	NaN	NaN
463	-0.7	NaN	NaN	NaN	NaN	NaN	NaN	NaN
464	-0.698	NaN	NaN	NaN	NaN	NaN	NaN	NaN
465	-0.696	NaN	NaN	NaN	NaN	NaN	NaN	NaN
466	-0.694	NaN	NaN	NaN	NaN	NaN	NaN	NaN
467	-0.692	NaN	NaN	NaN	NaN	NaN	NaN	NaN
468	-0.69	NaN	NaN	NaN	NaN	NaN	NaN	NaN
469	-0.688	NaN	NaN	NaN	NaN	NaN	NaN	NaN
470	-0.686	NaN	NaN	NaN	NaN	NaN	NaN	NaN
471	-0.684	NaN	NaN	NaN	NaN	NaN	NaN	NaN
472	-0.682	NaN	NaN	NaN	NaN	NaN	NaN	NaN
473	-0.68	NaN	NaN	NaN	NaN	NaN	NaN	NaN
474	-0.678	NaN	NaN	NaN	NaN	NaN	NaN	NaN
475	-0.676	NaN	NaN	NaN	NaN	NaN	NaN	NaN
476	-0.674	NaN	NaN	NaN	NaN	NaN	NaN	NaN
477	-0.672	NaN	NaN	NaN	NaN	NaN	NaN	NaN
478	-0.67	NaN	NaN	NaN	NaN	NaN	NaN	NaN
479	-0.668	NaN	NaN	NaN	NaN	NaN	NaN	NaN
480	-0.666	NaN	NaN	NaN	NaN	NaN	NaN	NaN
481	-0.664	NaN	NaN	NaN	NaN	NaN	NaN	NaN
482	-0.662	NaN	NaN	NaN	NaN	NaN	NaN	NaN
483	-0.66	NaN	NaN	NaN	NaN	NaN	NaN	NaN
484	-0.658	NaN	NaN	NaN	NaN	NaN	NaN	NaN
485	-0.656	NaN	NaN	NaN	NaN	NaN	NaN	NaN
486	-0.654	NaN	NaN	NaN	NaN	NaN	NaN	NaN
487	-0.652	NaN	NaN	NaN	NaN	NaN	NaN	NaN
488	-0.65	NaN	NaN	NaN	NaN	NaN	NaN	NaN
489	-0.648	NaN	NaN	NaN	NaN	NaN	NaN	NaN
490	-0.646	NaN	NaN	NaN	NaN	NaN	NaN	NaN
491	-0.644	NaN	NaN	NaN	NaN	NaN	NaN	NaN
492	-0.642	NaN	NaN	NaN	NaN	NaN	NaN	NaN
493	-0.64	NaN	NaN	NaN	NaN	NaN	NaN	NaN
494	-0.638	NaN	NaN	NaN	NaN	NaN	NaN	NaN
495	-0.636	NaN	NaN	NaN	NaN	NaN	NaN	NaN
496	-0.634	NaN	NaN	NaN	NaN	NaN	NaN	NaN
497	-0.632	NaN	NaN	NaN	NaN	NaN	NaN	NaN
498	-0.63	NaN	NaN	NaN	NaN	NaN	NaN	NaN
499	-0.628	NaN	NaN	NaN	NaN	NaN	NaN	NaN
500	-0.626	NaN	NaN	NaN	NaN	NaN	NaN	NaN
501	-0.624	NaN	NaN	NaN	NaN	NaN	NaN	NaN
502	-0.622	NaN	NaN	NaN	NaN	NaN	NaN	NaN
503	-0.62	NaN	NaN	NaN	NaN	NaN	NaN	NaN
504	-0.618	NaN	NaN	NaN	NaN	NaN	NaN	NaN
505	-0.616	NaN	NaN	NaN	NaN	NaN	NaN	NaN
506	-0.614	NaN	NaN	NaN	NaN	NaN	NaN	NaN
507	-0.612	NaN	NaN	NaN	NaN	NaN	NaN	NaN
508	-0.61	NaN	NaN	NaN	NaN	NaN	NaN	NaN
509	-0.608	NaN	NaN	NaN	NaN	NaN	NaN	NaN
510	-0.606	NaN	NaN	NaN	NaN	NaN	NaN	NaN
511	-0.604	NaN	NaN	NaN	NaN	NaN	NaN	NaN
512	-0.602	NaN	NaN	NaN	NaN	NaN	NaN	NaN
513	-0.6	NaN	NaN	NaN	NaN	NaN	NaN	NaN
514	-0.598	NaN	NaN	NaN	NaN	NaN	NaN	NaN
515	-0.596	NaN	NaN	NaN	NaN	NaN	NaN	NaN
516	-0.594	NaN	NaN	NaN	NaN	NaN	NaN	NaN
517	-0.592	NaN	NaN	NaN	NaN	NaN	NaN	NaN
518	-0.59	NaN	NaN	NaN	NaN	NaN	NaN	NaN
519	-0.588	NaN	NaN	NaN	NaN	NaN	NaN	NaN
520	-0.586	NaN	NaN	NaN	NaN	NaN	NaN	NaN
521	-0.584	NaN	NaN	NaN	NaN	NaN	NaN	NaN
522	-0.582	NaN	NaN	NaN	NaN	NaN	NaN	NaN
523	-0.58	NaN	NaN	NaN	NaN	NaN	NaN	NaN
524	-0.578	NaN	NaN	NaN	NaN	NaN	NaN	NaN
525	-0.576	NaN	NaN	NaN	NaN	NaN	NaN	NaN
526	-0.574	NaN	NaN	NaN	NaN	NaN	NaN	NaN
527	-0.572	NaN	NaN	NaN	NaN	NaN	NaN	NaN
528	-0.57	NaN	NaN	NaN	NaN	NaN	NaN	NaN
529	-0.568	NaN	NaN	NaN	NaN	NaN	NaN	NaN
530	-0.566	NaN	NaN	NaN	NaN	NaN	NaN	NaN
531	-0.564	NaN	NaN	NaN	NaN	NaN	NaN	NaN
532	-0.562	NaN	NaN	NaN	NaN	NaN	NaN	NaN
533	-0.56	NaN	NaN	NaN	NaN	NaN	NaN	NaN
534	-0.558	NaN	NaN	NaN	NaN	NaN	NaN	NaN
535	-0.556	NaN	NaN	NaN	NaN	NaN	NaN	NaN
536	-0.554	NaN	NaN	NaN	NaN	NaN	NaN	NaN
537	-0.552	NaN	NaN	NaN	NaN	NaN	NaN	NaN
538	-0.55	NaN	NaN	NaN	NaN	NaN	NaN	NaN
539	-0.548	NaN	NaN	NaN	NaN	NaN	NaN	NaN
540	-0.546	NaN	NaN	NaN	NaN	NaN	NaN	NaN
541	-0.544	NaN	NaN	NaN	NaN	NaN	NaN	NaN
542	-0.542	NaN	NaN	NaN	NaN	NaN	NaN	NaN
543	-0.54	NaN	NaN	NaN	NaN	NaN	NaN	NaN
544	-0.538	NaN	NaN	NaN	NaN	NaN	NaN	NaN
545	-0.536	NaN	NaN	NaN	NaN	NaN	NaN	NaN
546	-0.534	NaN	NaN	NaN	NaN	NaN	NaN	NaN
547	-0.532	NaN	NaN	NaN	NaN	NaN	NaN	NaN
548	-0.53	NaN	NaN	NaN	NaN	NaN	NaN	NaN
549	-0.528	NaN	NaN	NaN	NaN	NaN	NaN	NaN
550	-0.526	NaN	NaN	NaN	NaN	NaN	NaN	NaN
551	-0.524	NaN	NaN	NaN	NaN	NaN	NaN	NaN
552	-0.522	NaN	NaN	NaN	NaN	NaN	NaN	NaN
553	-0.52	NaN	NaN	NaN	NaN	NaN	NaN	NaN
554	-0.518	NaN	NaN	NaN	NaN	NaN	NaN	NaN
555	-0.516	NaN	NaN	NaN	NaN	NaN	NaN	NaN
556	-0.514	NaN	NaN	NaN	NaN	NaN	NaN	NaN
557	-0.512	NaN	NaN	NaN	NaN	NaN	NaN	NaN
558	-0.51	NaN	NaN	NaN	NaN	NaN	NaN	NaN
559	-0.508	NaN	NaN	NaN	NaN	NaN	NaN	NaN
560	-0.506	NaN	NaN	NaN	NaN	NaN	NaN	NaN
561	-0.504	NaN	NaN	NaN	NaN	NaN	NaN	NaN
562	-0.502	NaN	NaN	NaN	NaN	NaN	NaN	NaN
563	-0.5	NaN	NaN	NaN	NaN	NaN	NaN	NaN
564	-0.498	NaN	NaN	NaN	NaN	NaN	NaN	NaN
565	-0.496	NaN	NaN	NaN	NaN	NaN	NaN	NaN
566	-0.494	NaN	NaN	NaN	NaN	NaN	NaN	NaN
567	-0.492	NaN	NaN	NaN	NaN	NaN	NaN	NaN
568	-0.49	NaN	NaN	NaN	NaN	NaN	NaN	NaN
569	-0.488	NaN	NaN	NaN	NaN	NaN	NaN	NaN
570	-0.486	NaN	NaN	NaN	NaN	NaN	NaN	NaN
571	-0.484	NaN	NaN	NaN	NaN	NaN	NaN	NaN
572	-0.482	NaN	NaN	NaN	NaN	NaN	NaN	NaN
573	-0.48	NaN	NaN	NaN	NaN	NaN	NaN	NaN
574	-0.478	NaN	NaN	NaN	NaN	NaN	NaN	NaN
575	-0.476	NaN	NaN	NaN	NaN	NaN	NaN	NaN
576	-0.474	NaN	NaN	NaN	NaN	NaN	NaN	NaN
577	-0.472	NaN	NaN	NaN	NaN	NaN	NaN	NaN
578	-0.47	NaN	NaN	NaN	NaN	NaN	NaN	NaN
579	-0.468	NaN	NaN	NaN	NaN	NaN	NaN	NaN
580	-0.466	NaN	NaN	NaN	NaN	NaN	NaN	NaN
581	-0.464	NaN	NaN	NaN	NaN	NaN	NaN	NaN
582	-0.462	NaN	NaN	NaN	NaN	NaN	NaN	NaN
583	-0.46	NaN	NaN	NaN	NaN	NaN	NaN	NaN
584	-0.458	NaN	NaN	NaN	NaN	NaN	NaN	NaN
585	-0.456	NaN	NaN	NaN	NaN	NaN	NaN	NaN
586	-0.454	NaN	NaN	NaN	NaN	NaN	NaN	NaN
587	-0.452	NaN	NaN	NaN	NaN	NaN	NaN	NaN
588	-0.45	NaN	NaN	NaN	NaN	NaN	NaN	NaN
589	-0.448	NaN	NaN	NaN	NaN	NaN	NaN	NaN
590	-0.446	NaN	NaN	NaN	NaN	NaN	NaN	NaN
591	-0.444	NaN	NaN	NaN	NaN	NaN	NaN	NaN
592	-0.442	NaN	NaN	NaN	NaN	NaN	NaN	NaN
593	-0.44	NaN	NaN	NaN	NaN	NaN	NaN	NaN
594	-0.438	NaN	NaN	NaN	NaN	NaN	NaN	NaN
595	-0.436	NaN	NaN	NaN	NaN	NaN	NaN	NaN
596	-0.434	NaN	NaN	NaN	NaN	NaN	NaN	NaN
597	-0.432	NaN	NaN	NaN	NaN	NaN	NaN	NaN
598	-0.43	NaN	NaN	NaN	NaN	NaN	NaN	NaN
599	-0.428	NaN	NaN	NaN	NaN	NaN	NaN	NaN
600	-0.426	NaN	NaN	NaN	NaN	NaN	NaN	NaN
601	-0.424	NaN	NaN	NaN	NaN	NaN	NaN	NaN
602	-0.422	NaN	NaN	NaN	NaN	NaN	NaN	NaN
603	-0.42	NaN	NaN	NaN	NaN	NaN	NaN	NaN
604	-0.418	NaN	NaN	NaN	NaN	NaN	NaN	NaN
605	-0.416	NaN	NaN	NaN	NaN	NaN	NaN	NaN
606	-0.414	NaN	NaN	NaN	NaN	NaN	NaN	NaN
607	-0.412	NaN	NaN	NaN	NaN	NaN	NaN	NaN
608	-0.41	NaN	NaN	NaN	NaN	NaN	NaN	NaN
609	-0.408	NaN	NaN	NaN	NaN	NaN	NaN	NaN
610	-0.406	NaN	NaN	NaN	NaN	NaN	NaN	NaN
611	-0.404	NaN	NaN	NaN	NaN	NaN	NaN	NaN
612	-0.402	NaN	NaN	NaN	NaN	NaN	NaN	NaN
613	-0.4	NaN	NaN	NaN	NaN	NaN	NaN	NaN
614	-0.398	NaN	NaN	NaN	NaN	NaN	NaN	NaN
615	-0.396	NaN	NaN	NaN	NaN	NaN	NaN	NaN
616	-0.394	NaN	NaN	NaN	NaN	NaN	NaN	NaN
617	-0.392	NaN	NaN	NaN	NaN	NaN	NaN	NaN
618	-0.39	NaN	NaN	NaN	NaN	NaN	NaN	NaN
619	-0.388	NaN	NaN	NaN	NaN	NaN	NaN	NaN
620	-0.386	NaN	NaN	NaN	NaN	NaN	NaN	NaN
621	-0.384	NaN	NaN	NaN	NaN	NaN	NaN	NaN
622	-0.382	NaN	NaN	NaN	NaN	NaN	NaN	NaN
623	-0.38	NaN	NaN	NaN	NaN	NaN	NaN	NaN
624	-0.378	NaN	NaN	NaN	NaN	NaN	NaN	NaN
625	-0.376	NaN	NaN	NaN	NaN	NaN	NaN	NaN
626	-0.374	NaN	NaN	NaN	NaN	NaN	NaN	NaN
627	-0.372	NaN	NaN	NaN	NaN	NaN	NaN	NaN
628	-0.37	NaN	NaN	NaN	NaN	NaN	NaN	NaN
629	-0.368	NaN	NaN	NaN	NaN	NaN	NaN	NaN
630	-0.366	NaN	NaN	NaN	NaN	NaN	NaN	NaN
631	-0.364	NaN	NaN	NaN	NaN	NaN	NaN	NaN
632	-0.362	NaN	NaN	NaN	NaN	NaN	NaN	NaN
633	-0.36	NaN	NaN	NaN	NaN	NaN	NaN	NaN
634	-0.358	NaN	NaN	NaN	NaN	NaN	NaN	NaN
635	-0.356	NaN	NaN	NaN	NaN	NaN	NaN	NaN
636	-0.354	NaN	NaN	NaN	NaN	NaN	NaN	NaN
637	-0.352	NaN	NaN	NaN	NaN	NaN	NaN	NaN
638	-0.35	NaN	NaN	NaN	NaN	NaN	NaN	NaN
639	-0.348	NaN	NaN	NaN	NaN	NaN	NaN	NaN
640	-0.346	NaN	NaN	NaN	NaN	NaN	NaN	NaN
641	-0.344	NaN	NaN	NaN	NaN	NaN	NaN	NaN
642	-0.342	NaN	NaN	NaN	NaN	NaN	NaN	NaN
643	-0.34	NaN	NaN	NaN	NaN	NaN	NaN	NaN
644	-0.338	NaN	NaN	NaN	NaN	NaN	NaN	NaN
645	-0.336	NaN	NaN	NaN	NaN	NaN	NaN	NaN
646	-0.334	NaN	NaN	NaN	NaN	NaN	NaN	NaN
647	-0.332	NaN	NaN	NaN	NaN	NaN	NaN	NaN
648	-0.33	NaN	NaN	NaN	NaN	NaN	NaN	NaN
649	-0.328	NaN	NaN	NaN	NaN	NaN	NaN	NaN
650	-0.326	NaN	NaN	NaN	NaN	NaN	NaN	NaN
651	-0.324	NaN	NaN	NaN	NaN	NaN	NaN	NaN
652	-0.322	NaN	NaN	NaN	NaN	NaN	NaN	NaN
653	-0.32	NaN	NaN	NaN	NaN	NaN	NaN	NaN
654	-0.318	NaN	NaN	NaN	NaN	NaN	NaN	NaN
655	-0.316	NaN	NaN	NaN	NaN	NaN	NaN	NaN
656	-0.314	NaN	NaN	NaN	NaN	NaN	NaN	NaN
657	-0.312	NaN	NaN	NaN	NaN	NaN	NaN	NaN
658	-0.31	NaN	NaN	NaN	NaN	NaN	NaN	NaN
659	-0.308	NaN	NaN	NaN	NaN	NaN	NaN	NaN
660	-0.306	NaN	NaN	NaN	NaN	NaN	NaN	NaN
661	-0.304	NaN	NaN	NaN	NaN	NaN	NaN	NaN
662	-0.302	NaN	NaN	NaN	NaN	NaN	NaN	NaN
663	-0.3	NaN	NaN	NaN	NaN	NaN	NaN	NaN
664	-0.298	NaN	NaN	NaN	NaN	NaN	NaN	NaN
665	-0.296	NaN	NaN	NaN	NaN	NaN	NaN	NaN
666	-0.294	NaN	NaN	NaN	NaN	NaN	NaN	NaN
667	-0.292	NaN	NaN	NaN	NaN	NaN	NaN	NaN
668	-0.29	NaN	NaN	NaN	NaN	NaN	NaN	NaN
669	-0.288	NaN	NaN	NaN	NaN	NaN	NaN	NaN
670	-0.286	NaN	NaN	NaN	NaN	NaN	NaN	NaN
671	-0.284	NaN	NaN	NaN	NaN	NaN	NaN	NaN
672	-0.282	NaN	NaN	NaN	NaN	NaN	NaN	NaN
673	-0.28	NaN	NaN	NaN	NaN	NaN	NaN	NaN
674	-0.278	NaN	NaN	NaN	NaN	NaN	NaN	NaN
675	-0.276	NaN	NaN	NaN	NaN	NaN	NaN	NaN
676	-0.274	NaN	NaN	NaN	NaN	NaN	NaN	NaN
677	-0.272	NaN	NaN	NaN	NaN	NaN	NaN	NaN
678	-0.27	NaN	NaN	NaN	NaN	NaN	NaN	NaN
679	-0.268	NaN	NaN	NaN	NaN	NaN	NaN	NaN
680	-0.266	NaN	NaN	NaN	NaN	NaN	NaN	NaN
681	-0.264	NaN	NaN	NaN	NaN	NaN	NaN	NaN
682	-0.262	NaN	NaN	NaN	NaN	NaN	NaN	NaN
683	-0.26	NaN	NaN	NaN	NaN	NaN	NaN	NaN
684	-0.258	NaN	NaN	NaN	NaN	NaN	NaN	NaN
685	-0.256	NaN	NaN	NaN	NaN	NaN	NaN	NaN
686	-0.254	NaN	NaN	NaN	NaN	NaN	NaN	NaN
687	-0.252	NaN	NaN	NaN	NaN	NaN	NaN	NaN
688	-0.25	NaN	NaN	NaN	NaN	NaN	NaN	NaN
689	-0.248	NaN	NaN	NaN	NaN	NaN	NaN	NaN
690	-0.246	NaN	NaN	NaN	NaN	NaN	NaN	NaN
691	-0.244	NaN	NaN	NaN	NaN	NaN	NaN	NaN
692	-0.242	NaN	NaN	NaN	NaN	NaN	NaN	NaN
693	-0.24	NaN	NaN	NaN	NaN	NaN	NaN	NaN
694	-0.238	NaN	NaN	NaN	NaN	NaN	NaN	NaN
695	-0.236	NaN	NaN	NaN	NaN	NaN	NaN	NaN
696	-0.234	NaN	NaN	NaN	NaN	NaN	NaN	NaN
697	-0.232	NaN	NaN	NaN	NaN	NaN	NaN	NaN
698	-0.23	NaN	NaN	NaN	NaN	NaN	NaN	NaN
699	-0.228	NaN	NaN	NaN	NaN	NaN	NaN	NaN
700	-0.226	NaN	NaN	NaN	NaN	NaN	NaN	NaN
701	-0.224	NaN	NaN	NaN	NaN	NaN	NaN	NaN
702	-0.222	NaN	NaN	NaN	NaN	NaN	NaN	NaN
703	-0.22	NaN	NaN	NaN	NaN	NaN	NaN	NaN
704	-0.218	NaN	NaN	NaN	NaN	NaN	NaN	NaN
705	-0.216	NaN	NaN	NaN	NaN	NaN	NaN	NaN
706	-0.214	NaN	NaN	NaN	NaN	NaN	NaN	NaN
707	-0.212	NaN	NaN	NaN	NaN	NaN	NaN	NaN
708	-0.21	NaN	NaN	NaN	NaN	NaN	NaN	NaN
709	-0.208	NaN	NaN	NaN	NaN	NaN	NaN	NaN
710	-0.206	NaN	NaN	NaN	NaN	NaN	NaN	NaN
711	-0.204	NaN	NaN	NaN	NaN	NaN	NaN	NaN
712	-0.202	NaN	NaN	NaN	NaN	NaN	NaN	NaN
713	-0.2	NaN	NaN	NaN	NaN	NaN	NaN	NaN
714	-0.198	NaN	NaN	NaN	NaN	NaN	NaN	NaN
715	-0.196	NaN	NaN	NaN	NaN	NaN	NaN	NaN
716	-0.194	NaN	NaN	NaN	NaN	NaN	NaN	NaN
717	-0.192	NaN	NaN	NaN	NaN	NaN	NaN	NaN
718	-0.19	NaN	NaN	NaN	NaN	NaN	NaN	NaN
719	-0.188	NaN	NaN	NaN	NaN	NaN	NaN	NaN
720	-0.186	NaN	NaN	NaN	NaN	NaN	NaN	NaN
721	-0.184	NaN	NaN	NaN	NaN	NaN	NaN	NaN
722	-0.182	NaN	NaN	NaN	NaN	NaN	NaN	NaN
723	-0.18	NaN	NaN	NaN	NaN	NaN	NaN	NaN
724	-0.178	NaN	NaN	NaN	NaN	NaN	NaN	NaN
725	-0.176	NaN	NaN	NaN	NaN	NaN	NaN	NaN
726	-0.174	NaN	NaN	NaN	NaN	NaN	NaN	NaN
727	-0.172	NaN	NaN	NaN	NaN	NaN	NaN	NaN
728	-0.17	NaN	NaN	NaN	NaN	NaN	NaN	NaN
729	-0.168	NaN	NaN	NaN	NaN	NaN	NaN	NaN
730	-0.166	NaN	NaN	NaN	NaN	NaN	NaN	NaN
731	-0.164	NaN	NaN	NaN	NaN	NaN	NaN	NaN
732	-0.162	NaN	NaN	NaN	NaN	NaN	NaN	NaN
733	-0.16	NaN	NaN	NaN	NaN	NaN	NaN	NaN
734	-0.158	NaN	NaN	NaN	NaN	NaN	NaN	NaN
735	-0.156	NaN	NaN	NaN	NaN	NaN	NaN	NaN
736	-0.154	NaN	NaN	NaN	NaN	NaN	NaN	NaN
737	-0.152	NaN	NaN	NaN	NaN	NaN	NaN	NaN
738	-0.15	NaN	NaN	NaN	NaN	NaN	NaN	NaN
739	-0.148	NaN	NaN	NaN	NaN	NaN	NaN	NaN
740	-0.146	NaN	NaN	NaN	NaN	NaN	NaN	NaN
741	-0.144	NaN	NaN	NaN	NaN	NaN	NaN	NaN
742	-0.142	NaN	NaN	NaN	NaN	NaN	NaN	NaN
743	-0.14	NaN	NaN	NaN	NaN	NaN	NaN	NaN
744	-0.138	NaN	NaN	NaN	NaN	NaN	NaN	NaN
745	-0.136	NaN	NaN	NaN	NaN	NaN	NaN	NaN
746	-0.134	NaN	NaN	NaN	NaN	NaN	NaN	NaN
747	-0.132	NaN	NaN	NaN	NaN	NaN	NaN	NaN
748	-0.13	NaN	NaN	NaN	NaN	NaN	NaN	NaN
749	-0.128	NaN	NaN	NaN	NaN	NaN	NaN	NaN
750	-0.126	NaN	NaN	NaN	NaN	NaN	NaN	NaN
751	-0.124	NaN	NaN	NaN	NaN	NaN	NaN	NaN
752	-0.122	NaN	NaN	NaN	NaN	NaN	NaN	NaN
753	-0.12	NaN	NaN	NaN	NaN	NaN	NaN	NaN
754	-0.118	NaN	NaN	NaN	NaN	NaN	NaN	NaN
755	-0.116	NaN	NaN	NaN	NaN	NaN	NaN	NaN
756	-0.114	NaN	NaN	NaN	NaN	NaN	NaN	NaN
757	-0.112	NaN	NaN	NaN	NaN	NaN	NaN	NaN
758	-0.11	NaN	NaN	NaN	NaN	NaN	NaN	NaN
759	-0.108	NaN	NaN	NaN	NaN	NaN	NaN	NaN
760	-0.106	NaN	NaN	NaN	NaN	NaN	NaN	NaN
761	-0.104	NaN	NaN	NaN	NaN	NaN	NaN	NaN
762	-0.102	NaN	NaN	NaN	NaN	NaN	NaN	NaN
763	-0.1	NaN	NaN	NaN	NaN	NaN	NaN	NaN
764	-0.098	NaN	NaN	NaN	NaN	NaN	NaN	NaN
765	-0.096	NaN	NaN	NaN	NaN	NaN	NaN	NaN
766	-0.094	NaN	NaN	NaN	NaN	NaN	NaN	NaN
767	-0.092	NaN	NaN	NaN	NaN	NaN	NaN	NaN
768	-0.09	NaN	NaN	NaN	NaN	NaN	NaN	NaN
769	-0.088	NaN	NaN	NaN	NaN	NaN	NaN	NaN
770	-0.086	NaN	NaN	NaN	NaN	NaN	NaN	NaN
771	-0.084	NaN	NaN	NaN	NaN	NaN	NaN	NaN
772	-0.082	NaN	NaN	NaN	NaN	NaN	NaN	NaN
773	-0.08	NaN	NaN	NaN	NaN	NaN	NaN	NaN
774	-0.078	NaN	NaN	NaN	NaN	NaN	NaN	NaN
775	-0.076	NaN	NaN	NaN	NaN	NaN	NaN	NaN
776	-0.074	NaN	NaN	NaN	NaN	NaN	NaN	NaN
777	-0.072	NaN	NaN	NaN	NaN	NaN	NaN	NaN
778	-0.07	NaN	NaN	NaN	NaN	NaN	NaN	NaN
779	-0.068	NaN	NaN	NaN	NaN	NaN	NaN	NaN
780	-0.066	NaN	NaN	NaN	NaN	NaN	NaN	NaN
781	-0.064	NaN	NaN	NaN	NaN	NaN	NaN	NaN
782	-0.062	NaN	NaN	NaN	NaN	NaN	NaN	NaN
783	-0.06	NaN	NaN	NaN	NaN	NaN	NaN	NaN
784	-0.058	NaN	NaN	NaN	NaN	NaN	NaN	NaN
785	-0.056	NaN	NaN	NaN	NaN	NaN	NaN	NaN
786	-0.054	NaN	NaN	NaN	NaN	NaN	NaN	NaN
787	-0.052	NaN	NaN	NaN	NaN	NaN	NaN	NaN
788	-0.05	NaN	NaN	NaN	NaN	NaN	NaN	NaN
789	-0.048	NaN	NaN	NaN	NaN	NaN	NaN	NaN
790	-0.046	NaN	NaN	NaN	NaN	NaN	NaN	NaN
791	-0.044	NaN	NaN	NaN	NaN	NaN	NaN	NaN
792	-0.042	NaN	NaN	NaN	NaN	NaN	NaN	NaN
793	-0.04	NaN	NaN	NaN	NaN	NaN	NaN	NaN
794	-0.038	NaN	NaN	NaN	NaN	NaN	NaN	NaN
795	-0.036	NaN	NaN	NaN	NaN	NaN	NaN	NaN
796	-0.034	NaN	NaN	NaN	NaN	NaN	NaN	NaN
797	-0.032	NaN	NaN	NaN	NaN	NaN	NaN	NaN
798	-0.03	NaN	NaN	NaN	NaN	NaN	NaN	NaN
799	-0.028	NaN	NaN	NaN	NaN	NaN	NaN	NaN
800	-0.026	NaN	NaN	NaN	NaN	NaN	NaN	NaN
801	-0.024	NaN	NaN	NaN	NaN	NaN	NaN	NaN
802	-0.022	NaN	NaN	NaN	NaN	NaN	NaN	NaN
803	-0.02	NaN	NaN	NaN	NaN	NaN	NaN	NaN
804	-0.018	NaN	NaN	NaN	NaN	NaN	NaN	NaN
805	-0.016	NaN	NaN	NaN	NaN	NaN	NaN	NaN
806	-0.014	NaN	NaN	NaN	NaN	NaN	NaN	NaN
807	-0.012	NaN	NaN	NaN	NaN	NaN	NaN	NaN
808	-0.01	NaN	NaN	NaN	NaN	NaN	NaN	NaN
809	-0.008	NaN	NaN	NaN	NaN	NaN	NaN	NaN
810	-0.006	NaN	NaN	NaN	NaN	NaN	NaN	NaN
811	-0.004	NaN	NaN	NaN	NaN	NaN	NaN	NaN
812	-0.002	NaN	NaN	NaN	NaN	NaN	NaN	NaN
813	0	NaN	NaN	NaN	NaN	NaN	NaN	NaN
814	0.002	NaN	NaN	NaN	NaN	NaN	NaN	NaN
815	0.004	NaN	NaN	NaN	NaN	NaN	NaN	NaN
816	0.006	NaN	NaN	NaN	NaN	NaN	NaN	NaN
817	0.008	NaN	NaN	NaN	NaN	NaN	NaN	NaN
818	0.01	NaN	NaN	NaN	NaN	NaN	NaN	NaN
819	0.012	NaN	NaN	NaN	NaN	NaN	NaN	NaN
820	0.014	NaN	NaN	NaN	NaN	NaN	NaN	NaN
821	0.016	NaN	NaN	NaN	NaN	NaN	NaN	NaN
822	0.018	NaN	NaN	NaN	NaN	NaN	NaN	NaN
823	0.02	NaN	NaN	NaN	NaN	NaN	NaN	NaN
824	0.022	NaN	NaN	NaN	NaN	NaN	NaN	NaN
825	0.024	NaN	NaN	NaN	NaN	NaN	NaN	NaN
826	0.026	NaN	NaN	NaN	NaN	NaN	NaN	NaN
827	0.028	NaN	NaN	NaN	NaN	NaN	NaN	NaN
828	0.03	NaN	NaN	NaN	NaN	NaN	NaN	NaN
829	0.032	NaN	NaN	NaN	NaN	NaN	NaN	NaN
830	0.034	NaN	NaN	NaN	NaN	NaN	NaN	NaN
831	0.036	NaN	NaN	NaN	NaN	NaN	NaN	NaN
832	0.038	NaN	NaN	NaN	NaN	NaN	NaN	NaN
833	0.04	NaN	NaN	NaN	NaN	NaN	NaN	NaN
834	0.042	NaN	NaN	NaN	NaN	NaN	NaN	NaN
835	0.044	NaN	NaN	NaN	NaN	NaN	NaN	NaN
836	0.046	NaN	NaN	NaN	NaN	NaN	NaN	NaN
837	0.048	0.00467202	-263.14	781.945	-787.479	100.531	-10.2864	-167.361
838	0.05	0.00467244	-275.472	786.584	-792.151	100.322	-10.7685	-180.352
839	0.052	0.00467293	-355.67	791.422	-797.023	100.081	-13.9035	-263.892
840	0.054	0.00467351	-448.472	796.577	-802.214	99.7951	-17.5312	-360.571
841	0.056	0.00467416	-478.501	801.879	-807.554	99.4734	-18.705	-392.058
842	0.058	0.00467482	-446.778	807.344	-813.058	99.1435	-17.465	-359.386
843	0.06	0.00467555	-468.138	812.935	-818.688	98.7859	-18.2999	-381.899
844	0.062	0.00467626	-528.233	818.496	-824.289	98.4365	-20.6491	-444.653
845	0.064	0.00467703	-539.711	824.131	-829.963	98.0563	-21.0978	-456.92
846	0.066	0.00467786	-559.867	829.776	-835.648	97.6502	-21.8857	-478.23
847	0.068	0.00467868	-578.976	835.445	-841.357	97.2493	-22.6327	-498.447
848	0.07	0.00467952	-569.831	841.15	-847.103	96.8369	-22.2752	-489.316
849	0.072	0.00468032	-533.935	846.776	-852.769	96.4498	-20.872	-452.364
850	0.074	0.0046811	-502.836	852.391	-858.423	96.068	-19.6563	-420.392
851	0.076	0.00468176	-447.528	857.909	-863.981	95.7474	-17.4943	-363.203
852	0.078	0.00468235	-349.534	863.371	-869.481	95.4587	-13.6636	-261.629
853	0.08	0.00468286	-298.614	868.862	-875.011	95.2147	-11.6731	-208.924
854	0.082	0.00468321	-232.486	874.274	-880.461	95.0436	-9.08808	-140.343
855	0.084	0.00468344	-96.2764	879.717	-885.943	94.9333	-3.76353	1.11907
856	0.086	0.00468346	61.3421	885.109	-891.373	94.9216	2.39792	164.925
857	0.088	0.00468329	194.753	890.489	-896.791	95.0031	7.61305	303.671
858	0.09	0.00468293	303.335	895.877	-902.217	95.1809	11.8576	416.714
859	0.092	0.00468233	458.806	901.273	-907.652	95.4685	17.9351	578.588
860	0.094	0.00468154	643.691	906.696	-913.112	95.8562	25.1625	771.126
861	0.096	0.00468052	777.348	912.079	-918.534	96.3515	30.3872	910.541
862	0.098	0.00467929	886.009	917.477	-923.97	96.9518	34.6349	1024.09
863	0.1	0.00467788	1014.79	922.817	-929.348	97.6385	39.6692	1158.63
864	0.102	0.00467629	1154.72	928.115	-934.684	98.4222	45.1392	1304.85
865	0.104	0.00467455	1252.84	933.378	-939.984	99.2786	48.9745	1407.69
866	0.106	0.00467262	1338.33	938.516	-945.158	100.232	52.3165	1497.52
867	0.108	0.00467063	1413.16	943.578	-950.256	101.223	55.2416	1576.3
868	0.11	0.00466858	1410.96	948.477	-955.189	102.247	55.1557	1575.07
869	0.112	0.0046665	1399.2	953.217	-959.963	103.292	54.6959	1563.93
870	0.114	0.00466448	1378.19	957.815	-964.593	104.308	53.8747	1543.15
871	0.116	0.00466252	1304.98	962.179	-968.989	105.301	51.0129	1468.1
872	0.118	0.00466069	1199.24	966.347	-973.186	106.232	46.8794	1359.19
873	0.12	0.00465901	1080.36	970.339	-977.206	107.088	42.2324	1236.55
874	0.122	0.00465751	961.926	974.089	-980.983	107.857	37.6026	1114.28
875	0.124	0.00465624	797.453	977.645	-984.564	108.507	31.1732	944.052
876	0.126	0.00465521	595.402	981.031	-987.974	109.038	23.2748	734.657
877	0.128	0.00465445	416.33	984.177	-991.142	109.428	16.2747	548.998
878	0.13	0.00465395	259.334	987.181	-994.168	109.689	10.1376	386.147
879	0.132	0.00465371	85.3316	990.015	-997.021	109.812	3.33569	205.486
880	0.134	0.00465372	-104.941	992.693	-999.718	109.808	-4.10223	7.79028
881	0.136	0.00465393	-239.532	995.282	-1002.33	109.697	-9.36354	-132.156
882	0.138	0.00465441	-366.291	997.73	-1004.79	109.451	-14.3187	-264.098
883	0.14	0.00465504	-515.139	1000.09	-1007.17	109.124	-20.1373	-419.075
884	0.142	0.00465582	-587.654	1002.36	-1009.46	108.726	-22.9719	-494.806
885	0.144	0.00465672	-621	1004.5	-1011.61	108.261	-24.2755	-529.905
886	0.146	0.00465764	-646.144	1006.52	-1013.64	107.792	-25.2583	-556.487
887	0.148	0.00465851	-588.002	1008.38	-1015.51	107.346	-22.9855	-496.505
888	0.15	0.00465931	-483.614	1010.06	-1017.21	106.937	-18.9049	-388.434
889	0.152	0.00465996	-398.351	1011.52	-1018.68	106.601	-15.5719	-300.164
890	0.154	0.00466048	-305.404	1012.78	-1019.95	106.339	-11.9385	-203.836
891	0.156	0.00466083	-186.53	1013.78	-1020.95	106.158	-7.29163	-80.4897
892	0.158	0.00466103	-67.5523	1014.51	-1021.69	106.059	-2.64068	43.0458
893	0.16	0.00466098	86.1043	1015.04	-1022.23	106.083	3.3659	202.737
894	0.162	0.0046607	286.417	1015.33	-1022.51	106.225	11.1963	411.023
895	0.164	0.00466023	419.517	1015.48	-1022.67	106.465	16.3993	549.568
896	0.166	0.00465955	488.377	1015.5	-1022.68	106.81	19.0911	621.465
897	0.168	0.00465878	558.862	1015.42	-1022.6	107.204	21.8464	695.098
898	0.17	0.00465796	587.106	1015.39	-1022.58	107.623	22.9505	724.865
899	0.172	0.0046571	576.668	1015.36	-1022.55	108.066	22.5425	714.462
900	0.174	0.00465628	553.244	1015.5	-1022.69	108.489	21.6268	690.547
901	0.176	0.00465551	500.416	1015.81	-1022.99	108.883	19.5617	636.049
902	0.178	0.00465484	422.844	1016.22	-1023.41	109.231	16.5294	555.796
903	0.18	0.00465431	315.664	1016.86	-1024.06	109.503	12.3396	444.703
904	0.182	0.0046539	214.746	1017.6	-1024.8	109.715	8.39462	340.057
905	0.184	0.00465362	152.275	1018.46	-1025.66	109.858	5.95256	275.293
906	0.186	0.00465345	91.7967	1019.36	-1026.57	109.947	3.58842	212.546
907	0.188	0.00465339	8.17353	1020.24	-1027.46	109.98	0.319511	125.693
908	0.19	0.00465345	-90.2134	1021.11	-1028.34	109.948	-3.52653	23.4339
909	0.192	0.00465363	-170.245	1021.9	-1029.13	109.855	-6.65503	-59.8128
910	0.194	0.00465386	-185.878	1022.6	-1029.83	109.737	-7.26616	-76.1707
911	0.196	0.00465415	-185.749	1023.15	-1030.39	109.585	-7.26108	-76.184
912	0.198	0.00465448	-237.272	1023.5	-1030.74	109.416	-9.2752	-129.889
913	0.2	0.00465478	-245.657	1023.59	-1030.84	109.258	-9.60294	-138.757
914	0.202	0.00465512	-198.071	1023.51	-1030.75	109.087	-7.74276	-89.4833
915	0.204	0.00465539	-166.707	1023.14	-1030.39	108.946	-6.51673	-57.0372
916	0.206	0.00465561	-134.729	1022.57	-1029.81	108.835	-5.26669	-23.9248
917	0.208	0.00465575	-78.0834	1021.74	-1028.97	108.761	-3.05235	34.8557
918	0.21	0.0046558	0.147214	1020.65	-1027.87	108.733	0.00575472	116.109
919	0.212	0.00465577	63.809	1019.27	-1026.48	108.749	2.49435	182.266
920	0.214	0.00465564	110.139	1017.64	-1024.85	108.815	4.30542	230.461
921	0.216	0.00465539	194.992	1015.76	-1022.95	108.944	7.62243	318.747
922	0.218	0.00465504	303.334	1013.58	-1020.76	109.127	11.8576	431.491
923	0.22	0.00465459	351.978	1011.19	-1018.35	109.357	13.7592	482.251
924	0.222	0.00465401	398.948	1008.49	-1015.63	109.659	15.5952	531.339
925	0.224	0.00465336	488.4	1005.53	-1012.64	109.994	19.092	624.602
926	0.226	0.00465263	538.379	1002.33	-1009.43	110.37	21.0457	676.887
927	0.228	0.00465186	533.389	998.864	-1005.93	110.771	20.8507	672.08
928	0.23	0.00465107	525.097	995.117	-1002.16	111.18	20.5265	663.846
929	0.232	0.00465033	508.281	991.116	-998.13	111.565	19.8692	646.729
930	0.234	0.00464959	487.166	986.819	-993.802	111.953	19.0438	625.146
931	0.236	0.00464885	503.026	982.186	-989.137	112.338	19.6637	641.978
932	0.238	0.0046482	458.045	977.298	-984.214	112.675	17.9054	595.542
933	0.24	0.00464756	374.141	972.067	-978.947	113.01	14.6255	508.657
934	0.242	0.00464699	372.934	966.478	-973.318	113.312	14.5783	507.664
935	0.244	0.00464651	350.406	960.578	-967.376	113.564	13.6977	484.466
936	0.246	0.004646	306.894	954.218	-960.97	113.832	11.9968	439.477
937	0.248	0.0046455	340.146	947.428	-954.133	114.092	13.2966	474.24
938	0.25	0.00464504	353.444	940.195	-946.848	114.337	13.8164	488.251
939	0.252	0.00464453	325.145	932.541	-939.14	114.603	12.7102	459.058
940	0.254	0.00464398	366.681	924.48	-931.023	114.893	14.3339	502.451
941	0.256	0.0046434	448.04	916.072	-922.555	115.201	17.5143	587.239
942	0.258	0.00464274	481.737	907.366	-913.788	115.55	18.8315	622.54
943	0.26	0.00464193	554.746	898.252	-904.609	115.981	21.6855	698.769
944	0.262	0.00464097	723.612	888.787	-895.077	116.488	28.2867	874.677
945	0.264	0.00463981	887.247	879.03	-885.251	117.104	34.6833	1045.25
946	0.266	0.0046385	952.388	869.102	-875.253	117.801	37.2297	1113.57
947	0.268	0.00463708	961.69	859.135	-865.215	118.562	37.5933	1123.93
948	0.27	0.00463549	1088.05	849.133	-855.142	119.412	42.5329	1256
949	0.272	0.00463373	1314.08	839.167	-845.106	120.36	51.3686	1491.75
950	0.274	0.00463181	1413.1	829.228	-835.096	121.397	55.2395	1595.61
951	0.276	0.00462972	1407.78	819.369	-825.168	122.531	55.0316	1591.15
952	0.278	0.00462751	1505.94	809.746	-815.477	123.734	58.8684	1694.27
953	0.28	0.00462527	1612.62	800.422	-806.087	124.958	63.0386	1806.28
954	0.282	0.0046229	1622.45	791.325	-796.925	126.259	63.4232	1817.74
955	0.284	0.00462051	1619.97	782.604	-788.143	127.579	63.3261	1816.41
956	0.286	0.00461813	1617.14	774.187	-779.666	128.897	63.2157	1814.74
957	0.288	0.00461578	1589.08	766.085	-771.506	130.203	62.1184	1786.82
958	0.29	0.00461344	1565.7	758.358	-763.725	131.512	61.2048	1763.79
959	0.292	0.00461108	1603.63	750.885	-756.199	132.837	62.6874	1804.47
960	0.294	0.0046088	1589.53	743.69	-748.953	134.126	62.1363	1791.06
961	0.296	0.00460664	1415.97	736.926	-742.141	135.35	55.3517	1611.89
962	0.298	0.00460461	1258.71	730.459	-735.629	136.505	49.2042	1449.59
963	0.3	0.0046027	1256.27	724.292	-729.418	137.59	49.1087	1448.09
964	0.302	0.00460095	1225.76	718.44	-723.525	138.596	47.916	1417.35
965	0.304	0.00459936	1016.24	712.867	-717.912	139.508	39.7256	1200.51
966	0.306	0.00459794	821.951	707.526	-712.533	140.328	32.1308	999.418
967	0.308	0.00459668	803.768	702.418	-707.389	141.053	31.42	981.211
968	0.31	0.00459561	760.974	697.62	-702.557	141.676	29.7472	937.334
969	0.312	0.00459463	588.003	692.917	-697.82	142.239	22.9856	758.131
970	0.314	0.00459377	486.878	688.379	-693.251	142.741	19.0325	653.524
971	0.316	0.00459308	464.658	684.073	-688.914	143.14	18.1639	630.803
972	0.318	0.00459246	402.055	679.853	-684.664	143.503	15.7167	566.086
973	0.32	0.00459178	419.723	675.667	-680.449	143.9	16.4073	584.811
974	0.322	0.00459115	490.454	671.644	-676.397	144.271	19.1723	658.65
975	0.324	0.00459047	469.797	667.564	-672.288	144.665	18.3648	637.551
976	0.326	0.00458974	466.759	663.555	-668.251	145.095	18.246	634.796
977	0.328	0.00458892	586.346	659.545	-664.213	145.575	22.9208	759.509
978	0.33	0.004588	711.967	655.445	-660.084	146.111	27.8314	890.548
979	0.332	0.00458685	817.537	651.304	-655.913	146.786	31.9583	1000.89
980	0.334	0.00458558	938.502	647.172	-651.752	147.537	36.6869	1127.31
981	0.336	0.00458413	1035.05	643.073	-647.624	148.391	40.4609	1228.45
982	0.338	0.00458238	1239.31	638.936	-643.458	149.428	48.4458	1441.71
983	0.34	0.00458054	1415.37	635.043	-639.538	150.523	55.3282	1625.72
984	0.342	0.00457841	1469.86	631.086	-635.552	151.795	57.4581	1683.58
985	0.344	0.00457619	1547.68	627.397	-631.837	153.123	60.5002	1765.74
986	0.346	0.00457383	1647.52	623.966	-628.382	154.54	64.4032	1870.88
987	0.348	0.00457132	1765.03	620.832	-625.225	156.053	68.9966	1994.47
988	0.35	0.00456882	1755.32	618.274	-622.65	157.567	68.6169	1985.87
989	0.352	0.00456615	1746.37	616.12	-620.48	159.191	68.2673	1978.19
990	0.354	0.00456362	1778.42	614.754	-619.105	160.737	69.5202	2013.03
991	0.356	0.00456114	1655.14	614.06	-618.406	162.259	64.7011	1886.45
992	0.358	0.00455879	1504.1	614.13	-618.476	163.711	58.7967	1730.95
993	0.36	0.00455676	1317.89	615.225	-619.579	164.962	51.5176	1538.73
994	0.362	0.00455493	1111.94	617.144	-621.511	166.097	43.4666	1325.87
995	0.364	0.00455353	879.032	620.115	-624.504	166.971	34.3621	1084.75
996	0.366	0.00455235	641.082	623.941	-628.356	167.704	25.0605	838.262
997	0.368	0.00455149	504.693	628.637	-633.086	168.24	19.7289	697.11
998	0.37	0.00455106	237.058	634.359	-638.849	168.509	9.26681	419.323
999	0.372	0.00455078	-14.9434	640.715	-645.249	168.688	-0.58415	157.695
1000	0.374	0.00455093	-144.872	647.983	-652.569	168.59	-5.66319	22.6405
1001	0.376	0.00455131	-340.974	655.809	-660.45	168.357	-13.329	-181.305
1002	0.378	0.0045518	-443.711	664.067	-668.767	168.046	-17.3451	-288.311
1003	0.38	0.00455256	-511.599	672.796	-677.557	167.571	-19.9989	-359.266
1004	0.382	0.00455341	-646.676	681.768	-686.593	167.043	-25.2791	-500.087
1005	0.384	0.00455431	-670.768	690.843	-695.732	166.486	-26.2209	-525.614
1006	0.386	0.00455529	-627.505	699.996	-704.95	165.877	-24.5297	-481.204
1007	0.388	0.00455621	-624.139	709.015	-714.033	165.304	-24.3982	-478.216
1008	0.39	0.00455712	-619.946	717.947	-723.028	164.74	-24.2343	-474.36
1009	0.392	0.00455798	-576.309	726.659	-731.802	164.211	-22.5284	-429.484
1010	0.394	0.00455877	-500.569	735.084	-740.287	163.722	-19.5677	-351.213
1011	0.396	0.00455939	-388.599	743.169	-748.428	163.337	-15.1907	-235.193
1012	0.398	0.00455988	-261.311	750.789	-756.103	163.033	-10.2149	-103.179
1013	0.4	0.00456025	-193.261	758.098	-763.463	162.811	-7.55474	-32.6399
1014	0.402	0.00456043	-108.277	764.937	-770.35	162.699	-4.23266	55.6025
1015	0.404	0.00456052	2.41842	771.446	-776.905	162.639	0.0945383	170.611
1016	0.406	0.00456044	95.1306	777.589	-783.092	162.688	3.71874	267.04
1017	0.408	0.00456019	226.615	783.296	-788.839	162.847	8.8586	403.864
1018	0.41	0.00455985	309.284	788.82	-794.402	163.055	12.0902	490.011
1019	0.412	0.00455935	342.233	794.001	-799.62	163.363	13.3782	524.594
1020	0.414	0.00455875	436.114	798.99	-804.645	163.732	17.0481	622.548
1021	0.416	0.00455809	515.886	803.816	-809.504	164.143	20.1664	705.884
1022	0.418	0.00455733	531.542	808.406	-814.127	164.612	20.7784	722.654
1023	0.42	0.00455649	564.918	812.858	-818.61	165.128	22.0832	757.882
1024	0.422	0.0045556	643.573	817.052	-822.835	165.684	25.1579	840.198
1025	0.424	0.00455474	625.597	821.267	-827.079	166.215	24.4551	822.079
1026	0.426	0.0045538	575.543	825.307	-831.148	166.8	22.4985	770.682
1027	0.428	0.00455295	589.183	829.324	-835.193	167.328	23.0317	785.412
1028	0.43	0.00455215	547.225	833.293	-839.19	167.83	21.3915	742.343
1029	0.432	0.00455129	542.485	837.053	-842.976	168.368	21.2062	737.983
1030	0.434	0.00455054	549.705	840.714	-846.664	168.839	21.4885	745.982
1031	0.436	0.00454981	461.377	844.167	-850.142	169.292	18.0356	654.679
1032	0.438	0.0045491	424.215	847.515	-853.513	169.737	16.5829	616.532
1033	0.44	0.00454851	422.087	850.683	-856.703	170.108	16.4998	614.715
1034	0.442	0.00454798	337.734	853.775	-859.817	170.441	13.2023	527.419
1035	0.444	0.00454756	224.427	856.783	-862.847	170.706	8.77305	409.969
1036	0.446	0.00454723	170.095	859.667	-865.751	170.911	6.64918	353.739
1037	0.448	0.00454699	158.605	862.507	-868.611	171.06	6.20002	341.969
1038	0.45	0.00454674	163.987	865.083	-871.205	171.22	6.41039	347.739
1039	0.452	0.0045466	110.301	867.71	-873.851	171.309	4.31175	292.063
1040	0.454	0.00454649	4.07617	870.228	-876.387	171.376	0.159341	181.77
1041	0.456	0.00454639	30.3651	872.707	-878.884	171.44	1.187	209.168
1042	0.458	0.00454633	108.419	875.27	-881.464	171.48	4.2382	290.332
1043	0.46	0.00454621	92.0976	877.739	-883.951	171.554	3.60018	273.463
1044	0.462	0.004546	114.66	880.161	-886.39	171.688	4.48215	297.058
1045	0.464	0.0045458	184.686	882.661	-888.907	171.811	7.21956	369.963
1046	0.466	0.00454561	149.901	885.251	-891.516	171.933	5.85976	333.959
1047	0.468	0.00454528	167.15	887.765	-894.048	172.138	6.53406	352.105
1048	0.47	0.00454502	249.313	890.52	-896.822	172.304	9.74588	437.665
1049	0.472	0.00454464	267.653	893.148	-899.469	172.542	10.4628	456.978
1050	0.474	0.00454419	316.233	895.703	-902.041	172.83	12.3618	507.764
1051	0.476	0.00454374	347.139	898.292	-904.649	173.114	13.57	540.18
1052	0.478	0.00454313	402.711	900.498	-906.87	173.5	15.7424	598.327
1053	0.48	0.00454246	523.067	902.555	-908.942	173.926	20.4472	723.828
1054	0.482	0.0045417	569.794	904.239	-910.638	174.408	22.2738	772.875
1055	0.484	0.00454086	560.771	905.635	-912.044	174.938	21.9211	764.04
1056	0.486	0.00454	583.211	906.601	-913.017	175.486	22.7983	787.912
1057	0.488	0.00453913	619.302	907.156	-913.576	176.043	24.2091	825.974
1058	0.49	0.00453833	554.292	907.429	-913.851	176.552	21.6678	758.934
1059	0.492	0.00453756	443.259	907.226	-913.646	177.04	17.3274	644.047
1060	0.494	0.00453681	474.31	906.615	-913.031	177.519	18.5412	676.786
1061	0.496	0.00453612	541.979	905.563	-911.971	177.966	21.1864	747.539
1062	0.498	0.00453542	472.125	903.976	-910.373	178.408	18.4558	675.386
1063	0.5	0.0045348	355.73	901.913	-908.296	178.811	13.9058	554.83
1064	0.502	0.00453434	268.102	899.606	-905.972	179.106	10.4804	464.055
1065	0.504	0.00453391	248.167	896.859	-903.206	179.38	9.70108	443.595
1066	0.506	0.00453357	251.26	893.946	-900.273	179.595	9.82196	447.003
1067	0.508	0.00453332	155.814	890.793	-897.097	179.762	6.09091	347.971
1068	0.51	0.00453311	61.1477	887.47	-893.751	179.891	2.39032	249.71
1069	0.512	0.0045331	-9.25244	884.196	-890.454	179.9	-0.361686	176.544
1070	0.514	0.00453314	-78.8702	880.739	-886.972	179.875	-3.08311	104.154
1071	0.516	0.00453322	-74.9679	877.285	-883.494	179.821	-2.93056	108.131
1072	0.518	0.00453345	-135.016	874.054	-880.24	179.673	-5.27789	45.5644
1073	0.52	0.00453377	-297.65	870.972	-877.136	179.47	-11.6354	-123.652
1074	0.522	0.00453418	-359.782	868.074	-874.217	179.205	-14.0642	-188.498
1075	0.524	0.00453473	-356.062	865.443	-871.568	178.851	-13.9188	-185.005
1076	0.526	0.0045353	-401.92	862.844	-868.951	178.485	-15.7114	-233.04
1077	0.528	0.0045359	-432.117	860.323	-866.411	178.107	-16.8919	-264.814
1078	0.53	0.00453653	-426.957	857.896	-863.967	177.703	-16.6901	-259.873
1079	0.532	0.00453706	-360.723	855.374	-861.428	177.359	-14.101	-191.412
1080	0.534	0.00453757	-279.945	852.784	-858.819	177.036	-10.9433	-107.817
1081	0.536	0.00453803	-295.088	850.089	-856.105	176.74	-11.5352	-123.867
1082	0.538	0.00453832	-228.787	847.015	-853.009	176.556	-8.94351	-55.1803
1083	0.54	0.00453854	-46.8839	843.642	-849.612	176.418	-1.83273	133.672
1084	0.542	0.00453861	32.1277	839.819	-845.762	176.37	1.2559	215.697
1085	0.544	0.00453848	87.7663	835.44	-841.352	176.454	3.43086	273.564
1086	0.546	0.00453817	269.255	830.463	-836.341	176.651	10.5254	462.308
1087	0.548	0.00453777	395.012	825.005	-830.843	176.905	15.4414	593.196
1088	0.55	0.0045371	460.975	818.81	-824.604	177.334	18.02	662.124
1089	0.552	0.00453623	657.645	811.906	-817.652	177.891	25.7079	866.99
1090	0.554	0.00453523	813.799	804.5	-810.194	178.53	31.8121	1029.83
1091	0.556	0.00453386	962.897	796.188	-801.823	179.415	37.6405	1185.59
1092	0.558	0.00453239	1128.37	787.446	-793.019	180.361	44.109	1358.41
1093	0.56	0.00453068	1196.93	778.119	-783.625	181.457	46.7889	1430.68
1094	0.562	0.00452879	1317.9	768.326	-773.764	182.681	51.518	1557.54
1095	0.564	0.00452682	1429.96	758.287	-763.654	183.956	55.8985	1675.18
1096	0.566	0.0045247	1465.83	747.921	-753.214	185.339	57.3007	1713.76
1097	0.568	0.00452235	1613.15	737.183	-742.4	186.871	63.0595	1868.3
1098	0.57	0.00451998	1746.19	726.397	-731.538	188.425	68.2601	2008.01
1099	0.572	0.00451747	1704.54	715.478	-720.541	190.074	66.6321	1966.31
1100	0.574	0.00451494	1673.05	704.594	-709.581	191.741	65.401	1935.18
1101	0.576	0.0045125	1668.94	694.026	-698.938	193.357	65.2403	1932.45
1102	0.578	0.00451007	1640.37	683.545	-688.382	194.977	64.1235	1904.31
1103	0.58	0.00450779	1534.31	673.413	-678.179	196.497	59.9776	1795.55
1104	0.582	0.00450559	1398.74	663.585	-668.281	197.968	54.6779	1656.08
1105	0.584	0.00450355	1345.3	654.076	-658.705	199.34	52.5891	1601.86
1106	0.586	0.00450163	1292.13	644.937	-649.501	200.631	50.5106	1547.84
1107	0.588	0.00449983	1174.86	636.163	-640.665	201.842	45.9264	1427.13
1108	0.59	0.00449821	1026.48	627.749	-632.192	202.939	40.126	1273.99
1109	0.592	0.00449675	914.962	619.708	-624.094	203.927	35.7667	1159.04
1110	0.594	0.00449549	818.927	612.098	-616.429	204.785	32.0126	1060.06
1111	0.596	0.00449436	713.312	604.792	-609.072	205.558	27.884	951.035
1112	0.598	0.00449335	634.225	597.819	-602.05	206.242	24.7925	869.491
1113	0.6	0.00449255	513.285	591.225	-595.409	206.791	20.0648	744.324
1114	0.602	0.0044918	416.913	584.88	-589.019	207.3	16.2975	644.649
1115	0.604	0.00449116	427.852	578.847	-582.944	207.738	16.7251	656.412
1116	0.606	0.00449045	501.359	572.996	-577.051	208.225	19.5986	733.237
1117	0.608	0.00448974	541.095	567.406	-571.422	208.715	21.1519	774.978
1118	0.61	0.00448896	508.57	561.966	-565.943	209.245	19.8805	741.672
1119	0.612	0.00448816	527.085	556.761	-560.701	209.794	20.6042	761.423
1120	0.614	0.00448736	578.264	551.689	-555.594	210.344	22.6048	815.116
1121	0.616	0.00448628	752.805	546.568	-550.436	211.09	29.4278	997.191
1122	0.618	0.00448503	1010.44	541.592	-545.424	211.954	39.499	1265.73
1123	0.62	0.00448354	1111.84	536.552	-540.349	212.984	43.4629	1372.08
1124	0.622	0.00448176	1209.74	531.582	-535.344	214.213	47.2897	1475
1125	0.624	0.00447974	1466.07	526.639	-530.365	215.612	57.3101	1742.72
1126	0.626	0.00447743	1731.45	521.706	-525.398	217.22	67.6841	2020.05
1127	0.628	0.0044748	1896.09	516.785	-520.443	219.06	74.1198	2192.92
1128	0.63	0.00447188	2046.56	511.858	-515.481	221.107	80.0019	2351.29
1129	0.632	0.00446875	2219.38	507.104	-510.693	223.31	86.7576	2533.04
1130	0.634	0.00446529	2438.02	502.373	-505.929	225.758	95.3043	2762.63
1131	0.636	0.00446169	2583.91	497.873	-501.396	228.314	101.007	2916.75
1132	0.638	0.00445785	2619.12	493.613	-497.106	231.053	102.384	2956.05
1133	0.64	0.00445379	2789.67	489.524	-492.988	233.967	109.051	3136.15
1134	0.642	0.00444964	2966.59	485.805	-489.243	236.958	115.967	3322.95
1135	0.644	0.00444546	2880	482.527	-485.942	239.996	112.582	3236
1136	0.646	0.00444123	2752.71	479.699	-483.094	243.075	107.606	3106.79
1137	0.648	0.0044371	2799.46	477.448	-480.827	246.101	109.433	3158.37
1138	0.65	0.00443318	2724.74	475.896	-479.263	248.992	106.513	3083.61
1139	0.652	0.00442935	2468.79	474.929	-478.29	251.822	96.5072	2820.48
1140	0.654	0.00442593	2200.29	474.813	-478.173	254.366	86.0113	2544.03
1141	0.656	0.00442299	1854.79	475.566	-478.932	256.56	72.5056	2187.23
1142	0.658	0.00442043	1538.63	477.127	-480.503	258.478	60.1466	1860.63
1143	0.66	0.00441853	1174.71	479.783	-483.179	259.901	45.9206	1483.93
1144	0.662	0.0044172	654.725	483.327	-486.748	260.903	25.5938	944.643
1145	0.664	0.00441655	171.442	487.935	-491.388	261.391	6.70181	442.988
1146	0.666	0.00441658	-231.565	493.476	-496.968	261.371	-9.05208	24.2461
1147	0.668	0.00441711	-550.655	499.89	-503.427	260.969	-21.5256	-307.674
1148	0.67	0.0044183	-932.688	507.284	-510.874	260.078	-36.4596	-705.479
1149	0.672	0.00441983	-1292.3	515.312	-518.959	258.927	-50.5173	-1080.25
1150	0.674	0.00442182	-1460.5	524.078	-527.787	257.433	-57.0922	-1256.45
1151	0.676	0.00442427	-1722.3	533.477	-537.252	255.604	-67.3261	-1530.24
1152	0.678	0.00442698	-2039.49	543.302	-547.147	253.586	-79.7255	-1861.78
1153	0.68	0.00443	-2172.39	553.57	-557.488	251.339	-84.9207	-2002.05
1154	0.682	0.00443314	-2151.11	564.081	-568.073	249.016	-84.0889	-1982.19
1155	0.684	0.00443616	-2012.92	574.489	-578.555	246.794	-78.6869	-1840.75
1156	0.686	0.00443911	-1903.42	584.755	-588.894	244.631	-74.4063	-1729.05
1157	0.688	0.00444178	-1807.15	594.617	-598.825	242.678	-70.6431	-1630.91
1158	0.69	0.00444421	-1572.01	604.046	-608.321	240.9	-61.4515	-1388.29
1159	0.692	0.0044464	-1341.18	612.971	-617.309	239.309	-52.428	-1149.96
1160	0.694	0.00444823	-1164.63	621.301	-625.698	237.98	-45.5266	-967.783
1161	0.696	0.0044498	-973.69	629.079	-633.531	236.845	-38.0624	-770.456
1162	0.698	0.00445089	-644.154	636.008	-640.509	236.059	-25.1806	-428.775
1163	0.7	0.00445157	-230.072	642.11	-646.654	235.569	-8.99372	1.04762
1164	0.702	0.00445175	57.6733	647.387	-651.969	235.438	2.2545	299.947
1165	0.704	0.00445146	303.226	651.879	-656.493	235.647	11.8534	555.34
1166	0.706	0.00445085	552.087	655.722	-660.363	236.085	21.5816	814.394
1167	0.708	0.00444991	752.24	659.007	-663.67	236.768	29.4057	1023.08
1168	0.71	0.00444873	890.445	661.752	-666.435	237.618	34.8083	1167.55
1169	0.712	0.00444742	940.999	664.136	-668.836	238.571	36.7845	1221.05
1170	0.714	0.00444597	984.974	666.221	-670.936	239.62	38.5035	1267.81
1171	0.716	0.00444446	1067.8	668.098	-672.826	240.718	41.7412	1354.99
1172	0.718	0.00444288	1120.28	669.788	-674.528	241.874	43.7927	1410.68
1173	0.72	0.00444129	1087.92	671.391	-676.142	243.032	42.5277	1378.23
1174	0.722	0.00443984	944.578	673.093	-677.857	244.096	36.9244	1230.36
1175	0.724	0.00443839	881.719	674.767	-679.543	245.155	34.4672	1166.12
1176	0.726	0.00443716	876.638	676.676	-681.465	246.062	34.2686	1161.76
1177	0.728	0.00443607	691.204	678.728	-683.531	246.857	27.0198	969.883
1178	0.73	0.00443512	505.084	680.784	-685.601	247.559	19.7442	777.204
1179	0.732	0.00443459	318.182	683.122	-687.957	247.951	12.438	583.405
1180	0.734	0.00443428	63.3499	685.444	-690.295	248.177	2.47641	318.854
1181	0.736	0.0044342	-54.3972	687.693	-692.56	248.239	-2.12643	196.582
1182	0.738	0.0044344	-147.164	689.988	-694.871	248.087	-5.75278	100.054
1183	0.74	0.00443465	-253.72	691.9	-696.796	247.907	-9.91813	-10.8344
1184	0.742	0.00443511	-333.534	693.648	-698.557	247.568	-13.0381	-94.0953
1185	0.744	0.00443571	-470.51	695.06	-699.979	247.123	-18.3927	-236.86
1186	0.746	0.00443636	-516.825	695.928	-700.853	246.648	-20.2032	-285.455
1187	0.748	0.00443715	-504.069	696.353	-701.281	246.07	-19.7045	-272.775
1188	0.75	0.004438	-599.588	696.25	-701.178	245.442	-23.4385	-372.658
1189	0.752	0.00443891	-698.175	695.578	-700.5	244.772	-27.2923	-475.772
1190	0.754	0.0044399	-689.838	694.387	-699.301	244.051	-26.9664	-467.839
1191	0.756	0.00444087	-628.373	692.68	-697.582	243.342	-24.5637	-404.692
1192	0.758	0.00444167	-512.848	690.25	-695.134	242.755	-20.0477	-285.255
1193	0.76	0.0044424	-410.468	687.305	-692.169	242.223	-16.0456	-179.426
1194	0.762	0.00444306	-429.083	684.005	-688.845	241.743	-16.7732	-199.273
1195	0.764	0.00444357	-383.375	680.263	-685.078	241.371	-14.9865	-152.176
1196	0.766	0.00444423	-368.361	676.638	-681.427	240.888	-14.3996	-137.084
1197	0.768	0.00444487	-503.01	673.07	-677.833	240.424	-19.6631	-277.486
1198	0.77	0.00444552	-510.461	669.643	-674.382	239.951	-19.9544	-285.725
1199	0.772	0.0044463	-471.961	666.781	-671.5	239.384	-18.4494	-246.308
1200	0.774	0.004447	-502.286	664.221	-668.921	238.872	-19.6348	-278.348
1201	0.776	0.00444786	-594.173	662.378	-667.065	238.25	-23.2268	-374.463
1202	0.778	0.00444878	-708.507	661.263	-665.943	237.584	-27.6962	-493.94
1203	0.78	0.0044498	-727.879	660.89	-665.567	236.844	-28.4535	-514.812
1204	0.782	0.00445088	-721.792	661.34	-666.021	236.064	-28.2155	-509.264
1205	0.784	0.00445201	-773.803	662.533	-667.222	235.249	-30.2487	-564.114
1206	0.786	0.00445327	-896.439	664.57	-669.273	234.346	-35.0426	-692.433
1207	0.788	0.00445458	-972.873	667.292	-672.015	233.397	-38.0305	-772.785
1208	0.79	0.00445604	-988.792	670.659	-675.405	232.35	-38.6528	-790.349
1209	0.792	0.00445739	-931.4	674.378	-679.15	231.384	-36.4093	-731.653
1210	0.794	0.0044585	-683.372	678.113	-682.912	230.587	-26.7136	-474.7
1211	0.796	0.00445942	-446.293	681.812	-686.637	229.935	-17.446	-228.979
1212	0.798	0.00445999	-327.532	685.134	-689.983	229.525	-12.8035	-105.962
1213	0.8	0.00446029	-148.764	687.86	-692.728	229.311	-5.81531	79.6
1214	0.802	0.00446027	137.128	689.868	-694.75	229.327	5.36045	376.697
1215	0.804	0.00445992	400.104	690.944	-695.833	229.577	15.6404	650.211
1216	0.806	0.00445917	605.782	690.88	-695.769	230.108	23.6806	864.46
1217	0.808	0.00445806	866.533	689.651	-694.531	230.908	33.8736	1136.2
1218	0.81	0.00445656	1170.62	687.089	-691.951	231.976	45.7607	1453.22
1219	0.812	0.00445457	1507.86	683.098	-687.932	233.408	58.9436	1805.04
1220	0.814	0.00445212	1856.59	677.659	-682.454	235.17	72.5757	2169.13
1221	0.816	0.00444932	2066.62	670.946	-675.695	237.19	80.7861	2389.35
1222	0.818	0.00444615	2213.14	663.083	-667.776	239.493	86.5138	2543.84
1223	0.82	0.00444281	2367.12	654.24	-658.87	241.919	92.5329	2706.2
1224	0.822	0.00443937	2403.34	644.768	-649.331	244.438	93.9487	2746.29
1225	0.824	0.00443586	2364.81	634.769	-639.261	247.013	92.4427	2708.76
1226	0.826	0.00443232	2390.27	624.29	-628.708	249.623	93.438	2737.75
1227	0.828	0.0044288	2437.86	613.723	-618.066	252.231	95.298	2789.73
1228	0.83	0.0044255	2248.72	603.214	-607.483	254.688	87.9045	2595.58
1229	0.832	0.00442236	1938.54	592.865	-597.061	257.033	75.7792	2275.54
1230	0.834	0.00441949	1831.56	582.92	-587.046	259.181	71.5974	2166.47
1231	0.836	0.00441698	1715.57	573.441	-577.499	261.07	67.0631	2047.76
1232	0.838	0.00441469	1427.39	564.445	-568.44	262.795	55.7979	1749.98
1233	0.84	0.00441286	1080.53	556.133	-560.069	264.18	42.239	1390.89
1234	0.842	0.00441151	730.994	548.521	-552.402	265.201	28.5752	1028.65
1235	0.844	0.00441057	475.384	541.587	-545.419	265.916	18.5832	763.716
1236	0.846	0.00441004	267.252	535.3	-539.088	266.316	10.4471	547.803
1237	0.848	0.00440979	52.4878	529.485	-533.233	266.506	2.0518	324.793
1238	0.85	0.00440987	-149.392	524.15	-527.86	266.447	-5.83986	114.925
1239	0.852	0.00441005	-229.554	518.979	-522.652	266.307	-8.97347	31.4525
1240	0.854	0.0044104	-213.63	513.952	-517.589	266.04	-8.351	47.6962
1241	0.856	0.00441082	-288.941	508.916	-512.518	265.728	-11.295	-30.9072
1242	0.858	0.00441106	-235.522	503.629	-507.193	265.539	-9.20678	24.3738
1243	0.86	0.00441127	-22.0135	498.109	-501.634	265.38	-0.860527	246.031
1244	0.862	0.0044112	143.716	492.124	-495.606	265.436	5.61798	418.252
1245	0.864	0.00441082	329.931	485.621	-489.057	265.723	12.8973	611.988
1246	0.866	0.00441023	517.124	478.655	-482.042	266.173	20.2148	806.899
1247	0.868	0.00440918	784.52	471.027	-474.361	266.967	30.6676	1085.49
1248	0.87	0.00440779	1140.67	462.776	-466.051	268.024	44.5897	1456.56
1249	0.872	0.00440592	1435.12	453.906	-457.119	269.45	56.1	1763.88
1250	0.874	0.00440374	1617.72	444.557	-447.703	271.117	63.2383	1955.23
1251	0.876	0.00440122	1763.96	434.787	-437.864	273.047	68.9547	2109.04
1252	0.878	0.0043985	1947.59	424.805	-427.811	275.137	76.133	2301.87
1253	0.88	0.00439562	2045.29	414.634	-417.568	277.356	79.9523	2405.53
1254	0.882	0.00439238	2213.71	404.281	-407.142	279.861	86.5358	2582.96
1255	0.884	0.00438907	2409.52	393.964	-396.752	282.43	94.1905	2788.93
1256	0.886	0.0043855	2460.66	383.636	-386.351	285.207	96.1893	2844.77
1257	0.888	0.00438185	2498.45	373.575	-376.219	288.067	97.6666	2886.82
1258	0.89	0.00437823	2483.99	363.863	-366.438	290.911	97.1013	2874.57
1259	0.892	0.00437463	2406.56	354.638	-357.148	293.749	94.0748	2796.9
1260	0.894	0.00437104	2396.72	345.955	-348.403	296.587	93.69	2789.45
1261	0.896	0.00436762	2354.1	337.916	-340.308	299.307	92.0237	2747.82
1262	0.898	0.00436431	2174.2	330.529	-332.868	301.944	84.9915	2563.48
1263	0.9	0.00436126	1965.08	323.941	-326.234	304.388	76.8166	2348.57
1264	0.902	0.00435855	1737.8	318.198	-320.45	306.561	67.9321	2114.54
1265	0.904	0.004356	1601.78	313.247	-315.463	308.609	62.6151	1975.22
1266	0.906	0.00435386	1448.03	309.246	-311.435	310.341	56.6046	1817.16
1267	0.908	0.00435198	1127.47	306.077	-308.243	311.855	44.0738	1485.56
1268	0.91	0.00435052	819.032	303.904	-306.054	313.042	32.0167	1166.24
1269	0.912	0.00434939	632.333	302.682	-304.825	313.955	24.7185	973.148
1270	0.914	0.0043485	554.974	302.366	-304.506	314.683	21.6945	893.492
1271	0.916	0.00434777	469.042	302.935	-305.079	315.271	18.3353	804.792
1272	0.918	0.00434736	215.669	304.382	-306.536	315.603	8.43071	541.858
1273	0.92	0.00434724	-102.072	306.626	-308.796	315.708	-3.99008	211.816
1274	0.922	0.00434734	-197.612	309.661	-311.852	315.623	-7.72484	112.477
1275	0.924	0.00434769	-205.329	313.37	-315.588	315.338	-8.0265	104.2
1276	0.926	0.00434803	-268.936	317.592	-319.84	315.063	-10.513	37.8613
1277	0.928	0.00434846	-314.922	322.364	-324.646	314.714	-12.3106	-10.2378
1278	0.93	0.00434905	-424.906	327.616	-329.935	314.231	-16.61	-124.967
1279	0.932	0.0043497	-528.523	333.231	-335.589	313.704	-20.6604	-233.121
1280	0.934	0.00435024	-383.201	339.084	-341.484	313.265	-14.9797	-82.5158
1281	0.936	0.00435082	-231.97	345.096	-347.538	312.796	-9.06792	74.2003
1282	0.938	0.00435124	-292.242	351.082	-353.567	312.459	-11.424	11.2767
1283	0.94	0.00435168	-352.489	357.087	-359.614	312.099	-13.7791	-51.6419
1284	0.942	0.00435219	-352.175	363.043	-365.612	311.691	-13.7669	-51.6823
1285	0.944	0.00435243	-156.79	368.738	-371.347	311.492	-6.12907	151.183
1286	0.946	0.00435279	-54.9064	374.317	-376.966	311.206	-2.14634	256.802
1287	0.948	0.00435285	-123.62	379.507	-382.193	311.158	-4.83242	185.392
1288	0.95	0.00435294	-45.3749	384.42	-387.141	311.087	-1.77375	266.659
1289	0.952	0.0043531	-50.3739	389.104	-391.858	310.951	-1.96916	261.362
1290	0.954	0.00435308	-55.0093	393.346	-396.13	310.967	-2.15036	256.591
1291	0.956	0.0043533	-79.9243	397.472	-400.285	310.796	-3.12431	230.56
1292	0.958	0.00435341	-163.827	401.272	-404.111	310.706	-6.40416	143.314
1293	0.96	0.00435374	-222.938	404.97	-407.836	310.435	-8.71485	81.6484
1294	0.962	0.00435424	-403.75	408.626	-411.518	310.031	-15.783	-106.61
1295	0.964	0.00435486	-538.218	412.226	-415.143	309.531	-21.0394	-246.809
1296	0.966	0.00435571	-593.676	415.887	-418.83	308.847	-23.2073	-305.093
1297	0.968	0.00435668	-701.218	419.596	-422.565	308.061	-27.4113	-417.599
1298	0.97	0.00435782	-841.881	423.392	-426.389	307.147	-32.9099	-564.648
1299	0.972	0.00435909	-931.018	427.344	-430.368	306.13	-36.3943	-658.258
1300	0.974	0.00436056	-1018.3	431.523	-434.577	304.949	-39.8061	-750.1
1301	0.976	0.00436225	-1220.71	435.972	-439.058	303.592	-47.7185	-961.748
1302	0.978	0.0043641	-1391.68	440.722	-443.841	302.111	-54.4019	-1140.85
1303	0.98	0.0043661	-1394.44	445.715	-448.87	300.518	-54.5099	-1145.28
1304	0.982	0.00436826	-1436.79	451.035	-454.227	298.794	-56.1656	-1190.97
1305	0.984	0.00437031	-1467.47	456.467	-459.697	297.169	-57.3646	-1224.43
1306	0.986	0.00437239	-1371.6	462.099	-465.369	295.515	-53.6172	-1126.43
1307	0.988	0.00437443	-1332.11	467.825	-471.136	293.908	-52.0733	-1086.96
1308	0.99	0.00437637	-1331.29	473.603	-476.955	292.373	-52.0414	-1087.61
1309	0.992	0.00437829	-1296.22	479.468	-482.861	290.859	-50.6704	-1052.64
1310	0.994	0.00438013	-1222.25	485.292	-488.726	289.418	-47.7791	-977.182
1311	0.996	0.00438193	-1179.73	491.137	-494.613	288	-46.1168	-934.374
1312	0.998	0.00438341	-1012.89	496.692	-500.207	286.842	-39.5947	-762.126
1313	1	0.00438478	-758.98	502.061	-505.614	285.77	-29.6692	-499.325
1314	1.002	0.00438588	-665.635	507.096	-510.685	284.914	-26.0203	-403.152
1315	1.004	0.00438667	-525.67	511.653	-515.274	284.297	-20.5489	-258.301
1316	1.006	0.0043874	-368.505	515.983	-519.635	283.73	-14.4052	-95.5285
1317	1.008	0.0043879	-312.16	519.94	-523.619	283.338	-12.2026	-37.3453
1318	1.01	0.00438829	-236.963	523.509	-527.214	283.037	-9.26308	40.5166
1319	1.012	0.00438859	-160.486	526.818	-530.546	282.798	-6.27356	119.766
1320	1.014	0.00438883	-132.646	529.777	-533.527	282.615	-5.18527	148.533
1321	1.016	0.00438901	-120.14	532.405	-536.173	282.478	-4.6964	161.408
1322	1.018	0.00438924	-148.631	534.856	-538.641	282.294	-5.8101	131.639
1323	1.02	0.00438944	-177.52	537.007	-540.808	282.138	-6.93943	101.478
1324	1.022	0.00438961	-104.694	538.905	-542.719	282.005	-4.09259	177.032
1325	1.024	0.00438977	-44.5174	540.483	-544.308	281.884	-1.74022	239.452
1326	1.026	0.00438996	-127.362	541.812	-545.646	281.74	-4.97871	153.233
1327	1.028	0.00439019	-239.432	542.859	-546.701	281.56	-9.35962	36.6101
1328	1.03	0.00439044	-203.617	543.626	-547.473	281.362	-7.95958	73.6327
1329	1.032	0.00439077	-155.442	544.213	-548.065	281.11	-6.07638	123.442
1330	1.034	0.00439103	-196.229	544.492	-548.345	280.906	-7.67077	80.86
1331	1.036	0.00439132	-222.065	544.518	-548.372	280.679	-8.68074	53.7868
1332	1.038	0.00439163	-214.842	544.31	-548.162	280.438	-8.39838	61.0496
1333	1.04	0.00439193	-192.363	543.784	-547.632	280.207	-7.51964	84.1732
1334	1.042	0.00439222	-184.221	543.001	-546.843	279.984	-7.20135	92.4047
1335	1.044	0.00439249	-185.768	541.981	-545.816	279.777	-7.26186	90.5825
1336	1.046	0.00439275	-177.086	540.684	-544.51	279.573	-6.92244	99.3911
1337	1.048	0.00439301	-173.924	539.199	-543.015	279.368	-6.79885	102.461
1338	1.05	0.00439329	-191.95	537.567	-541.372	279.154	-7.50349	83.5047
1339	1.052	0.00439358	-212.065	535.809	-539.601	278.93	-8.28982	62.3669
1340	1.054	0.00439378	-138.81	533.849	-537.627	278.778	-5.42623	138.319
1341	1.056	0.00439386	21.7817	531.665	-535.427	278.714	0.851468	305.11
1342	1.058	0.00439381	117.271	529.214	-532.959	278.754	4.58421	404.354
1343	1.06	0.00439357	177.203	526.511	-530.237	278.941	6.92702	466.796
1344	1.062	0.00439329	231.625	523.746	-527.453	279.151	9.05442	523.537
1345	1.064	0.00439292	264.296	520.887	-524.574	279.444	10.3316	557.758
1346	1.066	0.00439245	344.127	517.934	-521.6	279.807	13.4522	641.051
1347	1.068	0.00439193	407.306	514.971	-518.616	280.209	15.9219	707.081
1348	1.07	0.00439129	445.893	511.873	-515.496	280.708	17.4304	747.654
1349	1.072	0.00439054	533.815	508.703	-512.303	281.282	20.8673	839.564
1350	1.074	0.00438972	619.48	505.448	-509.025	281.924	24.2161	929.197
1351	1.076	0.00438881	646.883	502.087	-505.64	282.631	25.2872	958.354
1352	1.078	0.00438771	745.057	498.518	-502.046	283.484	29.125	1061.19
1353	1.08	0.00438664	831.595	494.899	-498.401	284.323	32.5078	1151.93
1354	1.082	0.00438538	843.87	491.058	-494.533	285.305	32.9876	1165.64
1355	1.084	0.00438405	927.021	487.068	-490.515	286.342	36.2381	1253.05
1356	1.086	0.0043828	906.396	483.028	-486.446	287.317	35.4318	1232.56
1357	1.088	0.00438148	820.805	478.72	-482.108	288.353	32.086	1144.63
1358	1.09	0.00438031	788.348	474.348	-477.705	289.27	30.8172	1111.79
1359	1.092	0.00437913	778.984	469.715	-473.039	290.199	30.4512	1102.96
1360	1.094	0.00437806	745.617	464.944	-468.234	291.042	29.1468	1069.1
1361	1.096	0.00437709	608.54	459.983	-463.239	291.804	23.7884	927.388
1362	1.098	0.00437619	529.975	454.757	-457.976	292.519	20.7172	846.429
1363	1.1	0.00437533	587.42	449.28	-452.46	293.189	22.9628	906.752
1364	1.102	0.00437454	592.308	443.484	-446.623	293.819	23.1538	912.419
1365	1.104	0.00437382	443.128	437.416	-440.512	294.385	17.3223	757.931
1366	1.106	0.00437311	379.887	431.035	-434.086	294.948	14.8501	692.736
1367	1.108	0.00437265	358.184	424.498	-427.502	295.316	14.0017	670.505
1368	1.11	0.00437221	230.942	417.686	-420.642	295.658	9.02774	538.584
1369	1.112	0.0043717	285.632	410.548	-413.454	296.064	11.1656	595.767
1370	1.114	0.00437125	423.467	403.192	-406.045	296.418	16.5537	739.293
1371	1.116	0.0043707	397.593	395.521	-398.32	296.859	15.5423	712.794
1372	1.118	0.00436997	452.676	387.538	-390.281	297.439	17.6955	770.553
1373	1.12	0.0043692	620.24	379.37	-382.055	298.045	24.2457	945.216
1374	1.122	0.00436829	689.105	370.98	-373.605	298.772	26.9377	1017.44
1375	1.124	0.00436721	737.719	362.415	-364.98	299.633	28.8381	1068.76
1376	1.126	0.00436604	842.939	353.724	-356.228	300.566	32.9512	1178.96
1377	1.128	0.00436462	1024.34	344.89	-347.331	301.699	40.0423	1368.52
1378	1.13	0.00436303	1204.79	335.98	-338.357	302.971	47.0962	1557.23
1379	1.132	0.00436118	1316	326.952	-329.266	304.453	51.4436	1674.21
1380	1.134	0.0043592	1399.93	317.969	-320.219	306.042	54.7245	1762.94
1381	1.136	0.00435726	1344.01	309.109	-311.296	307.597	52.5386	1706.33
1382	1.138	0.00435519	1320.12	300.313	-302.438	309.264	51.6047	1683.11
1383	1.14	0.00435322	1404.87	291.735	-293.8	310.859	54.9177	1772.71
1384	1.142	0.0043512	1394.64	283.322	-285.327	312.493	54.5176	1763.65
1385	1.144	0.00434924	1300.17	275.113	-277.06	314.084	50.825	1667.03
1386	1.146	0.00434746	1144.54	267.178	-269.068	315.526	44.7413	1506.7
1387	1.148	0.0043459	967.187	259.556	-261.393	316.797	37.8082	1323.63
1388	1.15	0.00434455	831.505	252.229	-254.014	317.895	32.5043	1183.69
1389	1.152	0.00434349	667.016	245.237	-246.972	318.76	26.0743	1013.59
1390	1.154	0.00434279	362.734	238.622	-240.31	319.331	14.1796	697.933
1391	1.156	0.00434248	19.0321	232.355	-233.999	319.586	0.743982	341.007
1392	1.158	0.0043425	-167.266	226.37	-227.972	319.568	-6.5386	147.365
1393	1.16	0.00434286	-280.494	220.72	-222.282	319.274	-10.9648	29.3771
1394	1.162	0.00434362	-594.027	215.36	-216.884	318.656	-23.221	-297.068
1395	1.164	0.0043445	-835.364	210.228	-211.715	317.936	-32.6551	-548.595
1396	1.166	0.00434571	-831.86	205.416	-206.87	316.947	-32.5182	-545.978
1397	1.168	0.0043471	-936.428	200.84	-202.262	315.815	-36.6058	-655.798
1398	1.17	0.00434857	-1108.99	196.531	-197.922	314.627	-43.3512	-836.319
1399	1.172	0.00435007	-1082.07	192.414	-193.775	313.406	-42.2993	-809.606
1400	1.174	0.00435159	-946.062	188.451	-189.784	312.177	-36.9824	-669.533
1401	1.176	0.00435296	-883.908	184.652	-185.959	311.066	-34.5528	-606.088
1402	1.178	0.00435419	-822.424	180.958	-182.238	310.076	-32.1493	-543.217
1403	1.18	0.00435537	-756.921	177.451	-178.707	309.118	-29.5887	-476.135
1404	1.182	0.00435628	-600.301	174.147	-175.379	308.389	-23.4663	-314.146
1405	1.184	0.00435705	-382.257	171.013	-172.223	307.769	-14.9428	-88.2202
1406	1.186	0.00435756	-271.135	168.11	-169.299	307.358	-10.5989	26.8135
1407	1.188	0.00435767	-40.3396	165.391	-166.561	307.27	-1.57691	266.524
1408	1.19	0.00435761	234.572	162.902	-164.055	307.315	9.16964	552.209
1409	1.192	0.00435714	400.62	160.704	-161.841	307.696	15.6606	725.114
1410	1.194	0.00435634	628.097	158.741	-159.864	308.336	24.5529	962.109
1411	1.196	0.00435548	727.24	157.199	-158.311	309.032	28.4285	1065.81
1412	1.198	0.00435439	702.037	156.041	-157.145	309.913	27.4433	1040.5
1413	1.2	0.00435326	781.756	155.28	-156.379	310.822	30.5596	1124.24
1414	1.202	0.00435209	860.76	155.031	-156.128	311.769	33.6479	1207.27
1415	1.204	0.00435086	853.561	155.226	-156.324	312.766	33.3665	1200.79
1416	1.206	0.00434968	784.276	155.978	-157.082	313.726	30.6581	1129.76
1417	1.208	0.00434846	779.742	157.274	-158.387	314.712	30.4808	1126.05
1418	1.21	0.00434748	713.508	159.174	-160.301	315.512	27.8917	1058.04
1419	1.212	0.00434663	469.614	161.646	-162.79	316.203	18.3576	805.319
1420	1.214	0.00434603	270.356	164.682	-165.847	316.687	10.5684	598.776
1421	1.216	0.00434567	187.211	168.246	-169.437	316.987	7.31826	512.707
1422	1.218	0.00434548	105.852	172.37	-173.59	317.134	4.13784	428.343
1423	1.22	0.0043455	-72.9466	176.979	-178.232	317.12	-2.85155	242.574
1424	1.222	0.00434586	-357.232	182.079	-183.368	316.83	-13.9645	-53.0776
1425	1.224	0.0043466	-672.797	187.627	-188.955	316.225	-26.3003	-381.545
1426	1.226	0.00434757	-803.381	193.455	-194.824	315.439	-31.4049	-517.978
1427	1.228	0.00434886	-863.188	199.597	-201.01	314.387	-33.7428	-581.132
1428	1.23	0.00435025	-1019.33	205.847	-207.303	313.262	-39.8467	-744.462
1429	1.232	0.0043519	-1204.06	212.192	-213.693	311.922	-47.0679	-937.706
1430	1.234	0.00435381	-1403.81	218.542	-220.088	310.378	-54.8762	-1146.76
1431	1.236	0.00435586	-1486.06	224.751	-226.341	308.727	-58.0914	-1233.83
1432	1.238	0.0043581	-1513.03	230.799	-232.432	306.922	-59.1456	-1263.62
1433	1.24	0.00436028	-1525.61	236.513	-238.187	305.167	-59.6377	-1278.41
1434	1.242	0.00436245	-1446.18	241.792	-243.503	303.433	-56.5325	-1197.57
1435	1.244	0.00436458	-1395.81	246.576	-248.321	301.73	-54.5636	-1146.9
1436	1.246	0.0043665	-1310.58	250.74	-252.515	300.196	-51.2316	-1059.84
1437	1.248	0.00436834	-1161.03	254.256	-256.056	298.734	-45.3859	-905.887
1438	1.25	0.00436988	-987.506	257.06	-258.88	297.508	-38.6025	-726.781
1439	1.252	0.00437114	-742.872	259.137	-260.971	296.511	-29.0395	-473.567
1440	1.254	0.00437201	-460.391	260.427	-262.27	295.819	-17.9971	-180.726
1441	1.256	0.00437258	-238.681	261.035	-262.882	295.366	-9.33024	49.2021
1442	1.258	0.00437274	-32.9063	260.942	-262.789	295.242	-1.28634	262.896
1443	1.26	0.00437259	237.786	260.243	-262.085	295.362	9.29527	544.285
1444	1.262	0.00437201	528.331	258.946	-260.779	295.817	20.6529	846.633
1445	1.264	0.00437098	854.935	257.131	-258.951	296.634	33.4202	1186.81
1446	1.266	0.00436966	1072.77	254.935	-256.739	297.683	41.9356	1414.19
1447	1.268	0.00436788	1254.57	252.35	-254.136	299.097	49.0421	1604.49
1448	1.27	0.00436587	1506.89	249.627	-251.394	300.702	58.9058	1868.27
1449	1.272	0.00436347	1747.06	246.695	-248.44	302.619	68.2943	2119.72
1450	1.274	0.00436087	1889.88	243.739	-245.464	304.697	73.877	2270.18
1451	1.276	0.00435815	1869.12	240.853	-242.558	306.885	73.0656	2250.77
1452	1.278	0.00435542	1814.56	238.115	-239.801	309.081	70.9327	2196.26
1453	1.28	0.00435284	1738.43	235.653	-237.321	311.166	67.9569	2119.22
1454	1.282	0.00435037	1614.96	233.482	-235.134	313.162	63.1303	1992.9
1455	1.284	0.0043482	1411.4	231.699	-233.339	314.924	55.1731	1783.14
1456	1.286	0.00434626	1179.16	230.273	-231.903	316.504	46.0945	1543.39
1457	1.288	0.00434465	1000.75	229.222	-230.844	317.815	39.1202	1359.31
1458	1.29	0.00434342	751.179	228.557	-230.174	318.821	29.3643	1100.98
1459	1.292	0.00434258	403.694	228.209	-229.824	319.504	15.7808	740.594
1460	1.294	0.00434228	19.7918	228.241	-229.856	319.75	0.773679	341.931
1461	1.296	0.00434245	-315.896	228.62	-230.238	319.611	-12.3487	-7.01547
1462	1.298	0.00434311	-588.482	229.214	-230.836	319.068	-23.0043	-290.796
1463	1.3	0.00434423	-894.633	230.048	-231.676	318.159	-34.972	-609.818
1464	1.302	0.00434569	-1162.14	231.002	-232.636	316.969	-45.429	-888.961
1465	1.304	0.00434751	-1336.82	232.026	-233.668	315.487	-52.2576	-1071.95
1466	1.306	0.00434961	-1504.47	233.104	-234.754	313.782	-58.811	-1247.85
1467	1.308	0.00435188	-1635.36	234.103	-235.76	311.942	-63.9278	-1385.69
1468	1.31	0.00435432	-1703.52	234.978	-236.641	309.964	-66.5921	-1458.48
1469	1.312	0.00435682	-1726.34	235.674	-237.342	307.951	-67.4843	-1484.21
1470	1.314	0.00435938	-1731.37	236.163	-237.834	305.897	-67.6808	-1491.48
1471	1.316	0.00436186	-1699.15	236.374	-238.047	303.905	-66.4211	-1459.99
1472	1.318	0.00436411	-1487.97	236.244	-237.916	302.104	-58.1661	-1242.36
1473	1.32	0.00436617	-1229.27	235.747	-237.415	300.463	-48.0533	-975.191
1474	1.322	0.00436794	-1113.69	234.848	-236.51	299.053	-43.535	-856.507
1475	1.324	0.00436951	-1046.25	233.634	-235.288	297.799	-40.8987	-787.691
1476	1.326	0.00437087	-881.513	232.08	-233.722	296.721	-34.4592	-617.609
1477	1.328	0.00437195	-610.647	230.186	-231.815	295.866	-23.8708	-337.023
1478	1.33	0.00437274	-386.772	227.966	-229.579	295.243	-15.1193	-105.035
1479	1.332	0.00437327	-283.125	225.418	-227.014	294.825	-11.0676	2.22715
1480	1.334	0.00437355	-165.397	222.614	-224.19	294.6	-6.46553	124.312
1481	1.336	0.0043735	120.742	219.492	-221.045	294.636	4.71991	421.651
1482	1.338	0.0043733	338.557	216.197	-217.727	294.801	13.2345	648.123
1483	1.34	0.0043729	288.004	212.751	-214.257	295.111	11.2584	595.88
1484	1.342	0.00437232	328.136	209.062	-210.542	295.577	12.8271	638.02
1485	1.344	0.00437167	549.691	205.298	-206.751	296.087	21.4879	868.718
1486	1.346	0.00437081	693.511	201.293	-202.718	296.768	27.11	1018.81
1487	1.348	0.00436977	747.034	197.075	-198.47	297.599	29.2022	1075.23
1488	1.35	0.00436863	791.353	192.72	-194.084	298.501	30.9347	1122.15
1489	1.352	0.0043674	860.772	188.141	-189.472	299.478	33.6484	1195.23
1490	1.354	0.00436626	819.702	183.478	-184.777	300.386	32.0429	1153.43
1491	1.356	0.00436498	787.751	178.655	-179.919	301.409	30.7939	1121.22
1492	1.358	0.00436354	1031.16	173.549	-174.777	302.557	40.309	1375.26
1493	1.36	0.00436216	1129.71	168.393	-169.584	303.661	44.1614	1478.73
1494	1.362	0.00436053	1018.45	162.915	-164.068	304.969	39.8123	1364.39
1495	1.364	0.00435887	1114.9	157.146	-158.258	306.307	43.5825	1465.9
1496	1.366	0.00435724	1225.45	151.262	-152.333	307.617	47.9041	1582.05
1497	1.368	NaN	NaN	NaN	NaN	NaN	NaN	NaN
1498	1.37	NaN	NaN	NaN	NaN	NaN	NaN	NaN
1499	1.372	NaN	NaN	NaN	NaN	NaN	NaN	NaN
1500	1.374	NaN	NaN	NaN	NaN	NaN	NaN	NaN
1501	1.376	NaN	NaN	NaN	NaN	NaN	NaN	NaN
1502	1.378	NaN	NaN	NaN	NaN	NaN	NaN	NaN
1503	1.38	NaN	NaN	NaN	NaN	NaN	NaN	NaN
1504	1.382	NaN	NaN	NaN	NaN	NaN	NaN	NaN
1505	1.384	NaN	NaN	NaN	NaN	NaN	NaN	NaN
1506	1.386	NaN	NaN	NaN	NaN	NaN	NaN	NaN
1507	1.388	NaN	NaN	NaN	NaN	NaN	NaN	NaN
1508	1.39	NaN	NaN	NaN	NaN	NaN	NaN	NaN
1509	1.392	NaN	NaN	NaN	NaN	NaN	NaN	NaN
1510	1.394	NaN	NaN	NaN	NaN	NaN	NaN	NaN
1511	1.396	NaN	NaN	NaN	NaN	NaN	NaN	NaN
1512	1.398	NaN	NaN	NaN	NaN	NaN	NaN	NaN
1513	1.4	NaN	NaN	NaN	NaN	NaN	NaN	NaN
1514	1.402	NaN	NaN	NaN	NaN	NaN	NaN	NaN
1515	1.404	NaN	NaN	NaN	NaN	NaN	NaN	NaN
1516	1.406	NaN	NaN	NaN	NaN	NaN	NaN	NaN
1517	1.408	NaN	NaN	NaN	NaN	NaN	NaN	NaN
1518	1.41	NaN	NaN	NaN	NaN	NaN	NaN	NaN
1519	1.412	NaN	NaN	NaN	NaN	NaN	NaN	NaN
1520	1.414	NaN	NaN	NaN	NaN	NaN	NaN	NaN
1521	1.416	NaN	NaN	NaN	NaN	NaN	NaN	NaN
1522	1.418	NaN	NaN	NaN	NaN	NaN	NaN	NaN
1523	1.42	NaN	NaN	NaN	NaN	NaN	NaN	NaN
1524	1.422	NaN	NaN	NaN	NaN	NaN	NaN	NaN
1525	1.424	NaN	NaN	NaN	NaN	NaN	NaN	NaN
1526	1.426	NaN	NaN	NaN	NaN	NaN	NaN	NaN
1527	1.428	NaN	NaN	NaN	NaN	NaN	NaN	NaN
1528	1.43	NaN	NaN	NaN	NaN	NaN	NaN	NaN
1529	1.432	NaN	NaN	NaN	NaN	NaN	NaN	NaN
1530	1.434	NaN	NaN	NaN	NaN	NaN	NaN	NaN
1531	1.436	NaN	NaN	NaN	NaN	NaN	NaN	NaN
1532	1.438	NaN	NaN	NaN	NaN	NaN	NaN	NaN
1533	1.44	NaN	NaN	NaN	NaN	NaN	NaN	NaN
1534	1.442	NaN	NaN	NaN	NaN	NaN	NaN	NaN
1535	1.444	NaN	NaN	NaN	NaN	NaN	NaN	NaN
1536	1.446	NaN	NaN	NaN	NaN	NaN	NaN	NaN
1537	1.448	NaN	NaN	NaN	NaN	NaN	NaN	NaN
1538	1.45	NaN	NaN	NaN	NaN	NaN	NaN	NaN
1539	1.452	NaN	NaN	NaN	NaN	NaN	NaN	NaN
1540	1.454	NaN	NaN	NaN	NaN	NaN	NaN	NaN
1541	1.456	NaN	NaN	NaN	NaN	NaN	NaN	NaN
1542	1.458	NaN	NaN	NaN	NaN	NaN	NaN	NaN
1543	1.46	NaN	NaN	NaN	NaN	NaN	NaN	NaN
1544	1.462	NaN	NaN	NaN	NaN	NaN	NaN	NaN
1545	1.464	NaN	NaN	NaN	NaN	NaN	NaN	NaN
1546	1.466	NaN	NaN	NaN	NaN	NaN	NaN	NaN
1547	1.468	NaN	NaN	NaN	NaN	NaN	NaN	NaN
1548	1.47	NaN	NaN	NaN	NaN	NaN	NaN	NaN
1549	1.472	NaN	NaN	NaN	NaN	NaN	NaN	NaN
1550	1.474	NaN	NaN	NaN	NaN	NaN	NaN	NaN
1551	1.476	NaN	NaN	NaN	NaN	NaN	NaN	NaN
1552	1.478	NaN	NaN	NaN	NaN	NaN	NaN	NaN
1553	1.48	NaN	NaN	NaN	NaN	NaN	NaN	NaN
1554	1.482	NaN	NaN	NaN	NaN	NaN	NaN	NaN
1555	1.484	NaN	NaN	NaN	NaN	NaN	NaN	NaN
1556	1.486	NaN	NaN	NaN	NaN	NaN	NaN	NaN
1557	1.488	NaN	NaN	NaN	NaN	NaN	NaN	NaN
1558	1.49	NaN	NaN	NaN	NaN	NaN	NaN	NaN
1559	1.492	NaN	NaN	NaN	NaN	NaN	NaN	NaN
1560	1.494	NaN	NaN	NaN	NaN	NaN	NaN	NaN
1561	1.496	NaN	NaN	NaN	NaN	NaN	NaN	NaN
1562	1.498	NaN	NaN	NaN	NaN	NaN	NaN	NaN
1563	1.5	NaN	NaN	NaN	NaN	NaN	NaN	NaN
1564	1.502	NaN	NaN	NaN	NaN	NaN	NaN	NaN
1565	1.504	NaN	NaN	NaN	NaN	NaN	NaN	NaN
1566	1.506	NaN	NaN	NaN	NaN	NaN	NaN	NaN
1567	1.508	NaN	NaN	NaN	NaN	NaN	NaN	NaN
1568	1.51	NaN	NaN	NaN	NaN	NaN	NaN	NaN
1569	1.512	NaN	NaN	NaN	NaN	NaN	NaN	NaN
1570	1.514	NaN	NaN	NaN	NaN	NaN	NaN	NaN
1571	1.516	NaN	NaN	NaN	NaN	NaN	NaN	NaN
1572	1.518	NaN	NaN	NaN	NaN	NaN	NaN	NaN
1573	1.52	NaN	NaN	NaN	NaN	NaN	NaN	NaN
1574	1.522	NaN	NaN	NaN	NaN	NaN	NaN	NaN
1575	1.524	NaN	NaN	NaN	NaN	NaN	NaN	NaN
1576	1.526	NaN	NaN	NaN	NaN	NaN	NaN	NaN
1577	1.528	NaN	NaN	NaN	NaN	NaN	NaN	NaN
1578	1.53	NaN	NaN	NaN	NaN	NaN	NaN	NaN
1579	1.532	NaN	NaN	NaN	NaN	NaN	NaN	NaN
1580	1.534	NaN	NaN	NaN	NaN	NaN	NaN	NaN
1581	1.536	NaN	NaN	NaN	NaN	NaN	NaN	NaN
1582	1.538	NaN	NaN	NaN	NaN	NaN	NaN	NaN
1583	1.54	NaN	NaN	NaN	NaN	NaN	NaN	NaN
1584	1.542	NaN	NaN	NaN	NaN	NaN	NaN	NaN
1585	1.544	NaN	NaN	NaN	NaN	NaN	NaN	NaN
1586	1.546	NaN	NaN	NaN	NaN	NaN	NaN	NaN
1587	1.548	NaN	NaN	NaN	NaN	NaN	NaN	NaN
1588	1.55	NaN	NaN	NaN	NaN	NaN	NaN	NaN
1589	1.552	NaN	NaN	NaN	NaN	NaN	NaN	NaN
1590	1.554	NaN	NaN	NaN	NaN	NaN	NaN	NaN
1591	1.556	NaN	NaN	NaN	NaN	NaN	NaN	NaN
1592	1.558	NaN	NaN	NaN	NaN	NaN	NaN	NaN
1593	1.56	NaN	NaN	NaN	NaN	NaN	NaN	NaN
1594	1.562	NaN	NaN	NaN	NaN	NaN	NaN	NaN
1595	1.564	NaN	NaN	NaN	NaN	NaN	NaN	NaN
1596	1.566	NaN	NaN	NaN	NaN	NaN	NaN	NaN
1597	1.568	NaN	NaN	NaN	NaN	NaN	NaN	NaN
1598	1.57	NaN	NaN	NaN	NaN	NaN	NaN	NaN
1599	1.572	NaN	NaN	NaN	NaN	NaN	NaN	NaN
1600	1.574	NaN	NaN	NaN	NaN	NaN	NaN	NaN
1601	1.576	NaN	NaN	NaN	NaN	NaN	NaN	NaN
1602	1.578	NaN	NaN	NaN	NaN	NaN	NaN	NaN
1603	1.58	NaN	NaN	NaN	NaN	NaN	NaN	NaN
1604	1.582	NaN	NaN	NaN	NaN	NaN	NaN	NaN
1605	1.584	NaN	NaN	NaN	NaN	NaN	NaN	NaN
1606	1.586	NaN	NaN	NaN	NaN	NaN	NaN	NaN
1607	1.588	NaN	NaN	NaN	NaN	NaN	NaN	NaN
1608	1.59	NaN	NaN	NaN	NaN	NaN	NaN	NaN
1609	1.592	NaN	NaN	NaN	NaN	NaN	NaN	NaN
1610	1.594	NaN	NaN	NaN	NaN	NaN	NaN	NaN
1611	1.596	NaN	NaN	NaN	NaN	NaN	NaN	NaN
1612	1.598	NaN	NaN	NaN	NaN	NaN	NaN	NaN
1613	1.6	NaN	NaN	NaN	NaN	NaN	NaN	NaN
1614	1.602	NaN	NaN	NaN	NaN	NaN	NaN	NaN
1615	1.604	NaN	NaN	NaN	NaN	NaN	NaN	NaN
1616	1.606	NaN	NaN	NaN	NaN	NaN	NaN	NaN
1617	1.608	NaN	NaN	NaN	NaN	NaN	NaN	NaN
1618	1.61	NaN	NaN	NaN	NaN	NaN	NaN	NaN
1619	1.612	NaN	NaN	NaN	NaN	NaN	NaN	NaN
1620	1.614	NaN	NaN	NaN	NaN	NaN	NaN	NaN
1621	1.616	NaN	NaN	NaN	NaN	NaN	NaN	NaN
1622	1.618	NaN	NaN	NaN	NaN	NaN	NaN	NaN
1623	1.62	NaN	NaN	NaN	NaN	NaN	NaN	NaN
1624	1.622	NaN	NaN	NaN	NaN	NaN	NaN	NaN
1625	1.624	NaN	NaN	NaN	NaN	NaN	NaN	NaN
1626	1.626	NaN	NaN	NaN	NaN	NaN	NaN	NaN
1627	1.628	NaN	NaN	NaN	NaN	NaN	NaN	NaN
1628	1.63	NaN	NaN	NaN	NaN	NaN	NaN	NaN
1629	1.632	NaN	NaN	NaN	NaN	NaN	NaN	NaN
1630	1.634	NaN	NaN	NaN	NaN	NaN	NaN	NaN
1631	1.636	NaN	NaN	NaN	NaN	NaN	NaN	NaN
1632	1.638	NaN	NaN	NaN	NaN	NaN	NaN	NaN
1633	1.64	NaN	NaN	NaN	NaN	NaN	NaN	NaN
1634	1.642	NaN	NaN	NaN	NaN	NaN	NaN	NaN
1635	1.644	NaN	NaN	NaN	NaN	NaN	NaN	NaN
1636	1.646	NaN	NaN	NaN	NaN	NaN	NaN	NaN
1637	1.648	NaN	NaN	NaN	NaN	NaN	NaN	NaN
1638	1.65	NaN	NaN	NaN	NaN	NaN	NaN	NaN
1639	1.652	NaN	NaN	NaN	NaN	NaN	NaN	NaN
1640	1.654	NaN	NaN	NaN	NaN	NaN	NaN	NaN
1641	1.656	NaN	NaN	NaN	NaN	NaN	NaN	NaN
1642	1.658	NaN	NaN	NaN	NaN	NaN	NaN	NaN
1643	1.66	NaN	NaN	NaN	NaN	NaN	NaN	NaN
1644	1.662	NaN	NaN	NaN	NaN	NaN	NaN	NaN
1645	1.664	NaN	NaN	NaN	NaN	NaN	NaN	NaN
1646	1.666	NaN	NaN	NaN	NaN	NaN	NaN	NaN
1647	1.668	NaN	NaN	NaN	NaN	NaN	NaN	NaN
1648	1.67	NaN	NaN	NaN	NaN	NaN	NaN	NaN
1649	1.672	NaN	NaN	NaN	NaN	NaN	NaN	NaN
1650	1.674	NaN	NaN	NaN	NaN	NaN	NaN	NaN
1651	1.676	NaN	NaN	NaN	NaN	NaN	NaN	NaN
1652	1.678	NaN	NaN	NaN	NaN	NaN	NaN	NaN
1653	1.68	NaN	NaN	NaN	NaN	NaN	NaN	NaN
1654	1.682	NaN	NaN	NaN	NaN	NaN	NaN	NaN
1655	1.684	NaN	NaN	NaN	NaN	NaN	NaN	NaN
1656	1.686	NaN	NaN	NaN	NaN	NaN	NaN	NaN
1657	1.688	NaN	NaN	NaN	NaN	NaN	NaN	NaN
1658	1.69	NaN	NaN	NaN	NaN	NaN	NaN	NaN
1659	1.692	NaN	NaN	NaN	NaN	NaN	NaN	NaN
1660	1.694	NaN	NaN	NaN	NaN	NaN	NaN	NaN
1661	1.696	NaN	NaN	NaN	NaN	NaN	NaN	NaN
1662	1.698	NaN	NaN	NaN	NaN	NaN	NaN	NaN
1663	1.7	NaN	NaN	NaN	NaN	NaN	NaN	NaN
1664	1.702	NaN	NaN	NaN	NaN	NaN	NaN	NaN
1665	1.704	NaN	NaN	NaN	NaN	NaN	NaN	NaN
1666	1.706	NaN	NaN	NaN	NaN	NaN	NaN	NaN
1667	1.708	NaN	NaN	NaN	NaN	NaN	NaN	NaN
1668	1.71	NaN	NaN	NaN	NaN	NaN	NaN	NaN
1669	1.712	NaN	NaN	NaN	NaN	NaN	NaN	NaN
1670	1.714	NaN	NaN	NaN	NaN	NaN	NaN	NaN
1671	1.716	NaN	NaN	NaN	NaN	NaN	NaN	NaN
1672	1.718	NaN	NaN	NaN	NaN	NaN	NaN	NaN
1673	1.72	NaN	NaN	NaN	NaN	NaN	NaN	NaN
1674	1.722	NaN	NaN	NaN	NaN	NaN	NaN	NaN
1675	1.724	NaN	NaN	NaN	NaN	NaN	NaN	NaN
1676	1.726	NaN	NaN	NaN	NaN	NaN	NaN	NaN
1677	1.728	NaN	NaN	NaN	NaN	NaN	NaN	NaN
1678	1.73	NaN	NaN	NaN	NaN	NaN	NaN	NaN
1679	1.732	NaN	NaN	NaN	NaN	NaN	NaN	NaN
1680	1.734	NaN	NaN	NaN	NaN	NaN	NaN	NaN
1681	1.736	NaN	NaN	NaN	NaN	NaN	NaN	NaN
1682	1.738	NaN	NaN	NaN	NaN	NaN	NaN	NaN
1683	1.74	NaN	NaN	NaN	NaN	NaN	NaN	NaN
1684	1.742	NaN	NaN	NaN	NaN	NaN	NaN	NaN
1685	1.744	NaN	NaN	NaN	NaN	NaN	NaN	NaN
1686	1.746	NaN	NaN	NaN	NaN	NaN	NaN	NaN
1687	1.748	NaN	NaN	NaN	NaN	NaN	NaN	NaN
1688	1.75	NaN	NaN	NaN	NaN	NaN	NaN	NaN
1689	1.752	NaN	NaN	NaN	NaN	NaN	NaN	NaN
1690	1.754	NaN	NaN	NaN	NaN	NaN	NaN	NaN
1691	1.756	NaN	NaN	NaN	NaN	NaN	NaN	NaN
1692	1.758	NaN	NaN	NaN	NaN	NaN	NaN	NaN
1693	1.76	NaN	NaN	NaN	NaN	NaN	NaN	NaN
1694	1.762	NaN	NaN	NaN	NaN	NaN	NaN	NaN
1695	1.764	NaN	NaN	NaN	NaN	NaN	NaN	NaN
1696	1.766	NaN	NaN	NaN	NaN	NaN	NaN	NaN
1697	1.768	NaN	NaN	NaN	NaN	NaN	NaN	NaN
1698	1.77	NaN	NaN	NaN	NaN	NaN	NaN	NaN
1699	1.772	NaN	NaN	NaN	NaN	NaN	NaN	NaN
1700	1.774	NaN	NaN	NaN	NaN	NaN	NaN	NaN
1701	1.776	NaN	NaN	NaN	NaN	NaN	NaN	NaN
1702	1.778	NaN	NaN	NaN	NaN	NaN	NaN	NaN
1703	1.78	NaN	NaN	NaN	NaN	NaN	NaN	NaN
1704	1.782	NaN	NaN	NaN	NaN	NaN	NaN	NaN
1705	1.784	NaN	NaN	NaN	NaN	NaN	NaN	NaN
1706	1.786	NaN	NaN	NaN	NaN	NaN	NaN	NaN
1707	1.788	NaN	NaN	NaN	NaN	NaN	NaN	NaN
1708	1.79	NaN	NaN	NaN	NaN	NaN	NaN	NaN
1709	1.792	NaN	NaN	NaN	NaN	NaN	NaN	NaN
1710	1.794	NaN	NaN	NaN	NaN	NaN	NaN	NaN
1711	1.796	NaN	NaN	NaN	NaN	NaN	NaN	NaN
1712	1.798	NaN	NaN	NaN	NaN	NaN	NaN	NaN
1713	1.8	NaN	NaN	NaN	NaN	NaN	NaN	NaN
1714	1.802	NaN	NaN	NaN	NaN	NaN	NaN	NaN
1715	1.804	NaN	NaN	NaN	NaN	NaN	NaN	NaN
1716	1.806	NaN	NaN	NaN	NaN	NaN	NaN	NaN
1717	1.808	NaN	NaN	NaN	NaN	NaN	NaN	NaN
1718	1.81	NaN	NaN	NaN	NaN	NaN	NaN	NaN
1719	1.812	NaN	NaN	NaN	NaN	NaN	NaN	NaN
1720	1.814	NaN	NaN	NaN	NaN	NaN	NaN	NaN
1721	1.816	NaN	NaN	NaN	NaN	NaN	NaN	NaN
1722	1.818	NaN	NaN	NaN	NaN	NaN	NaN	NaN
1723	1.82	NaN	NaN	NaN	NaN	NaN	NaN	NaN
1724	1.822	NaN	NaN	NaN	NaN	NaN	NaN	NaN
1725	1.824	NaN	NaN	NaN	NaN	NaN	NaN	NaN
1726	1.826	NaN	NaN	NaN	NaN	NaN	NaN	NaN
1727	1.828	NaN	NaN	NaN	NaN	NaN	NaN	NaN
1728	1.83	NaN	NaN	NaN	NaN	NaN	NaN	NaN
1729	1.832	NaN	NaN	NaN	NaN	NaN	NaN	NaN
1730	1.834	NaN	NaN	NaN	NaN	NaN	NaN	NaN
1731	1.836	NaN	NaN	NaN	NaN	NaN	NaN	NaN
1732	1.838	NaN	NaN	NaN	NaN	NaN	NaN	NaN
1733	1.84	NaN	NaN	NaN	NaN	NaN	NaN	NaN
1734	1.842	NaN	NaN	NaN	NaN	NaN	NaN	NaN
1735	1.844	NaN	NaN	NaN	NaN	NaN	NaN	NaN
1736	1.846	NaN	NaN	NaN	NaN	NaN	NaN	NaN
1737	1.848	NaN	NaN	NaN	NaN	NaN	NaN	NaN
1738	1.85	NaN	NaN	NaN	NaN	NaN	NaN	NaN
1739	1.852	NaN	NaN	NaN	NaN	NaN	NaN	NaN
1740	1.854	NaN	NaN	NaN	NaN	NaN	NaN	NaN
1741	1.856	NaN	NaN	NaN	NaN	NaN	NaN	NaN
1742	1.858	NaN	NaN	NaN	NaN	NaN	NaN	NaN
1743	1.86	NaN	NaN	NaN	NaN	NaN	NaN	NaN
1744	1.862	NaN	NaN	NaN	NaN	NaN	NaN	NaN
1745	1.864	NaN	NaN	NaN	NaN	NaN	NaN	NaN
1746	1.866	NaN	NaN	NaN	NaN	NaN	NaN	NaN
1747	1.868	NaN	NaN	NaN	NaN	NaN	NaN	NaN
1748	1.87	NaN	NaN	NaN	NaN	NaN	NaN	NaN
1749	1.872	NaN	NaN	NaN	NaN	NaN	NaN	NaN
1750	1.874	NaN	NaN	NaN	NaN	NaN	NaN	NaN
1751	1.876	NaN	NaN	NaN	NaN	NaN	NaN	NaN
1752	1.878	NaN	NaN	NaN	NaN	NaN	NaN	NaN
1753	1.88	NaN	NaN	NaN	NaN	NaN	NaN	NaN
1754	1.882	NaN	NaN	NaN	NaN	NaN	NaN	NaN
1755	1.884	NaN	NaN	NaN	NaN	NaN	NaN	NaN
1756	1.886	0.00430832	-100.762	-748.374	753.67	374.711	-3.93888	264.714
1757	1.888	0.00430832	157.04	-750.378	755.688	374.728	6.13883	532.596
1758	1.89	0.00430812	376.049	-752.147	757.47	375.068	14.7001	760.494
1759	1.892	0.00430775	583.989	-753.728	759.062	375.712	22.8286	977.195
1760	1.894	0.00430725	747.424	-755.115	760.459	376.57	29.2175	1147.87
1761	1.896	0.00430665	834.217	-756.372	761.724	377.617	32.6103	1239.09
1762	1.898	0.00430602	841.184	-757.545	762.906	378.712	32.8827	1247.42
1763	1.9	0.00430542	756.384	-758.7	764.069	379.769	29.5677	1160.35
1764	1.902	0.00430489	618.435	-759.911	765.288	380.693	24.1752	1017.93
1765	1.904	0.00430452	396.236	-761.267	766.654	381.339	15.4892	787.677
1766	1.906	0.00430435	69.8043	-762.86	768.259	381.637	2.72871	448.771
1767	1.908	0.00430445	-322.835	-764.771	770.183	381.45	-12.6199	40.5824
1768	1.91	0.00430488	-762.986	-767.106	772.535	380.707	-29.8258	-417.534
1769	1.912	0.00430565	-1229.76	-769.898	775.346	379.353	-48.0726	-903.932
1770	1.914	0.00430677	-1682.64	-773.223	778.695	377.402	-65.7759	-1376.49
1771	1.916	0.00430826	-2133.31	-777.11	782.61	374.815	-83.3931	-1847.39
1772	1.918	0.0043101	-2594.87	-781.541	787.072	371.644	-101.436	-2330.19
1773	1.92	0.00431221	-2943.68	-786.53	792.096	368.004	-115.071	-2696.31
1774	1.922	0.00431458	-3171.14	-792.039	797.645	363.941	-123.963	-2936.77
1775	1.924	0.0043171	-3345.1	-798.004	803.651	359.642	-130.763	-3121.87
1776	1.926	0.0043197	-3423.2	-804.364	810.056	355.22	-133.816	-3207.49
1777	1.928	0.0043223	-3348.99	-811.017	816.756	350.84	-130.915	-3134.8
1778	1.93	0.00432483	-3173.49	-817.877	823.665	346.595	-124.055	-2956.74
1779	1.932	0.00432721	-2978.91	-824.857	830.695	342.612	-116.448	-2758.58
1780	1.934	0.00432935	-2659.15	-831.827	837.714	339.052	-103.949	-2429.93
1781	1.936	0.00433125	-2228.37	-838.719	844.655	335.913	-87.1089	-1985.5
1782	1.938	0.0043328	-1786.67	-845.383	851.366	333.359	-69.8424	-1529.13
1783	1.94	0.00433399	-1304.73	-851.763	857.79	331.406	-51.003	-1030.35
1784	1.942	0.00433479	-780.173	-857.78	863.851	330.095	-30.4977	-486.646
1785	1.944	0.00433517	-214.46	-863.34	869.45	329.48	-8.38343	100.527
1786	1.946	0.00433518	271.724	-868.485	874.631	329.453	10.6219	605.653
1787	1.948	0.00433478	705.249	-873.106	879.285	330.106	27.5688	1056.75
1788	1.95	0.0043341	1129.16	-877.294	883.503	331.236	44.14	1498.33
1789	1.952	0.00433315	1397.61	-881.061	887.296	332.784	54.634	1778.8
1790	1.954	0.00433191	1689.79	-884.373	890.632	334.833	66.0553	2084.42
1791	1.956	0.00433048	2047.86	-887.303	893.582	337.193	80.0528	2458.83
1792	1.958	0.00432882	2282.79	-889.806	896.103	339.934	89.2362	2705.66
1793	1.96	0.00432701	2420.79	-891.965	898.277	342.951	94.6309	2852.06
1794	1.962	0.00432508	2533.06	-893.792	900.118	346.164	99.0198	2971.92
1795	1.964	0.00432314	2564.26	-895.402	901.739	349.428	100.239	3007.59
1796	1.966	0.0043212	2472.25	-896.888	903.235	352.695	96.6426	2915.24
1797	1.968	0.00431931	2364.62	-898.279	904.636	355.887	92.4352	2806.59
1798	1.97	0.0043175	2286.29	-899.662	906.029	358.956	89.3732	2728.25
1799	1.972	0.00431578	2183.25	-901.036	907.413	361.894	85.3454	2624.12
1800	1.974	0.00431417	2007.15	-902.435	908.821	364.648	78.4613	2443.87
1801	1.976	0.0043127	1772.83	-903.926	910.323	367.156	69.3017	2202.89
1802	1.978	0.00431144	1500.98	-905.551	911.959	369.328	58.6747	1922.58
1803	1.98	0.00431034	1272.86	-907.303	913.724	371.229	49.7574	1687.43
1804	1.982	0.00430942	1097.52	-909.202	915.636	372.81	42.9032	1506.8
1805	1.984	0.00430866	892.862	-911.218	917.666	374.137	34.9028	1295.45
1806	1.986	0.00430805	670.013	-913.351	919.815	375.186	26.1914	1064.93
1807	1.988	0.00430755	537.792	-915.579	922.059	376.062	21.0228	928.397
1808	1.99	0.00430716	474.513	-917.923	924.419	376.727	18.5492	863.294
1809	1.992	0.00430689	306.011	-920.334	926.847	377.198	11.9623	688.658
1810	1.994	0.00430672	92.0028	-922.82	929.351	377.49	3.59647	466.558
1811	1.996	0.0043067	-50.2956	-925.399	931.948	377.541	-1.9661	318.73
1812	1.998	0.00430677	-148.113	-928.002	934.57	377.412	-5.78988	216.941
1813	2	0.00430694	-258.757	-930.665	937.251	377.121	-10.115	101.663
1814	2.002	0.00430718	-377.396	-933.325	939.93	376.7	-14.7527	-22.053
1815	2.004	0.00430751	-482.485	-936	942.624	376.12	-18.8608	-131.85
1816	2.006	0.00430792	-577.667	-938.667	945.309	375.411	-22.5815	-231.48
1817	2.008	0.00430839	-647.002	-941.326	947.987	374.597	-25.2919	-304.358
1818	2.01	0.00430893	-717.992	-943.974	950.655	373.667	-28.0669	-379.072
1819	2.012	0.00430952	-806	-946.592	953.291	372.643	-31.5073	-471.563
1820	2.014	0.00431017	-881.139	-949.189	955.906	371.519	-34.4445	-550.782
1821	2.016	0.00431086	-923.748	-951.727	958.462	370.323	-36.1101	-596.27
1822	2.018	0.00431159	-945.107	-954.22	960.973	369.074	-36.9451	-619.732
1823	2.02	0.00431231	-943.377	-956.627	963.397	367.827	-36.8775	-619.197
1824	2.022	0.00431306	-951.721	-958.964	965.751	366.542	-37.2036	-629.169
1825	2.024	0.00431382	-992.197	-961.222	968.025	365.248	-38.7859	-672.538
1826	2.026	0.00431455	-967.99	-963.405	970.223	363.987	-37.8396	-648.661
1827	2.028	0.0043153	-922.268	-965.525	972.358	362.703	-36.0523	-602.45
1828	2.03	0.00431601	-907.04	-967.534	974.381	361.5	-35.457	-587.845
1829	2.032	0.00431669	-870.349	-969.48	976.341	360.329	-34.0227	-550.903
1830	2.034	0.00431735	-826.9	-971.318	978.192	359.206	-32.3243	-506.893
1831	2.036	0.00431798	-784.625	-973.052	979.938	358.142	-30.6717	-464.041
1832	2.038	0.00431856	-730.248	-974.713	981.611	357.151	-28.5461	-408.541
1833	2.04	0.00431908	-637.147	-976.255	983.164	356.268	-24.9067	-312.695
1834	2.042	0.00431956	-548.802	-977.7	984.619	355.467	-21.4532	-221.707
1835	2.044	0.00431996	-488.59	-979.032	985.96	354.788	-19.0994	-159.83
1836	2.046	0.0043203	-410.024	-980.253	987.191	354.207	-16.0282	-78.7819
1837	2.048	0.0043206	-332.236	-981.365	988.31	353.71	-12.9874	1.5418
1838	2.05	0.00432082	-254.897	-982.357	989.309	353.335	-9.96415	81.5216
1839	2.052	0.00432098	-163.471	-983.254	990.212	353.06	-6.39022	176.241
1840	2.054	0.00432108	-82.6047	-984.032	990.996	352.892	-3.22909	260.095
1841	2.056	0.00432112	-10.5218	-984.699	991.668	352.832	-0.411306	334.931
1842	2.058	0.00432109	65.9674	-985.265	992.237	352.871	2.57873	414.445
1843	2.06	0.00432101	146.722	-985.72	992.695	353.012	5.73551	498.494
1844	2.062	0.00432086	235.337	-986.071	993.049	353.267	9.19954	590.826
1845	2.064	0.00432065	316.632	-986.321	993.301	353.621	12.3774	675.65
1846	2.066	0.00432041	343.76	-986.478	993.459	354.029	13.4379	704.246
1847	2.068	0.00432013	349.518	-986.55	993.532	354.496	13.663	710.695
1848	2.07	0.00431984	385.094	-986.55	993.532	354.987	15.0537	748.153
1849	2.072	0.00431953	421.15	-986.488	993.469	355.51	16.4631	786.142
1850	2.074	0.00431921	429.188	-986.372	993.353	356.058	16.7774	795.043
1851	2.076	0.00431887	432.066	-986.209	993.189	356.634	16.8898	798.61
1852	2.078	0.00431854	425.956	-986.01	992.988	357.185	16.651	792.814
1853	2.08	0.00431823	387.389	-985.777	992.754	357.714	15.1434	753.27
1854	2.082	0.00431794	356.842	-985.527	992.502	358.217	13.9493	722.034
1855	2.084	0.00431768	329.515	-985.267	992.239	358.659	12.8811	694.083
1856	2.086	0.00431743	288.938	-985.004	991.975	359.069	11.2948	652.331
1857	2.088	0.00431723	251.01	-984.749	991.718	359.425	9.8122	613.278
1858	2.09	0.00431706	199.158	-984.498	991.466	359.713	7.78528	559.689
1859	2.092	0.00431692	137.317	-984.261	991.227	359.937	5.36786	495.657
1860	2.094	0.00431683	91.054	-984.042	991.006	360.095	3.55938	447.745
1861	2.096	0.00431678	49.4301	-983.851	990.813	360.183	1.93227	404.582
1862	2.098	0.00431676	4.80475	-983.685	990.646	360.221	0.187822	358.252
1863	2.1	0.00431677	-30.598	-983.545	990.505	360.207	-1.1961	321.452
1864	2.102	0.0043168	-65.089	-983.433	990.393	360.141	-2.54439	285.548
1865	2.104	0.00431686	-95.4705	-983.35	990.31	360.04	-3.73203	253.878
1866	2.106	0.00431694	-110.968	-983.304	990.263	359.908	-4.33782	237.644
1867	2.108	0.00431702	-108.409	-983.298	990.256	359.771	-4.2378	240.166
1868	2.11	0.00431711	-106.152	-983.342	990.301	359.622	-4.14957	242.362
1869	2.112	0.00431721	-137.215	-983.432	990.392	359.448	-5.36385	209.909
1870	2.114	0.00431732	-161.242	-983.581	990.542	359.271	-6.3031	184.765
1871	2.116	0.00431744	-157.788	-983.794	990.756	359.061	-6.16806	188.143
1872	2.118	0.00431756	-154.533	-984.077	991.041	358.857	-6.04084	191.319
1873	2.12	0.00431769	-162.186	-984.442	991.409	358.642	-6.34002	183.148
1874	2.122	0.0043178	-164.336	-984.894	991.864	358.439	-6.42405	180.709
1875	2.124	0.00431793	-154.188	-985.446	992.42	358.228	-6.02735	191.038
1876	2.126	0.00431806	-165.453	-986.103	993.081	358.008	-6.4677	179.108
1877	2.128	0.00431816	-148.828	-986.875	993.859	357.831	-5.81781	196.201
1878	2.13	0.00431828	-126.115	-987.766	994.756	357.626	-4.92994	219.591
1879	2.132	0.0043184	-159.482	-988.777	995.775	357.426	-6.2343	184.713
1880	2.134	0.00431852	-173.043	-989.918	996.924	357.233	-6.76441	170.42
1881	2.136	0.00431864	-149.119	-991.186	998.201	357.02	-5.82921	195.057
1882	2.138	0.00431875	-133.683	-992.587	999.611	356.829	-5.2258	210.895
1883	2.14	0.00431884	-108.759	-994.114	1001.15	356.68	-4.25148	236.635
1884	2.142	0.00431892	-80.8889	-995.767	1002.81	356.545	-3.16202	265.447
1885	2.144	0.00431898	-73.8143	-997.542	1004.6	356.438	-2.88547	272.679
1886	2.146	0.00431902	-48.0246	-999.421	1006.49	356.373	-1.87732	299.398
1887	2.148	0.00431905	-12.5324	-1001.41	1008.49	356.322	-0.489902	336.213
1888	2.15	0.00431905	16.5303	-1003.48	1010.58	356.329	0.646186	366.404
1889	2.152	0.00431903	40.3887	-1005.63	1012.75	356.355	1.57883	391.206
1890	2.154	0.004319	52.3492	-1007.86	1014.99	356.416	2.04638	403.679
1891	2.156	0.00431892	103.272	-1010.14	1017.28	356.542	4.037	456.702
1892	2.158	0.00431883	165.293	-1012.45	1019.62	356.7	6.46145	521.289
1893	2.16	0.0043187	186.13	-1014.79	1021.98	356.92	7.27597	543.144
1894	2.162	0.00431854	204.096	-1017.16	1024.36	357.185	7.9783	562.061
1895	2.164	0.00431838	222.977	-1019.52	1026.74	357.458	8.71639	581.936
1896	2.166	0.00431821	227.656	-1021.89	1029.12	357.753	8.8993	587.076
1897	2.168	0.00431801	251.211	-1024.23	1031.48	358.082	9.82006	611.865
1898	2.17	0.00431782	274.743	-1026.55	1033.82	358.415	10.7399	636.632
1899	2.172	0.00431763	244.63	-1028.85	1036.13	358.737	9.56282	605.649
1900	2.174	0.00431745	200.765	-1031.1	1038.4	359.043	7.8481	560.359
1901	2.176	0.0043173	176.828	-1033.32	1040.63	359.294	6.91237	535.721
1902	2.178	0.00431718	148.543	-1035.49	1042.82	359.505	5.8067	506.527
1903	2.18	0.00431706	138.799	-1037.62	1044.97	359.711	5.42576	496.592
1904	2.182	0.00431697	114.794	-1039.7	1047.06	359.853	4.48739	471.777
1905	2.184	0.00431692	34.7146	-1041.73	1049.1	359.941	1.35703	388.64
1906	2.186	0.00431691	-34.0087	-1043.7	1051.09	359.961	-1.32943	317.236
1907	2.188	0.00431695	-65.2888	-1045.61	1053.01	359.901	-2.5522	284.66
1908	2.19	0.00431701	-95.7902	-1047.46	1054.87	359.789	-3.74452	252.842
1909	2.192	0.0043171	-130.466	-1049.25	1056.68	359.643	-5.10003	216.651
1910	2.194	0.0043172	-142.302	-1050.98	1058.41	359.475	-5.56273	204.173
1911	2.196	0.00431731	-143.474	-1052.63	1060.08	359.281	-5.60854	202.749
1912	2.198	0.00431742	-148.738	-1054.23	1061.69	359.091	-5.81429	197.079
1913	2.2	0.00431754	-156.25	-1055.76	1063.23	358.886	-6.10796	189.056
1914	2.202	0.00431765	-150.766	-1057.22	1064.7	358.697	-5.89357	194.556
1915	2.204	0.00431774	-102.868	-1058.61	1066.11	358.545	-4.02119	244.164
1916	2.206	0.00431781	-46.5658	-1059.94	1067.44	358.438	-1.8203	302.55
1917	2.208	0.00431784	-26.6161	-1061.19	1068.7	358.376	-1.04045	323.209
1918	2.21	0.00431783	9.60848	-1062.38	1069.9	358.39	0.375604	360.856
1919	2.212	0.00431778	102.485	-1063.5	1071.03	358.477	4.00623	457.442
1920	2.214	0.00431769	180.163	-1064.55	1072.09	358.642	7.04273	538.314
1921	2.216	0.00431753	224.767	-1065.54	1073.08	358.91	8.78633	584.922
1922	2.218	0.00431732	286.272	-1066.46	1074.01	359.259	11.1906	649.174
1923	2.22	0.00431706	370.144	-1067.32	1074.88	359.697	14.4693	736.757
1924	2.222	0.00431677	426.145	-1068.12	1075.68	360.202	16.6584	795.447
1925	2.224	0.00431642	465.613	-1068.85	1076.42	360.804	18.2012	837.054
1926	2.226	0.00431602	541.408	-1069.52	1077.09	361.484	21.1641	916.487
1927	2.228	0.00431559	598.968	-1070.14	1077.71	362.215	23.4142	977.024
1928	2.23	0.00431512	617.623	-1070.69	1078.27	363.022	24.1435	997.211
1929	2.232	0.00431464	625.149	-1071.19	1078.77	363.841	24.4376	1005.85
1930	2.234	0.00431416	610.202	-1071.63	1079.21	364.654	23.8533	991.125
1931	2.236	0.00431369	598.347	-1072.03	1079.61	365.469	23.3899	979.619
1932	2.238	0.00431323	594.8	-1072.38	1079.97	366.259	23.2513	976.721
1933	2.24	0.00431278	564.029	-1072.69	1080.28	367.019	22.0484	945.504
1934	2.242	0.00431238	491.577	-1072.95	1080.55	367.708	19.2162	870.908
1935	2.244	0.00431205	384.362	-1073.18	1080.77	368.285	15.025	760.076
1936	2.246	0.00431177	290.454	-1073.37	1080.97	368.753	11.3541	662.965
1937	2.248	0.00431158	217.946	-1073.52	1081.12	369.089	8.51971	587.958
1938	2.25	0.00431147	106.873	-1073.64	1081.24	369.283	4.17775	472.736
1939	2.252	0.00431141	3.67146	-1073.73	1081.33	369.385	0.143521	365.601
1940	2.254	0.00431145	-83.5796	-1073.77	1081.37	369.313	-3.2672	274.867
1941	2.256	0.00431157	-217.127	-1073.78	1081.37	369.097	-8.48768	135.884
1942	2.258	0.00431179	-348.919	-1073.74	1081.34	368.733	-13.6396	-1.42441
1943	2.26	0.0043121	-454.189	-1073.65	1081.25	368.198	-17.7547	-111.344
1944	2.262	0.00431248	-537.105	-1073.51	1081.11	367.547	-20.9959	-198.152
1945	2.264	0.00431293	-622.452	-1073.32	1080.91	366.758	-24.3322	-287.621
1946	2.266	NaN	NaN	NaN	NaN	NaN	NaN	NaN
1947	2.268	NaN	NaN	NaN	NaN	NaN	NaN	NaN
1948	2.27	NaN	NaN	NaN	NaN	NaN	NaN	NaN
1949	2.272	NaN	NaN	NaN	NaN	NaN	NaN	NaN
1950	2.274	NaN	NaN	NaN	NaN	NaN	NaN	NaN
1951	2.276	NaN	NaN	NaN	NaN	NaN	NaN	NaN
1952	2.278	NaN	NaN	NaN	NaN	NaN	NaN	NaN
1953	2.28	NaN	NaN	NaN	NaN	NaN	NaN	NaN
1954	2.282	NaN	NaN	NaN	NaN	NaN	NaN	NaN
1955	2.284	NaN	NaN	NaN	NaN	NaN	NaN	NaN
1956	2.286	NaN	NaN	NaN	NaN	NaN	NaN	NaN
1957	2.288	NaN	NaN	NaN	NaN	NaN	NaN	NaN
1958	2.29	NaN	NaN	NaN	NaN	NaN	NaN	NaN
1959	2.292	NaN	NaN	NaN	NaN	NaN	NaN	NaN
1960	2.294	NaN	NaN	NaN	NaN	NaN	NaN	NaN
1961	2.296	NaN	NaN	NaN	NaN	NaN	NaN	NaN
1962	2.298	NaN	NaN	NaN	NaN	NaN	NaN	NaN
1963	2.3	NaN	NaN	NaN	NaN	NaN	NaN	NaN
1964	2.302	NaN	NaN	NaN	NaN	NaN	NaN	NaN
1965	2.304	NaN	NaN	NaN	NaN	NaN	NaN	NaN
1966	2.306	NaN	NaN	NaN	NaN	NaN	NaN	NaN
1967	2.308	NaN	NaN	NaN	NaN	NaN	NaN	NaN
1968	2.31	NaN	NaN	NaN	NaN	NaN	NaN	NaN
1969	2.312	NaN	NaN	NaN	NaN	NaN	NaN	NaN
1970	2.314	NaN	NaN	NaN	NaN	NaN	NaN	NaN
1971	2.316	NaN	NaN	NaN	NaN	NaN	NaN	NaN
1972	2.318	NaN	NaN	NaN	NaN	NaN	NaN	NaN
1973	2.32	NaN	NaN	NaN	NaN	NaN	NaN	NaN
1974	2.322	NaN	NaN	NaN	NaN	NaN	NaN	NaN
1975	2.324	NaN	NaN	NaN	NaN	NaN	NaN	NaN
1976	2.326	NaN	NaN	NaN	NaN	NaN	NaN	NaN
1977	2.328	NaN	NaN	NaN	NaN	NaN	NaN	NaN
1978	2.33	NaN	NaN	NaN	NaN	NaN	NaN	NaN
1979	2.332	NaN	NaN	NaN	NaN	NaN	NaN	NaN
1980	2.334	NaN	NaN	NaN	NaN	NaN	NaN	NaN
1981	2.336	NaN	NaN	NaN	NaN	NaN	NaN	NaN
1982	2.338	NaN	NaN	NaN	NaN	NaN	NaN	NaN
1983	2.34	NaN	NaN	NaN	NaN	NaN	NaN	NaN
1984	2.342	NaN	NaN	NaN	NaN	NaN	NaN	NaN
1985	2.344	NaN	NaN	NaN	NaN	NaN	NaN	NaN
1986	2.346	NaN	NaN	NaN	NaN	NaN	NaN	NaN
1987	2.348	NaN	NaN	NaN	NaN	NaN	NaN	NaN
1988	2.35	NaN	NaN	NaN	NaN	NaN	NaN	NaN
1989	2.352	NaN	NaN	NaN	NaN	NaN	NaN	NaN
1990	2.354	NaN	NaN	NaN	NaN	NaN	NaN	NaN
1991	2.356	NaN	NaN	NaN	NaN	NaN	NaN	NaN
1992	2.358	NaN	NaN	NaN	NaN	NaN	NaN	NaN
1993	2.36	NaN	NaN	NaN	NaN	NaN	NaN	NaN
1994	2.362	NaN	NaN	NaN	NaN	NaN	NaN	NaN
1995	2.364	NaN	NaN	NaN	NaN	NaN	NaN	NaN
1996	2.366	NaN	NaN	NaN	NaN	NaN	NaN	NaN
1997	2.368	NaN	NaN	NaN	NaN	NaN	NaN	NaN
1998	2.37	NaN	NaN	NaN	NaN	NaN	NaN	NaN
1999	2.372	NaN	NaN	NaN	NaN	NaN	NaN	NaN
[truncated: 1,102 more rows]
