# Supplementary material for: Measurement of time-varying kinematics of a dolphin in burst accelerating swimming
Source: PLoS One. 2019 Jan 30;14(1):e0210860. doi: 10.1371/journal.pone.0210860 (PMC6353170; doi:10.1371/journal.pone.0210860)
Supplement: S6 Dataset — (XLSX) [file pone.0210860.s012.xlsx]

## Sheet: Stroke average
Stroke number	Velocity (m s-1)	Acceleration (m s-2)	Total force (N)	Thrust (N)	Drag (N)	Gravity and buoyancy forces(N)	Added mass drag (N)	Thrust power (W)	Thrust power-to-mass ratio (W)
1	5.64143	7.97644	877.408	1054.73	137.66	-5.36262	34.2987	5969.5	54.2682
2	6.34714	1.32086	145.294	328.343	171.399	-5.96999	5.67968	2087.85	18.9805
3	7.10718	9.06062	996.668	1252.76	212.742	-4.39037	38.9607	8948.71	81.3519
4	7.59696	-0.183548	-20.1902	223.775	240.057	-4.69815	-0.789254	1696.49	15.4226
5	8.38492	7.86472	865.119	1190.43	288.556	-2.94169	33.8183	9876.82	89.7892
6	8.39844	-2.33056	-256.361	26.2486	289.149	-3.48246	-10.0214	175.458	1.59507
7	8.69158	3.15901	347.491	670.936	307.97	-1.89086	13.5837	5805.8	52.78
8	8.64111	-1.36873	-150.56	149.852	304.684	-1.61389	-5.88553	1281.78	11.6526
9	NaN	NaN	NaN	NaN	NaN	NaN	NaN	NaN	#VALUE!
10	NaN	NaN	NaN	NaN	NaN	NaN	NaN	NaN	#VALUE!
11	NaN	NaN	NaN	NaN	NaN	NaN	NaN	NaN	#VALUE!
12	NaN	NaN	NaN	NaN	NaN	NaN	NaN	NaN	#VALUE!
13	9.4644	-0.691804	-76.0985	276.702	361.878	6.10236	-2.97476	2611.23	23.7385
14	9.41357	-1.36969	-150.666	194.481	357.992	6.9549	-5.88969	1820.13	16.5466

## Sheet: Flukebeat average
Stroke number	Velocity (m s-1)	Acceleration (m s-2)	Total force (N)	Thrust (N)	Drag (N)	Gravity and buoyancy forces(N)	Added mass drag (N)	Thrust power (W)	Thrust power-to-mass ratio (W/kg)
1-2	5.98964	4.69243	516.168	696.315	154.308	-5.66231	20.1775	4054.21	36.8565
3-4	7.35207	4.43854	488.239	738.268	226.399	-4.54426	19.0857	5322.6	48.3872
5-6	8.39219	2.3809	261.899	564.244	288.875	-3.23256	10.2379	4658.66	42.3515
7-8	8.66578	0.844834	92.9317	404.604	306.29	-1.7493	3.63278	3493.53	31.7593
9-10	NaN	NaN	NaN	NaN	NaN	NaN	NaN	NaN	#VALUE!
11-12	NaN	NaN	NaN	NaN	NaN	NaN	NaN	NaN	#VALUE!
13-14	9.438	-1.04389	-114.828	233.998	359.859	6.54515	-4.48871	2200.35	20.0032
